# Supplementary material for: Prediction of Prophages and Their Host Ranges in Pathogenic and Commensal Neisseria Species
Source: mSystems. 2022 Apr 14;7(3):e00083-22. doi: 10.1128/msystems.00083-22 (PMC9238386; doi:10.1128/msystems.00083-22)
Supplement: TABLE S1 [file msystems.00083-22-st001.xlsx]

## Sheet: Table S1A
Table S1A.
GenBank assembly accession	Species	Strain	Taxid	n50	# contigs	Sequence length	Submitter	Bioproject	Biosample
GCA_008806995.1	Neisseria animalis	strain_ATCC 49930	492	2236930	complete	2236930	Illinois Institute of Technology	486547	9853482
GCA_900636515.1	Neisseria animalis	strain_NCTC10212	492	2240945	complete	2240945	SC	251923	4454364
GCA_900638345.1	Neisseria animaloris	strain_NCTC12227	326522	2283939	complete	2283939	SC	251923	8213252
GCA_900637855.1	Neisseria animaloris	strain_NCTC12228	326522	2338721	complete	2338721	SC	251923	7674359
GCA_009665055.1	Neisseria brasiliensis	strain_N.95.16	2666100	2403105	4	2679149	University of Pittsburgh	588397	13243041
GCA_009671065.1	Neisseria brasiliensis	strain_N.177.16	2666100	2617510	complete	2617510	University of Pittsburgh	588397	13243042
GCA_900636765.1	Neisseria canis	strain_NCTC10296	493	2569389	complete	2569389	SC	251923	4942475
GCA_002216145.1	Neisseria chenwenguii	strain_10023	1853278	2496444	complete	2496444	China disease prevention and control center	341560	5726023
GCA_900475315.1	Neisseria cinerea	strain_NCTC10294	483	1832904	complete	1832904	SC	251923	4630397
GCA_900453685.1	Neisseria dentiae	strain_NCTC13012	194197	2789697	2	2813772	SC	251923	6666288
GCA_900453895.1	Neisseria elongata	strain_NCTC10660	495	2162175	2	2406516	SC	251923	4506457
GCA_900475815.1	Neisseria elongata	strain_NCTC11050	88719	2249415	complete	2249415	SC	251923	6287256
GCA_000818035.1	Neisseria elongata	strain_ATCC 29315	546263	2256647	complete	2256647	INRS-Institut Armand Frappier	247711	2797820
GCA_003351545.1	Neisseria elongata	strain_M15911	495	2397276	complete	2397276	Centers for Disease Control and Prevention	428178	9704973
GCA_003351685.1	Neisseria elongata	strain_M15910	495	2534634	complete	2534634	Centers for Disease Control and Prevention	428178	9704972
GCA_005221285.1	Neisseria flavescens	strain_ATCC 13120	484	2231882	complete	2231882	King's College London	533546	11461057
GCA_900453805.1	Neisseria flavescens	strain_NCTC8263	484	2233976	4	2291788	SC	251923	5419792
GCA_009757025.1	Neisseria gonorrhoeae	strain_Opaless_2X	485	434105	8	2199393	Institute for Genome Sciences, University of Maryland School of Medicine	508744	12900927
GCA_003428755.1	Neisseria gonorrhoeae	strain_LRRBGS_0182	485	584205	6	2246609	Centers for Disease Control and Prevention	278367	7312304
GCA_009757095.1	Neisseria gonorrhoeae	strain_FA 1090	485	644405	9	2212265	Institute for Genome Sciences, University of Maryland School of Medicine	508744	12900224
GCA_000273685.1	Neisseria gonorrhoeae	strain_MS11	528354	1257526	8	2233325	Broad Institute	32795	2596923
GCA_009757075.1	Neisseria gonorrhoeae	strain_Opaless	485	1315231	6	2169718	Institute for Genome Sciences, University of Maryland School of Medicine	508744	12900263
GCA_003428775.1	Neisseria gonorrhoeae	strain_LRRBGS_0183	485	1346292	3	2263116	Centers for Disease Control and Prevention	278367	7312305
GCA_009757045.1	Neisseria gonorrhoeae	strain_Opaless_1X	485	1377580	4	2129817	Institute for Genome Sciences, University of Maryland School of Medicine	508744	12900714
GCA_003428735.1	Neisseria gonorrhoeae	strain_LRRBGS_0178	485	1406337	4	2270655	Centers for Disease Control and Prevention	278367	7312289
GCA_003428675.1	Neisseria gonorrhoeae	strain_LRRBGS_0179	485	1804685	2	2189362	Centers for Disease Control and Prevention	278367	7312290
GCA_900454075.1	Neisseria gonorrhoeae	strain_NCTC11421	485	1985353	4	2254350	SC	251923	7781518
GCA_009757005.1	Neisseria gonorrhoeae	strain_Opaless_3X	485	2041964	2	2160074	Institute for Genome Sciences, University of Maryland School of Medicine	508744	12901023
GCA_003428665.1	Neisseria gonorrhoeae	strain_LRRBGS_0180	485	2053753	2	2187417	Centers for Disease Control and Prevention	278367	7312291
GCA_002607845.1	Neisseria gonorrhoeae	strain_3502	1193404	2139394	2	2234003	Center For Disease Control (CDC)	214533	2304115
GCA_000006845.1	Neisseria gonorrhoeae	strain_FA 1090	242231	2153922	complete	2153922	Univ. Oklahoma	23	2604088
GCA_900454065.1	Neisseria gonorrhoeae	strain_NCTC12700	485	2163390	1	2183733	SC	251923	3467521
GCA_900087785.2	Neisseria gonorrhoeae	strain_WHO G	485	2167361	complete	2167361	WTSI	342973	5225455
GCA_900087875.2	Neisseria gonorrhoeae	strain_WHO L	485	2168633	complete	2168633	WTSI	342973	5225457
GCA_001047255.1	Neisseria gonorrhoeae	strain_FA6140	485	2168698	complete	2168698	Centers for Disease Control and Prevention	278367	3459416
GCA_900087625.2	Neisseria gonorrhoeae	strain_WHO O	485	2169062	complete	2169062	WTSI	342973	5225460
GCA_900453985.1	Neisseria gonorrhoeae	strain_NCTC13483	485	2169062	4	2217568	SC	251923	4429474
GCA_900087865.2	Neisseria gonorrhoeae	strain_WHO K	485	2169846	complete	2169846	WTSI	342973	5225456
GCA_900454155.1	Neisseria gonorrhoeae	strain_NCTC13479	485	2169868	2	2174050	SC	251923	7674460
GCA_900087815.2	Neisseria gonorrhoeae	strain_WHO_X	485	2171112	complete	2171112	WTSI	342973	5225462
GCA_900453995.1	Neisseria gonorrhoeae	strain_NCTC13820	485	2171118	2	2179443	SC	251923	7674486
GCA_900186935.1	Neisseria gonorrhoeae	strain_NCTC13799	485	2172222	complete	2172222	SC	251923	6169863
GCA_900453825.1	Neisseria gonorrhoeae	strain_NCTC13795	485	2172497	4	2205498	SC	251923	6169861
GCA_900411645.1	Neisseria gonorrhoeae	strain_FA 1090	485	2172803	3	2172803	UNIVERSITY OF OXFORD	480429	9649646
GCA_900087725.2	Neisseria gonorrhoeae	strain_WHO N	485	2172826	complete	2172826	WTSI	342973	5225459
GCA_001047275.1	Neisseria gonorrhoeae	strain_35/02	485	2173235	complete	2173235	Centers for Disease Control and Prevention	278367	3459417
GCA_900087735.2	Neisseria gonorrhoeae	strain_WHO P	485	2173861	complete	2173861	WTSI	342973	5225461
GCA_009650075.1	Neisseria gonorrhoeae	strain_AUSMDU00010541	485	2174817	complete	2174817	Microbiological Diagnostic Unit	556438	10920452
GCA_900411635.1	Neisseria gonorrhoeae	strain_FA 1090	485	2174841	4	2174841	UNIVERSITY OF OXFORD	480429	9649645
GCA_900087615.2	Neisseria gonorrhoeae	strain_WHO M	485	2178344	complete	2178344	WTSI	342973	5225458
GCA_900454085.1	Neisseria gonorrhoeae	strain_NCTC8254	485	2178467	2	2182674	SC	251923	7674341
GCA_007107365.1	Neisseria gonorrhoeae	strain_NJ189125	485	2185626	complete	2185626	Institute of Dermatology, Chinese Academy of Medical Sciences and Peking Union Medical College	553854	12252303
GCA_002073655.2	Neisseria gonorrhoeae	strain_FDAARGOS_207	485	2189300	complete	2189300	University of Maryland School of Medicine Institute for Genome Sciences (IGS) - sequencing center	231221	4875544
GCA_900637245.1	Neisseria gonorrhoeae	strain_NCTC13484	485	2190946	complete	2190946	SC	251923	6223412
GCA_002073535.2	Neisseria gonorrhoeae	strain_FDAARGOS_204	485	2212454	complete	2212454	University of Maryland School of Medicine Institute for Genome Sciences (IGS) - sequencing center	231221	4875541
GCA_008065015.2	Neisseria gonorrhoeae	strain_SS3160	485	2214955	complete	2214955	Department of Microbiology, Tokyo Metropolitan Institute of Public Health	555520	12287904
GCA_007107165.1	Neisseria gonorrhoeae	strain_NJ1711654	485	2215121	complete	2215121	Institute of Dermatology, Chinese Academy of Medical Sciences and Peking Union Medical College	553852	12252293
GCA_004001165.1	Neisseria gonorrhoeae	strain_FC460	485	2215151	complete	2215151	Department of Bacteriology, National Institute of Infectious Diseases	509790	10591667
GCA_900454165.1	Neisseria gonorrhoeae	strain_NCTC13481	485	2215678	3	2264172	SC	251923	7674456
GCA_004001185.1	Neisseria gonorrhoeae	strain_FC498	485	2216138	complete	2216138	Department of Bacteriology, National Institute of Infectious Diseases	509790	10591668
GCA_900453795.1	Neisseria gonorrhoeae	strain_NCTC13801	485	2216468	2	2220331	SC	251923	6169865
GCA_900454035.1	Neisseria gonorrhoeae	strain_NCTC10928	485	2217041	3	2229105	SC	251923	3454360
GCA_003855175.1	Neisseria gonorrhoeae	strain_FQ84	485	2217429	complete	2217429	JCVI	504608	10395918
GCA_003855235.1	Neisseria gonorrhoeae	strain_FQ04	485	2217528	complete	2217528	JCVI	504608	10396000
GCA_002083025.2	Neisseria gonorrhoeae	strain_FDAARGOS_206	485	2217549	2	2229107	University of Maryland School of Medicine Institute for Genome Sciences (IGS) - sequencing center	231221	4875543
GCA_003855415.1	Neisseria gonorrhoeae	strain_FQ82	485	2217835	complete	2217835	JCVI	504608	10395914
GCA_003855435.1	Neisseria gonorrhoeae	strain_FQ01	485	2218440	complete	2218440	JCVI	504608	10395998
GCA_004001105.1	Neisseria gonorrhoeae	strain_FC428	485	2218551	complete	2218551	Department of Bacteriology, National Institute of Infectious Diseases	509790	10591666
GCA_011058635.1	Neisseria gonorrhoeae	strain_NG290	485	2218679	complete	2218679	Mahidol University	563548	12676040
GCA_003855195.1	Neisseria gonorrhoeae	strain_FQ36	485	2218771	complete	2218771	JCVI	504608	10395916
GCA_001661085.1	Neisseria gonorrhoeae	strain_32867	485	2218818	complete	2218818	Public Health Agency of Canada	301053	4233132
GCA_011058655.1	Neisseria gonorrhoeae	strain_NG251	485	2218831	complete	2269994	Mahidol University	563548	12676039
GCA_011058675.1	Neisseria gonorrhoeae	strain_NG196	485	2218879	complete	2224611	Mahidol University	563548	12676038
GCA_004332555.2	Neisseria gonorrhoeae	strain_TFG-B2	485	2220306	complete	2224611	The University of Queensland	451380	10031335
GCA_001661135.1	Neisseria gonorrhoeae	strain_34769	485	2220340	complete	2220340	Public Health Agency of Canada	301053	5210257
GCA_900087795.2	Neisseria gonorrhoeae	strain_WHO_V	485	2221284	complete	2221284	WTSI	342973	5225497
GCA_004332535.2	Neisseria gonorrhoeae	strain_TFG-A2	485	2221669	complete	2221669	The University of Queensland	451379	10035124
GCA_900087645.2	Neisseria gonorrhoeae	strain_WHO_W	485	2222386	complete	2222386	WTSI	342973	5225464
GCA_900186915.1	Neisseria gonorrhoeae	strain_NCTC13800	485	2226638	complete	2226638	SC	251923	6169864
GCA_900453915.1	Neisseria gonorrhoeae	strain_NCTC13805	485	2227684	14	2395113	SC	251923	6169869
GCA_003855375.1	Neisseria gonorrhoeae	strain_FQ02	485	2228346	complete	2228346	JCVI	504608	10395999
GCA_001661115.1	Neisseria gonorrhoeae	strain_34530	485	2228373	complete	2228373	Public Health Agency of Canada	301053	5210135
GCA_900453925.1	Neisseria gonorrhoeae	strain_NCTC13821	485	2228940	2	2233093	SC	251923	7674458
GCA_900087685.2	Neisseria gonorrhoeae	strain_WHO_Y	485	2228980	complete	2233133	WTSI	342973	5225463
GCA_003571445.1	Neisseria gonorrhoeae	strain_RIVM0610	485	2229240	complete	2229240	RIVM	362986	6251593
GCA_900087715.2	Neisseria gonorrhoeae	strain_WHO_Z	485	2229351	complete	2229351	WTSI	342973	5225495
GCA_003855215.1	Neisseria gonorrhoeae	strain_FQ48	485	2229997	complete	2229997	JCVI	504608	10395915
GCA_003571465.1	Neisseria gonorrhoeae	strain_RIVM0640	485	2230041	complete	2230041	RIVM	362986	6251594
GCA_900186875.1	Neisseria gonorrhoeae	strain_NCTC13798	485	2230241	complete	2230241	SC	251923	6169862
GCA_000020105.1	Neisseria gonorrhoeae	strain_NCCP11945	521006	2232025	complete	2232025	Korea Centers for Disease Control and Prevention	29335	2603475
GCA_003855295.1	Neisseria gonorrhoeae	strain_FQ35	485	2232230	complete	2232230	JCVI	504608	10395917
GCA_001047225.1	Neisseria gonorrhoeae	strain_FA19	485	2232367	complete	2232367	Centers for Disease Control and Prevention	278367	3459415
GCA_002073615.2	Neisseria gonorrhoeae	strain_FDAARGOS_205	485	2232444	complete	2232444	University of Maryland School of Medicine Institute for Genome Sciences (IGS) - sequencing center	231221	4875542
GCA_001956715.1	Neisseria gonorrhoeae	strain_NG-k51.05	1247414	2232590	complete	2232590	RIPCM	223523	2380725
GCA_003855355.1	Neisseria gonorrhoeae	strain_FQ20	485	2232677	complete	2236884	JCVI	504608	10396003
GCA_000156855.2	Neisseria gonorrhoeae	strain_MS11	528354	2233640	complete	2233640	Broad Institute	32795	2596923
GCA_900087905.2	Neisseria gonorrhoeae	strain_WHO_U	485	2234269	complete	2234269	WTSI	342973	5225496
GCA_900453965.1	Neisseria gonorrhoeae	strain_NCTC13818	485	2234943	2	2246862	SC	251923	7674457
GCA_900454105.1	Neisseria gonorrhoeae	strain_NCTC13802	485	2250792	2	2254939	SC	251923	6169866
GCA_900454055.1	Neisseria gonorrhoeae	strain_NCTC10931	485	2259664	4	2329638	SC	251923	3467520
GCA_900454185.1	Neisseria gonorrhoeae	strain_NCTC13477	485	2285113	3	2314363	SC	251923	7674459
GCA_900087635.2	Neisseria gonorrhoeae	strain_WHO F	485	2292467	complete	2292467	WTSI	342973	5225454
GCA_900454095.1	Neisseria lactamica	strain_NCTC10618	486	2103316	2	2106061	SC	251923	3454359
GCA_002022745.1	Neisseria lactamica	strain_Y92-1009	486	2146723	complete	2146723	University of Southampton	331097	5437355
GCA_900454145.1	Neisseria lactamica	strain_NCTC10616	486	2155967	3	2185892	SC	251923	7674487
GCA_000741965.1	Neisseria lactamica	strain_ATCC 23970	546265	2182033	4	2182033	Los Alamos National Laboratory	244570	2870721
GCA_901482445.1	Neisseria lactamica	strain_NCTC10617	486	2198889	complete	2198889	SC	251923	4906604
GCA_003351565.1	Neisseria lactamica	strain_M17106	486	2200224	complete	2200224	Centers for Disease Control and Prevention	428178	9704838
GCA_000196295.1	Neisseria lactamica	strain_020-06	489653	2220606	complete	2220606	Sanger Institute	13472	3215783
GCA_000785075.1	Neisseria meningitidis	strain_NM3681	487	1380815	2	2198959	University of Pittsburgh	260375	3020452
GCA_000785065.1	Neisseria meningitidis	strain_NM3687	487	1609697	10	2223230	University of Pittsburgh	260372	3020379
GCA_002071035.1	Neisseria meningitidis	strain_COL-201505-31	487	1625259	2	2211631	Centers for Disease Control and Prevention	324131	5560590
GCA_900453955.1	Neisseria meningitidis	strain_NCTC8554	487	1629936	7	2451782	SC	251923	8399657
GCA_002307415.1	Neisseria meningitidis	strain_M26503	487	1792251	9	2322708	Centers for Disease Control	400487	7615713
GCA_000816165.1	Neisseria meningitidis	strain_LNP21362	1386087	2139957	complete	2139957	Institut Pasteur	215160	3201679
GCA_000083565.1	Neisseria meningitidis	strain_alpha14	662598	2145295	complete	2145295	Bielefeld University	39689	3215735
GCA_000014105.1	Neisseria meningitidis	strain_053442	374833	2153416	complete	2153416	Microbial Genome Center of ChMPH	16393	2603605
GCA_001697725.1	Neisseria meningitidis	strain_M09261	487	2154341	complete	2154341	Centers for Disease Control and Prevention	319252	4883370
GCA_001698105.1	Neisseria meningitidis	strain_M22191	487	2155494	complete	2155494	Centers for Disease Control and Prevention	319252	4883375
GCA_008330785.1	Neisseria meningitidis	strain_11-14	487	2156539	complete	2156539	Orebro University Hospital	386981	7137411
GCA_008330805.1	Neisseria meningitidis	strain_11-7	487	2157444	complete	2157444	Orebro University Hospital	386981	7137410
GCA_001697485.1	Neisseria meningitidis	strain_M22748	487	2157503	complete	2157503	Centers for Disease Control and Prevention	319252	4883381
GCA_001697385.1	Neisseria meningitidis	strain_M09293	487	2161510	complete	2161510	Centers for Disease Control and Prevention	319252	4883371
GCA_001703715.1	Neisseria meningitidis	strain_M07999	487	2162082	1	2162082	Centers for Disease Control and Prevention	319252	4883367
GCA_001697465.1	Neisseria meningitidis	strain_M08001	487	2162199	complete	2162199	Centers for Disease Control and Prevention	319252	4883369
GCA_001698065.1	Neisseria meningitidis	strain_M08000	487	2162376	complete	2162376	Centers for Disease Control and Prevention	319252	4883368
GCA_001697565.1	Neisseria meningitidis	strain_M22745	487	2163399	complete	2163399	Centers for Disease Control and Prevention	319252	4883379
GCA_008330885.1	Neisseria meningitidis	strain_95-134	487	2165984	complete	2165984	Orebro University Hospital	386981	7137406
GCA_009664675.1	Neisseria meningitidis	strain_AUSMDU00005726	487	2166248	complete	2166248	Microbiological Diagnostic Unit	556438	13191641
GCA_008330745.1	Neisseria meningitidis	strain_14-563	487	2166707	complete	2166707	Orebro University Hospital	386981	7137416
GCA_008330845.1	Neisseria meningitidis	strain_06-178	487	2167920	complete	2167920	Orebro University Hospital	386981	7137408
GCA_008329765.1	Neisseria meningitidis	strain_12-221	487	2167947	complete	2167947	Orebro University Hospital	386981	7137413
GCA_001697825.1	Neisseria meningitidis	strain_M25087	487	2167991	complete	2167991	Centers for Disease Control and Prevention	319252	4883421
GCA_008330865.1	Neisseria meningitidis	strain_98-182	487	2167995	complete	2167995	Orebro University Hospital	386981	7137407
GCA_001697705.1	Neisseria meningitidis	strain_M25070	487	2168001	complete	2168001	Centers for Disease Control and Prevention	319252	4883408
GCA_001703735.1	Neisseria meningitidis	strain_M22790	487	2168169	1	2168169	Centers for Disease Control and Prevention	319252	4883387
GCA_001697945.1	Neisseria meningitidis	strain_M25476	487	2168191	complete	2168191	Centers for Disease Control and Prevention	319252	4883451
GCA_001697805.1	Neisseria meningitidis	strain_M22759	487	2168308	complete	2168308	Centers for Disease Control and Prevention	319252	4883382
GCA_001697545.1	Neisseria meningitidis	strain_M22769	487	2168495	complete	2168495	Centers for Disease Control and Prevention	319252	4883384
GCA_008330765.1	Neisseria meningitidis	strain_12-176	487	2168615	complete	2168615	Orebro University Hospital	386981	7137412
GCA_008330905.1	Neisseria meningitidis	strain_12-330	487	2169717	complete	2169717	Orebro University Hospital	386981	7137414
GCA_001697925.1	Neisseria meningitidis	strain_M07161	487	2169790	complete	2169790	Centers for Disease Control and Prevention	319252	4883364
GCA_008330925.1	Neisseria meningitidis	strain_13-600	487	2170095	complete	2170095	Orebro University Hospital	386981	7137415
GCA_001697785.1	Neisseria meningitidis	strain_M25472	487	2170146	complete	2170146	Centers for Disease Control and Prevention	319252	4883448
GCA_001697125.1	Neisseria meningitidis	strain_DE10444	487	2170619	complete	2170619	JLU	291329	3944748
GCA_001697645.1	Neisseria meningitidis	strain_M25438	487	2171975	complete	2171975	Centers for Disease Control and Prevention	319252	4883437
GCA_001697605.1	Neisseria meningitidis	strain_M22801	487	2172426	complete	2172426	Centers for Disease Control and Prevention	319252	4883389
GCA_001697445.1	Neisseria meningitidis	strain_M25474	487	2172576	complete	2172576	Centers for Disease Control and Prevention	319252	4883450
GCA_001697405.1	Neisseria meningitidis	strain_M22189	487	2172699	complete	2172699	Centers for Disease Control and Prevention	319252	4883374
GCA_001697685.1	Neisseria meningitidis	strain_M22722	487	2172888	complete	2172888	Centers for Disease Control and Prevention	319252	4883377
GCA_001698005.1	Neisseria meningitidis	strain_M22740	487	2172899	complete	2172899	Centers for Disease Control and Prevention	319252	4883378
GCA_001697865.1	Neisseria meningitidis	strain_M22828	487	2172926	complete	2172926	Centers for Disease Control and Prevention	319252	4883395
GCA_001703695.1	Neisseria meningitidis	strain_M22747	487	2173015	1	2173015	Centers for Disease Control and Prevention	319252	4883380
GCA_001697965.1	Neisseria meningitidis	strain_M25456	487	2173106	complete	2173106	Centers for Disease Control and Prevention	319252	4883439
GCA_001697885.1	Neisseria meningitidis	strain_M25459	487	2173115	complete	2173115	Centers for Disease Control and Prevention	319252	4883440
GCA_000787195.2	Neisseria meningitidis	strain_L91543	487	2173191	complete	2173191	Andrey V Karlyshev	268105	3203069
GCA_001697305.1	Neisseria meningitidis	strain_M22718	487	2173408	complete	2173408	Centers for Disease Control and Prevention	319252	4883376
GCA_001697425.1	Neisseria meningitidis	strain_M07149	487	2173513	complete	2173513	Centers for Disease Control and Prevention	319252	4883361
GCA_001697525.1	Neisseria meningitidis	strain_M22772	487	2173607	complete	2173607	Centers for Disease Control and Prevention	319252	4883385
GCA_001697345.1	Neisseria meningitidis	strain_M22819	487	2173686	complete	2173686	Centers for Disease Control and Prevention	319252	4883393
GCA_001697665.1	Neisseria meningitidis	strain_M23413	487	2173723	complete	2173723	Centers for Disease Control and Prevention	319252	4883396
GCA_001697765.1	Neisseria meningitidis	strain_M27559	487	2173745	complete	2173745	Centers for Disease Control and Prevention	319252	4883452
GCA_001697325.1	Neisseria meningitidis	strain_M12752	487	2173879	complete	2173879	Centers for Disease Control and Prevention	319252	4883372
GCA_001698025.1	Neisseria meningitidis	strain_M22822	487	2173901	complete	2173901	Centers for Disease Control and Prevention	319252	4883394
GCA_001697745.1	Neisseria meningitidis	strain_M25462	487	2174042	complete	2174042	Centers for Disease Control and Prevention	319252	4883441
GCA_001697625.1	Neisseria meningitidis	strain_M22804	487	2174791	complete	2174791	Centers for Disease Control and Prevention	319252	4883390
GCA_001697585.1	Neisseria meningitidis	strain_M24730	487	2175362	complete	2175362	Centers for Disease Control and Prevention	319252	4883405
GCA_001698085.1	Neisseria meningitidis	strain_M24705	487	2175832	complete	2175832	Centers for Disease Control and Prevention	319252	4883402
GCA_001697905.1	Neisseria meningitidis	strain_M22160	487	2177343	complete	2177343	Centers for Disease Control and Prevention	319252	4883373
GCA_000800275.1	Neisseria meningitidis	strain_M7124	1095685	2179483	complete	2179483	University of Pittsburgh	260327	3020254
GCA_001697845.1	Neisseria meningitidis	strain_M22783	487	2180570	complete	2180570	Centers for Disease Control and Prevention	319252	4883386
GCA_002073575.2	Neisseria meningitidis	strain_FDAARGOS_209	487	2181232	complete	2181232	University of Maryland School of Medicine Institute for Genome Sciences (IGS) - sequencing center	231221	4875546
GCA_003355235.1	Neisseria meningitidis	strain_M25964	487	2181976	complete	2181976	Centers for Disease Control and Prevention	428178	9704705
GCA_001697365.1	Neisseria meningitidis	strain_M22809	487	2182171	complete	2182171	Centers for Disease Control and Prevention	319252	4883391
GCA_900638575.1	Neisseria meningitidis	strain_NCTC3372	487	2182188	complete	2182188	SC	251923	8399668
GCA_000800415.1	Neisseria meningitidis	strain_M10208	487	2183230	complete	2183230	University of Pittsburgh	260446	3022902
GCA_000009105.1	Neisseria meningitidis	strain_Z2491	122587	2184406	complete	2184406	Sanger Institute	252	25438
GCA_000191425.1	Neisseria meningitidis	strain_G2136	935599	2184862	complete	2184862	University of Maryland School of Medicine	61085	2604201
GCA_009664695.1	Neisseria meningitidis	strain_AUSMDU00010537	487	2185677	complete	2185677	Microbiological Diagnostic Unit	556438	13191640
GCA_001697505.1	Neisseria meningitidis	strain_M22811	487	2185698	complete	2185698	Centers for Disease Control and Prevention	319252	4883392
GCA_900638555.1	Neisseria meningitidis	strain_NCTC10025	487	2186098	complete	2186098	SC	251923	8399664
GCA_001029815.1	Neisseria meningitidis	strain_B6116/77	487	2187672	complete	2187672	Griffith University	235933	2595590
GCA_000626595.1	Neisseria meningitidis	strain_510612	487	2188020	complete	2188020	Institute of Pathogen Biology, CAMS	239655	2709031
GCA_003355255.1	Neisseria meningitidis	strain_M21717	487	2188300	complete	2188300	Centers for Disease Control and Prevention	428178	9704687
GCA_001697985.1	Neisseria meningitidis	strain_M25419	487	2189560	complete	2189560	Centers for Disease Control and Prevention	319252	4883430
GCA_003355295.1	Neisseria meningitidis	strain_M22814	487	2190201	complete	2190201	Centers for Disease Control and Prevention	428178	9704698
GCA_001750825.1	Neisseria meningitidis	strain_331401	487	2191116	complete	2191116	National Institute for Communicable Disease Control and Prevention, Chinese CDC	294349	4023208
GCA_001703755.1	Neisseria meningitidis	strain_M22797	487	2193498	1	2193498	Centers for Disease Control and Prevention	319252	4883388
GCA_001698045.1	Neisseria meningitidis	strain_M07162	487	2193742	complete	2193742	Centers for Disease Control and Prevention	319252	4883365
GCA_000009465.1	Neisseria meningitidis	strain_FAM18	272831	2194961	complete	2194961	Sanger Institute	255	25451
GCA_000800235.1	Neisseria meningitidis	strain_NM3686	487	2195266	complete	2195266	University of Pittsburgh	260345	3020302
GCA_002075815.1	Neisseria meningitidis	strain_COL-201504-11	487	2195573	complete	2195573	Centers for Disease Control and Prevention	319252	5560575
GCA_000800315.1	Neisseria meningitidis	strain_NM3682	487	2196674	complete	2196674	University of Pittsburgh	260393	3020600
GCA_008330825.1	Neisseria meningitidis	strain_09-292	487	2198497	complete	2198497	Orebro University Hospital	386981	7137409
GCA_000800355.1	Neisseria meningitidis	strain_NM3683	487	2199215	complete	2199215	University of Pittsburgh	260444	3022885
GCA_002951575.1	Neisseria meningitidis	strain_M21273	487	2203850	complete	2203850	Centers for Disease Control and Prevention	324131	6144986
GCA_001703795.1	Neisseria meningitidis	strain_M25073	487	2204403	1	2204403	Centers for Disease Control and Prevention	319252	4883410
GCA_001697205.1	Neisseria meningitidis	strain_WUE2121	487	2206847	complete	2206847	JLU	291332	3944751
GCA_003355335.1	Neisseria meningitidis	strain_M21374	487	2207023	complete	2207023	Centers for Disease Control and Prevention	428178	9704682
GCA_001703675.1	Neisseria meningitidis	strain_M07165	487	2207174	1	2207174	Centers for Disease Control and Prevention	319252	4883366
GCA_001697165.1	Neisseria meningitidis	strain_DE8555	487	2207932	complete	2207932	JLU	291331	3944750
GCA_001703775.1	Neisseria meningitidis	strain_M25074	487	2211323	1	2211323	Centers for Disease Control and Prevention	319252	4883411
GCA_003355355.1	Neisseria meningitidis	strain_M27477	487	2222297	1	2222297	Centers for Disease Control and Prevention	428178	9704708
GCA_000191465.1	Neisseria meningitidis	strain_M01-240149	935591	2223518	complete	2223518	University of Maryland School of Medicine	61069	2604198
GCA_003355375.1	Neisseria meningitidis	strain_M18755	487	2223855	complete	2223855	Centers for Disease Control and Prevention	428178	9704671
GCA_002082895.2	Neisseria meningitidis	strain_FDAARGOS_208	487	2223991	1	2223991	University of Maryland School of Medicine Institute for Genome Sciences (IGS) - sequencing center	231221	4875545
GCA_000253215.1	Neisseria meningitidis	strain_WUE 2594	942513	2227255	complete	2227255	Bielefeld Univeristy - Center for Biotechnology (CeBiTec)	61527	2484324
GCA_900638595.1	Neisseria meningitidis	strain_NCTC12163	487	2228346	complete	2228346	SC	251923	8399671
GCA_001697105.1	Neisseria meningitidis	strain_DE8669	487	2230103	complete	2230103	JLU	291330	3944749
GCA_003355395.1	Neisseria meningitidis	strain_M22425	487	2239545	complete	2239545	Centers for Disease Control and Prevention	428178	9704694
GCA_000191445.1	Neisseria meningitidis	strain_H44/76	909420	2240883	complete	2240883	University of Maryland School of Medicine	61079	2604200
GCA_000152165.1	Neisseria meningitidis	strain_alpha710	630588	2242947	complete	2242947	Institute for Hygiene and Microbiology, Wuerzburg University, Germany	36319	2603384
GCA_003355415.1	Neisseria meningitidis	strain_M21955	487	2243169	complete	2243169	Centers for Disease Control and Prevention	428178	9704690
GCA_002073675.2	Neisseria meningitidis	strain_FDAARGOS_212	487	2244886	complete	2244886	University of Maryland School of Medicine Institute for Genome Sciences (IGS) - sequencing center	231221	4875549
GCA_002556585.1	Neisseria meningitidis	strain_M26417	487	2247997	complete	2247997	Centers for Disease Control	400487	7615714
GCA_000191525.1	Neisseria meningitidis	strain_NZ-05/33	935589	2248966	complete	2248966	University of Maryland School of Medicine	61065	2604197
GCA_000191505.1	Neisseria meningitidis	strain_M04-240196	935593	2250449	complete	2248966	University of Maryland School of Medicine	61073	2604199
GCA_900454045.1	Neisseria meningitidis	strain_NCTC9714	487	2258424	3	2273672	SC	251923	8399660
GCA_001974965.1	Neisseria meningitidis	strain_38277	487	2264278	complete	2264278	Public Health Agency of Canada	305279	4321475
GCA_003355275.1	Neisseria meningitidis	strain_M26263	487	2264367	complete	2264367	Centers for Disease Control and Prevention	428178	9704706
GCA_002556605.1	Neisseria meningitidis	strain_M26263	487	2264467	1	2264467	Centers for Disease Control	400487	7615715
GCA_900454135.1	Neisseria meningitidis	strain_NCTC6455	487	2267721	3	2285339	SC	251923	8399669
GCA_000008805.1	Neisseria meningitidis	strain_MC58	122586	2272360	complete	2272360	TIGR	251	2603997
GCA_002073595.2	Neisseria meningitidis	strain_FDAARGOS_210	487	2273276	complete	2273276	University of Maryland School of Medicine Institute for Genome Sciences (IGS) - sequencing center	231221	4875547
GCA_000026965.1	Neisseria meningitidis	strain_8013	604162	2277550	complete	2277550	INSERM	34687	2484373
GCA_003355435.1	Neisseria meningitidis	strain_M18727	487	2280611	complete	2280611	Centers for Disease Control and Prevention	428178	9704670
GCA_000191485.1	Neisseria meningitidis	strain_M01-240355	935588	2287777	complete	2287777	University of Maryland School of Medicine	61063	2604196
GCA_003355315.1	Neisseria meningitidis	strain_M23347	487	2291778	complete	2291778	Centers for Disease Control and Prevention	428178	9704702
GCA_002073555.2	Neisseria meningitidis	strain_FDAARGOS_211	487	2305805	complete	2305805	University of Maryland School of Medicine Institute for Genome Sciences (IGS) - sequencing center	231221	4875548
GCA_002073275.2	Neisseria meningitidis	strain_FDAARGOS_215	487	2305818	complete	2305818	University of Maryland School of Medicine Institute for Genome Sciences (IGS) - sequencing center	231221	4875552
GCA_900638605.1	Neisseria meningitidis	strain_NCTC10026	487	2305833	complete	2305833	SC	251923	8399670
GCA_003355215.1	Neisseria meningitidis	strain_M22293	487	2314390	complete	2314390	Centers for Disease Control and Prevention	428178	9704693
GCA_001029835.1	Neisseria meningitidis	strain_M0579	935590	2324822	complete	2324822	Griffith University	235933	2595591
GCA_002073235.2	Neisseria meningitidis	strain_FDAARGOS_214	487	2397461	complete	2397461	University of Maryland School of Medicine Institute for Genome Sciences (IGS) - sequencing center	231221	4875551
GCA_900454435.1	Neisseria mucosa	strain_NCTC 10774	488	1883910	6	2654294	SC	251923	7674519
GCA_002073715.2	Neisseria mucosa	strain_FDAARGOS_260	488	2783943	complete	2783943	University of Maryland School of Medicine Institute for Genome Sciences (IGS) - sequencing center	231221	4875586
GCA_003355195.1	Neisseria polysaccharea	strain_M18661	489	2024930	complete	2024930	Centers for Disease Control and Prevention	428178	9704642
GCA_002327085.1	Neisseria sp. 10022	strain_10022	1853276	2511904	complete	2511904	China disease prevention and control center	394640	7357044
GCA_002237445.1	Neisseria sp. KEM232	strain_KEM232	655307	2371912	complete	2371912	Gwangju Health University	394664	7357172
GCA_005886145.1	Neisseria sp. oral taxon 014	strain_F0314	641149	2502158	1	2502158	University of Technology Sydney	543187	2463843
GCA_003044935.1	Neisseria subflava	strain_C2012011976	28449	1167507	9	2159006	Centers for Disease Control and Prevention	428750	8299220
GCA_005221305.1	Neisseria subflava	strain_ATCC 49275	28449	2195659	complete	2195659	King's College London	533546	11461056
GCA_003351665.1	Neisseria subflava	strain_M18660	28449	2321871	complete	2321871	Centers for Disease Control and Prevention	428178	9704641
GCA_900086555.1	Neisseria weaveri	strain_NCTC13585	28091	2188497	complete	2188497	SC	251923	3467522
GCA_900638685.1	Neisseria weaveri	strain_NCTC12742	28091	2238481	complete	2238481	SC	251923	8788522
GCA_008807015.1	Neisseria zalophi	strain_ATCC BAA-2455	640030	2423693	complete	2423693	Illinois Institute of Technology	486547	9853484
GCA_900454205.1	Neisseria zoodegmatis	strain_NCTC12229	326523	1333532	3	2589740	SC	251923	8213250
GCA_900187305.1	Neisseria zoodegmatis	strain_NCTC12230	326523	2552522	complete	2552522	SC	251923	6662773

## Sheet: Table S1B
Table S1B.			Table S1B.
Prophage	Phage type	Bacterial host species	Bacterial strain	Bacterial genome GenBank assembly accession	Coordinates of prophage in bacterial genome	Prophage length (bp)	Prophage reference	Bacterial genome reference
Pnm1	Mu-like	Neisseria meningitidis	Z2491	GCA_000009105.1	1768530-1807766	39237	(1)	(2)
Pnm2	Mu-like	Neisseria meningitidis	Z2491	GCA_000009105.1	1207176-1236496	29321	(1)	(2)
MuMenB	Mu-like	Neisseria meningitidis	MC58	GCA_000008805.1	1099075-1135151	36077	(3)	(4)
MDAΦ	filamentous	Neisseria meningitidis	Z2491	GCA_000009105.1	1737566-1745056	7491	(5)	(2)
NgoΦ6	filamentous	Neisseria gonorrhoeae	FA1090	GCA_000006845.1	1080185-1088060	8235	(6)	(8)
NgoΦ7	filamentous	Neisseria gonorrhoeae	FA1090	GCA_000006845.1	1215967-1222383	7416	(6)	(8)
NgoΦ8	filamentous	Neisseria gonorrhoeae	FA1090	GCA_000006845.1	1103017-1109444	6427	(6)	(8)
NgoΦ9	filamentous	Neisseria gonorrhoeae	FA1090	GCA_000006845.1	1599378-1606537	6754	(6)	(8)
NgoΦ1	dsDNA tailed	Neisseria gonorrhoeae	FA1090	GCA_000006845.1	455173-498100	42927	(7)	(8)
NgoΦ2	dsDNA tailed	Neisseria gonorrhoeae	FA1090	GCA_000006845.1	1044447-1078281	33834	(7)	(8)
NgoΦ3	dsDNA tailed	Neisseria gonorrhoeae	FA1090	GCA_000006845.1	1583028-1599049	16021	(7)	(8)
NgoΦ4	dsDNA tailed	Neisseria gonorrhoeae	FA1090	GCA_000006845.1	972837-984008	11171	(7)	(8)
NgoΦ5	dsDNA tailed	Neisseria gonorrhoeae	FA1090	GCA_000006845.1	721256-729870	8614	(7)	(8)
References
1.	Klee SR, Nassif X, Kusecek B, Merker P, Beretti J-L, Achtman M, Tinsley CR. 2000. Molecular and Biological Analysis of Eight Genetic Islands That Distinguish Neisseria meningitidis from the Closely Related Pathogen Neisseria gonorrhoeae. Infect Immun 68:2082–2095.
2.	Parkhill J, Achtman M, James KD, Bentley SD, Churcher C, Klee SR, Morelli G, Basham D, Brown D, Chillingworth T, Davies RM, Davis P, Devlin K, Feltwell T, Hamlin N, Holroyd S, Jagels K, Leather S, Moule S, Mungall K, Quail MA, Rajandream M-A, Rutherford KM, Simmonds M, Skelton J, Whitehead S, Spratt BG, Barrell BG. 2000. Complete DNA sequence of a serogroup A strain of Neisseria meningitidis Z249…
3.	Masignani V, Giuliani MM, Tettelin H, Comanducci M, Rappuoli R, Scarlato V. 2001. Mu-Like Prophage in Serogroup B Neisseria meningitidis Coding for Surface-Exposed Antigens. Infect Immun 69:2580–2588.
4.	Tettelin H, Saunders NJ, Heidelberg J, Jeffries AC, Nelson KE, Eisen JA, Ketchum KA, Hood DW, Peden JF, Dodson RJ, Nelson WC, Gwinn ML, DeBoy R, Peterson JD, Hickey EK, Haft DH, Salzberg SL, White O, Fleischmann RD, Dougherty BA, Mason T, Ciecko A, Parksey DS, Blair E, Cittone H, Clark EB, Cotton MD, Utterback TR, Khouri H, Qin H, Vamathevan J, Gill J, Scarlato V, Masignani V, Pizza M, Grandi G, …
5.	Bille E, Zahar J-R, Perrin A, Morelle S, Kriz P, Jolley KA, Maiden MCJ, Dervin C, Nassif X, Tinsley CR. 2005. A chromosomally integrated bacteriophage in invasive meningococci. J Exp Med 201:1905–1913.
6.	Piekarowicz A, Majchrzak M, Kłyz A, Adamczyk-Popławska M. 2006. Analysis of the filamentous bacteriophage genomes integrated into Neisseria gonorrhoeae FA1090 chromosome. Pol J Microbiol 55:251–260.
7.	Piekarowicz A, Kłyż A, Majchrzak M, Adamczyk-Popławska M, Maugel TK, Stein DC. 2007. Characterization of the dsDNA prophage sequences in the genome of Neisseria gonorrhoeae and visualization of productive bacteriophage. BMC Microbiol 7:66.
8.	University of Oklahoma's Advanced Center for Genome Technology. http://www.genome.ou.edu

## Sheet: Table S1C
Table S1C.
GenBank assembly accession	SRA Illumina paired-reads accession	Species
GCA_000156855.2	SRR388770	Neisseria gonorrhoeae
GCA_000156855.2	SRR388771	Neisseria gonorrhoeae
GCA_000156855.2	SRR515980	Neisseria gonorrhoeae
GCA_000273685.1	SRR388770	Neisseria gonorrhoeae
GCA_000273685.1	SRR388771	Neisseria gonorrhoeae
GCA_000273685.1	SRR515980	Neisseria gonorrhoeae
GCA_002073535.2	SRR4272053	Neisseria gonorrhoeae
GCA_002073615.2	SRR4123931	Neisseria gonorrhoeae
GCA_002073655.2	SRR4272072	Neisseria gonorrhoeae
GCA_002083025.2	SRR4272070	Neisseria gonorrhoeae
GCA_003855175.1	SRR8457066	Neisseria gonorrhoeae
GCA_003855195.1	SRR8457065	Neisseria gonorrhoeae
GCA_003855215.1	SRR8457064	Neisseria gonorrhoeae
GCA_003855235.1	SRR8457068	Neisseria gonorrhoeae
GCA_003855295.1	SRR8457070	Neisseria gonorrhoeae
GCA_003855355.1	SRR8457071	Neisseria gonorrhoeae
GCA_003855375.1	SRR8457069	Neisseria gonorrhoeae
GCA_003855415.1	SRR8457067	Neisseria gonorrhoeae
GCA_003855435.1	SRR8457072	Neisseria gonorrhoeae
GCA_008065015.2	DRR185756	Neisseria gonorrhoeae
GCA_009650075.1	SRR8566814	Neisseria gonorrhoeae
GCA_011058635.1	SRR10350531	Neisseria gonorrhoeae
GCA_011058655.1	SRR10350532	Neisseria gonorrhoeae
GCA_011058675.1	SRR10350533	Neisseria gonorrhoeae
GCA_000741965.1	SRR2906934	Neisseria lactamica
GCA_000008805.1	SRR4156085	Neisseria meningitidis
GCA_000191425.1	SRR4156087	Neisseria meningitidis
GCA_000191485.1	SRR4156088	Neisseria meningitidis
GCA_000191505.1	SRR4156086	Neisseria meningitidis
GCA_000191525.1	SRR4156089	Neisseria meningitidis
GCA_001697105.1	SRR2145731	Neisseria meningitidis
GCA_001697125.1	SRR2145978	Neisseria meningitidis
GCA_001697165.1	SRR2145977	Neisseria meningitidis
GCA_001697205.1	SRR2145882	Neisseria meningitidis
GCA_002073235.2	SRR4272125	Neisseria meningitidis
GCA_002073235.2	SRR4272126	Neisseria meningitidis
GCA_002073275.2	SRR4272128	Neisseria meningitidis
GCA_002073555.2	SRR4272130	Neisseria meningitidis
GCA_002073575.2	SRR4272082	Neisseria meningitidis
GCA_002073595.2	SRR4272101	Neisseria meningitidis
GCA_002073675.2	SRR4272084	Neisseria meningitidis
GCA_002075815.1	SRR5145456	Neisseria meningitidis
GCA_002082895.2	SRR4272074	Neisseria meningitidis
GCA_002951575.1	SRR6310699	Neisseria meningitidis
GCA_003355215.1	SRR8200258	Neisseria meningitidis
GCA_003355235.1	SRR8200222	Neisseria meningitidis
GCA_003355275.1	SRR8200129	Neisseria meningitidis
GCA_003355295.1	SRR8200436	Neisseria meningitidis
GCA_003355355.1	SRR8200348	Neisseria meningitidis
GCA_003355395.1	SRR8200332	Neisseria meningitidis
GCA_003355435.1	SRR8200385	Neisseria meningitidis
GCA_009664675.1	SRR10520173	Neisseria meningitidis
GCA_009664695.1	SRR10520174	Neisseria meningitidis
GCA_002073715.2	SRR4124984	Neisseria mucosa
GCA_002073715.2	SRR4124985	Neisseria mucosa
GCA_005886145.1	SRR9067174	Neisseria sp. 014
GCA_005886145.1	SRR9067253	Neisseria sp. 014
GCA_003044935.1	SRR6450315	Neisseria subflava

## Sheet: Table S1D
Table S1D.
GenBank Locus	Name used in this study	GenBank Definition
AY174058.1	flavescens_plasmid_1	Neisseria flavescens plasmid pMIDG2830 hypothetical protein and putative RepA protein (repA) genes complete cds
AY803022.1	gonorrhoeae_AY803022.1_GGI	Neisseria gonorrhoeae strain MS11 gonococcal genetic island complete sequence
NC_002098.1	gonorrhoeae_plasmid_1	Neisseria gonorrhoeae plasmid pJD4 complete sequence
NZ_CP043815.1	gonorrhoeae_plasmid_10	Neisseria gonorrhoeae strain NG290 plasmid p3 complete sequence
MK973083.1	gonorrhoeae_plasmid_100	Neisseria gonorrhoeae strain African-TEM1-MIC64 plasmid PJD5 complete sequence
MK973082.1	gonorrhoeae_plasmid_101	Neisseria gonorrhoeae strain African-TEM1-MIC32 plasmid PJD5 complete sequence
MK973081.1	gonorrhoeae_plasmid_102	Neisseria gonorrhoeae strain Asian-TEM135-MIC512 plasmid PJD4 complete sequence
MK973080.1	gonorrhoeae_plasmid_103	Neisseria gonorrhoeae strain Asian-TEM1-MIC512 plasmid PJD4 complete sequence
MK973079.1	gonorrhoeae_plasmid_104	Neisseria gonorrhoeae strain Asian-TEM135-MIC64 plasmid PJD4 complete sequence
MK973078.1	gonorrhoeae_plasmid_105	Neisseria gonorrhoeae strain Asian-TEM1-MIC64 plasmid PJD4 complete sequence
MK973077.1	gonorrhoeae_plasmid_106	Neisseria gonorrhoeae strain Asian-TEM1-MIC32 plasmid PJD4 complete sequence
MK973076.1	gonorrhoeae_plasmid_107	Neisseria gonorrhoeae strain Asian-TEM1-MIC128 plasmid PJD4 complete sequence
MK973075.1	gonorrhoeae_plasmid_108	Neisseria gonorrhoeae strain Asian-TEM135-MIC128 plasmid PJD4 complete sequence
MK973074.1	gonorrhoeae_plasmid_109	Neisseria gonorrhoeae strain Asian-TEM1-MIC256 plasmid PJD4 complete sequence
NZ_CP043814.1	gonorrhoeae_plasmid_11	Neisseria gonorrhoeae strain NG290 plasmid p2 complete sequence
MK973073.1	gonorrhoeae_plasmid_110	Neisseria gonorrhoeae strain Asian-TEM135-MIC16 plasmid PJD4 complete sequence
MK973072.1	gonorrhoeae_plasmid_111	Neisseria gonorrhoeae strain Asian-TEM135-MIC256 plasmid PJD4 complete sequence
MH140435.1	gonorrhoeae_plasmid_112	Neisseria gonorrhoeae strain NG GC-159 plasmid pJD5 complete sequence
MH140434.1	gonorrhoeae_plasmid_113	Neisseria gonorrhoeae strain Ng 8903 plasmid pJRD20 complete sequence
KJ842484.1	gonorrhoeae_plasmid_114	Neisseria gonorrhoeae strain SA42 plasmid Australian complete sequence
NC_022243.1	gonorrhoeae_plasmid_115	Neisseria gonorrhoeae MS11 plasmid unnamed complete sequence
HM756641.1	gonorrhoeae_plasmid_116	Neisseria gonorrhoeae strain GP08-MUS-021 plasmid pEM1 complete sequence
GU479466.1	gonorrhoeae_plasmid_117	Neisseria gonorrhoeae strain 5289 plasmid pEP5289 complete sequence
FJ172221.1	gonorrhoeae_plasmid_118	Neisseria gonorrhoeae plasmid pCmGFP complete sequence
DQ355980.1	gonorrhoeae_plasmid_119	Neisseria gonorrhoeae 5.2 kb beta-lactamase plasmid pSJ5.2 complete sequence
NZ_CP043813.1	gonorrhoeae_plasmid_12	Neisseria gonorrhoeae strain NG290 plasmid p1 complete sequence
U20374.1	gonorrhoeae_plasmid_120	Neisseria gonorrhoeae plasmid pJD4 complete sequence
M10316.1	gonorrhoeae_plasmid_121	Neisseria gonorrhoeae strain UM01 plasmid pJD1 complete sequence
NZ_CP034021.1	gonorrhoeae_plasmid_122	Neisseria gonorrhoeae strain FQ48 plasmid unnamed complete sequence
NZ_CP034034.1	gonorrhoeae_plasmid_123	Neisseria gonorrhoeae strain FQ01 plasmid unnamed2 complete sequence
NZ_CP034033.1	gonorrhoeae_plasmid_124	Neisseria gonorrhoeae strain FQ01 plasmid unnamed1 complete sequence
NZ_CP034019.1	gonorrhoeae_plasmid_125	Neisseria gonorrhoeae strain FQ82 plasmid unnamed complete sequence
NZ_CP034025.1	gonorrhoeae_plasmid_126	Neisseria gonorrhoeae strain FQ35 plasmid unnamed complete sequence
NZ_CP034031.1	gonorrhoeae_plasmid_127	Neisseria gonorrhoeae strain FQ02 plasmid unnamed complete sequence
NZ_CP034027.1	gonorrhoeae_plasmid_128	Neisseria gonorrhoeae strain FQ20 plasmid unnamed complete sequence
NZ_CP034023.1	gonorrhoeae_plasmid_129	Neisseria gonorrhoeae strain FQ36 plasmid unnamed complete sequence
NZ_CP043819.1	gonorrhoeae_plasmid_13	Neisseria gonorrhoeae strain NG251 plasmid p3 complete sequence
NZ_CP034029.1	gonorrhoeae_plasmid_130	Neisseria gonorrhoeae strain FQ04 plasmid unnamed complete sequence
NZ_CP034017.1	gonorrhoeae_plasmid_131	Neisseria gonorrhoeae strain FQ84 plasmid unnamed complete sequence
AP019855.1	gonorrhoeae_plasmid_132	Neisseria gonorrhoeae SS3160 plasmid pCryptic DNA complete genome
AP019854.1	gonorrhoeae_plasmid_133	Neisseria gonorrhoeae SS3160 plasmid pConjugative DNA complete genome
NZ_CP045834.1	gonorrhoeae_plasmid_134	Neisseria gonorrhoeae strain AUSMDU00010541 plasmid pAUSMDU00010541_02 complete sequence
NZ_CP045833.1	gonorrhoeae_plasmid_135	Neisseria gonorrhoeae strain AUSMDU00010541 plasmid pAUSMDU00010541_01 complete sequence
CP045834.1	gonorrhoeae_plasmid_136	Neisseria gonorrhoeae strain AUSMDU00010541 plasmid pAUSMDU00010541_02 complete sequence
CP045833.1	gonorrhoeae_plasmid_137	Neisseria gonorrhoeae strain AUSMDU00010541 plasmid pAUSMDU00010541_01 complete sequence
NZ_CM003348.1	gonorrhoeae_plasmid_138	Neisseria gonorrhoeae strain NG_869 plasmid pNG869_3 whole genome shotgun sequence
NZ_CM003347.1	gonorrhoeae_plasmid_139	Neisseria gonorrhoeae strain NG_869 plasmid pNG869_2 whole genome shotgun sequence
NZ_CP043818.1	gonorrhoeae_plasmid_14	Neisseria gonorrhoeae strain NG251 plasmid p2 complete sequence
NZ_CM003346.1	gonorrhoeae_plasmid_140	Neisseria gonorrhoeae strain NG_869 plasmid pNG869_1 whole genome shotgun sequence
NZ_CP020416.2	gonorrhoeae_plasmid_141	Neisseria gonorrhoeae strain FDAARGOS_205 plasmid unnamed1 complete sequence
NZ_CP020417.1	gonorrhoeae_plasmid_142	Neisseria gonorrhoeae strain FDAARGOS_205 plasmid unnamed2 complete sequence
CP020416.2	gonorrhoeae_plasmid_143	Neisseria gonorrhoeae strain FDAARGOS_205 plasmid unnamed1 complete sequence
CP020417.1	gonorrhoeae_plasmid_144	Neisseria gonorrhoeae strain FDAARGOS_205 plasmid unnamed2 complete sequence
NZ_CP003975.1	gonorrhoeae_plasmid_145	Neisseria gonorrhoeae NG-k51.05 plasmid pNG-k51.05 complete sequence
NZ_CP032428.1	gonorrhoeae_plasmid_146	Neisseria gonorrhoeae strain TFG-B2 plasmid pTFGB2 complete sequence
NZ_CP032399.1	gonorrhoeae_plasmid_147	Neisseria gonorrhoeae strain TFG-A2 plasmid pTFGA2 complete sequence
NC_011034.1	gonorrhoeae_plasmid_148	Neisseria gonorrhoeae NCCP11945 plasmid pNGK complete sequence
CP032428.1	gonorrhoeae_plasmid_149	Neisseria gonorrhoeae strain TFG-B2 plasmid pTFGB2 complete sequence
NZ_CP043817.1	gonorrhoeae_plasmid_15	Neisseria gonorrhoeae strain NG251 plasmid p1 complete sequence
CP032399.1	gonorrhoeae_plasmid_150	Neisseria gonorrhoeae strain TFG-A2 plasmid pTFGA2 complete sequence
CP034034.1	gonorrhoeae_plasmid_151	Neisseria gonorrhoeae strain FQ01 plasmid unnamed2 complete sequence
CP034033.1	gonorrhoeae_plasmid_152	Neisseria gonorrhoeae strain FQ01 plasmid unnamed1 complete sequence
CP034019.1	gonorrhoeae_plasmid_153	Neisseria gonorrhoeae strain FQ82 plasmid unnamed complete sequence
CP034021.1	gonorrhoeae_plasmid_154	Neisseria gonorrhoeae strain FQ48 plasmid unnamed complete sequence
CP034027.1	gonorrhoeae_plasmid_155	Neisseria gonorrhoeae strain FQ20 plasmid unnamed complete sequence
CP034031.1	gonorrhoeae_plasmid_156	Neisseria gonorrhoeae strain FQ02 plasmid unnamed complete sequence
CP034029.1	gonorrhoeae_plasmid_157	Neisseria gonorrhoeae strain FQ04 plasmid unnamed complete sequence
CP034025.1	gonorrhoeae_plasmid_158	Neisseria gonorrhoeae strain FQ35 plasmid unnamed complete sequence
CP034023.1	gonorrhoeae_plasmid_159	Neisseria gonorrhoeae strain FQ36 plasmid unnamed complete sequence
NZ_CP043874.1	gonorrhoeae_plasmid_16	Neisseria gonorrhoeae strain NG196 plasmid p3 complete sequence
CP034017.1	gonorrhoeae_plasmid_160	Neisseria gonorrhoeae strain FQ84 plasmid unnamed complete sequence
AP018387.1	gonorrhoeae_plasmid_161	Neisseria gonorrhoeae plasmid pCryptic FC498 DNA complete genome
AP018386.1	gonorrhoeae_plasmid_162	Neisseria gonorrhoeae plasmid pConjugative FC498 DNA complete genome
AP018384.1	gonorrhoeae_plasmid_163	Neisseria gonorrhoeae plasmid pBlaTEM FC460 DNA complete genome
AP018383.1	gonorrhoeae_plasmid_164	Neisseria gonorrhoeae plasmid pCryptic FC460 DNA complete genome
AP018382.1	gonorrhoeae_plasmid_165	Neisseria gonorrhoeae plasmid pConjugative FC460 DNA complete genome
AP018380.1	gonorrhoeae_plasmid_166	Neisseria gonorrhoeae plasmid pBlaTEM FC428 DNA complete genome
AP018379.1	gonorrhoeae_plasmid_167	Neisseria gonorrhoeae plasmid pCryptic FC428 DNA complete genome
AP018378.1	gonorrhoeae_plasmid_168	Neisseria gonorrhoeae plasmid pConjugative FC428 DNA complete genome
NTCT01000232.1	gonorrhoeae_plasmid_169	Neisseria gonorrhoeae strain 20/15/004 plasmid unnamed neigo2_rep_c291 whole genome shotgun sequence
NZ_CP043873.1	gonorrhoeae_plasmid_17	Neisseria gonorrhoeae strain NG196 plasmid p2 complete sequence
NTCS01000117.1	gonorrhoeae_plasmid_170	Neisseria gonorrhoeae strain 41/15/003 plasmid unnamed neigo1_rep_c129 whole genome shotgun sequence
NTCU01000115.1	gonorrhoeae_plasmid_171	Neisseria gonorrhoeae strain 19/15/005 plasmid unnamed neigo3_rep_c135 whole genome shotgun sequence
CP003975.1	gonorrhoeae_plasmid_172	Neisseria gonorrhoeae NG-k51.05 plasmid pNG-k51.05 complete sequence
LT592165.1	gonorrhoeae_plasmid_173	Neisseria gonorrhoeae strain WHO_W genome assembly plasmid: 3
LT592164.1	gonorrhoeae_plasmid_174	Neisseria gonorrhoeae strain WHO_W genome assembly plasmid: 2
LT592162.1	gonorrhoeae_plasmid_175	Neisseria gonorrhoeae strain WHO_Y genome assembly plasmid: 2
LT592160.1	gonorrhoeae_plasmid_176	Neisseria gonorrhoeae strain WHO_U genome assembly plasmid: 2
LT592156.1	gonorrhoeae_plasmid_177	Neisseria gonorrhoeae strain WHO_X genome assembly plasmid: 2
LT592154.1	gonorrhoeae_plasmid_178	Neisseria gonorrhoeae strain WHO_Z genome assembly plasmid: 2
LT592152.1	gonorrhoeae_plasmid_179	Neisseria gonorrhoeae strain WHO_V genome assembly plasmid: 3
NZ_CP043872.1	gonorrhoeae_plasmid_18	Neisseria gonorrhoeae strain NG196 plasmid p1 complete sequence
LT592151.1	gonorrhoeae_plasmid_180	Neisseria gonorrhoeae strain WHO_V genome assembly plasmid: 2
LT592158.1	gonorrhoeae_plasmid_181	Neisseria gonorrhoeae strain WHO P genome assembly plasmid: 2
LT592149.1	gonorrhoeae_plasmid_182	Neisseria gonorrhoeae strain WHO O genome assembly plasmid: 4
LT592148.1	gonorrhoeae_plasmid_183	Neisseria gonorrhoeae strain WHO O genome assembly plasmid: 3
LT592147.1	gonorrhoeae_plasmid_184	Neisseria gonorrhoeae strain WHO O genome assembly plasmid: 2
LT591913.1	gonorrhoeae_plasmid_185	Neisseria gonorrhoeae strain WHO N genome assembly plasmid: 4
LT591912.1	gonorrhoeae_plasmid_186	Neisseria gonorrhoeae strain WHO N genome assembly plasmid: 3
LT591911.1	gonorrhoeae_plasmid_187	Neisseria gonorrhoeae strain WHO N genome assembly plasmid: 2
LT591909.1	gonorrhoeae_plasmid_188	Neisseria gonorrhoeae strain WHO K genome assembly plasmid: 2
LT591907.1	gonorrhoeae_plasmid_189	Neisseria gonorrhoeae strain WHO M genome assembly plasmid: 4
NZ_MK973083.1	gonorrhoeae_plasmid_19	Neisseria gonorrhoeae strain African-TEM1-MIC64 plasmid PJD5 complete sequence
LT591906.1	gonorrhoeae_plasmid_190	Neisseria gonorrhoeae strain WHO M genome assembly plasmid: 3
LT591905.1	gonorrhoeae_plasmid_191	Neisseria gonorrhoeae strain WHO M genome assembly plasmid: 2
LT591903.1	gonorrhoeae_plasmid_192	Neisseria gonorrhoeae strain WHO L genome assembly plasmid: 3
LT591902.1	gonorrhoeae_plasmid_193	Neisseria gonorrhoeae strain WHO L genome assembly plasmid: 2
LT591900.1	gonorrhoeae_plasmid_194	Neisseria gonorrhoeae strain WHO G genome assembly plasmid: 3
LT591899.1	gonorrhoeae_plasmid_195	Neisseria gonorrhoeae strain WHO G genome assembly plasmid: 2
CP001051.1	gonorrhoeae_plasmid_196	Neisseria gonorrhoeae NCCP11945 plasmid pNGK complete sequence
CP003910.1	gonorrhoeae_plasmid_197	Neisseria gonorrhoeae MS11 plasmid complete sequence
CP002441.1	gonorrhoeae_plasmid_198	Neisseria gonorrhoeae TCDC-NG08107 plasmid pNGTCDC08107 complete sequence
GU479465.1	gonorrhoeae_plasmid_199	Neisseria gonorrhoeae strain 5233 plasmid pEP5233 genetic load region genomic sequence
NC_001377.1	gonorrhoeae_plasmid_2	Neisseria gonorrhoeae plasmid pJD1 complete sequence
NZ_MK973078.1	gonorrhoeae_plasmid_20	Neisseria gonorrhoeae strain Asian-TEM1-MIC64 plasmid PJD4 complete sequence
GU479464.1	gonorrhoeae_plasmid_200	Neisseria gonorrhoeae strain 5050 plasmid pEP5050 genetic load region genomic sequence
GG749053.1	gonorrhoeae_plasmid_201	Neisseria gonorrhoeae DGI2 plasmid scaffold supercont1.38 whole genome shotgun sequence
EQ973077.1	gonorrhoeae_plasmid_202	Neisseria gonorrhoeae SK-92-679 plasmid unnamed supercont1.46 genomic scaffold whole genome shotgun sequence
EQ973078.1	gonorrhoeae_plasmid_203	Neisseria gonorrhoeae SK-92-679 plasmid unnamed supercont1.47 genomic scaffold whole genome shotgun sequence
EQ973031.1	gonorrhoeae_plasmid_204	Neisseria gonorrhoeae PID332 plasmid unnamed supercont1.47 genomic scaffold whole genome shotgun sequence
EQ972930.1	gonorrhoeae_plasmid_205	Neisseria gonorrhoeae PID1 plasmid unnamed supercont1.48 genomic scaffold whole genome shotgun sequence
EQ972882.1	gonorrhoeae_plasmid_206	Neisseria gonorrhoeae PID18 plasmid unnamed supercont1.49 genomic scaffold whole genome shotgun sequence
DS999998.1	gonorrhoeae_plasmid_207	Neisseria gonorrhoeae 35/02 plasmid unnamed supercont1.40 genomic scaffold whole genome shotgun sequence
DS999958.1	gonorrhoeae_plasmid_208	Neisseria gonorrhoeae 1291 plasmid unnamed supercont1.42 genomic scaffold whole genome shotgun sequence
AY221996.1	gonorrhoeae_plasmid_209	Neisseria gonorrhoeae plasmid pSJ7.4
NZ_MK973082.1	gonorrhoeae_plasmid_21	Neisseria gonorrhoeae strain African-TEM1-MIC32 plasmid PJD5 complete sequence
EQ972744.1	gonorrhoeae_plasmid_210	Neisseria gonorrhoeae FA6140 plasmid unnamed supercont1.55 genomic scaffold whole genome shotgun sequence
EQ972984.1	gonorrhoeae_plasmid_211	Neisseria gonorrhoeae PID24-1 plasmid unnamed supercont1.54 genomic scaffold whole genome shotgun sequence
EQ972689.1	gonorrhoeae_plasmid_212	Neisseria gonorrhoeae DGI18 plasmid unnamed supercont1.42 genomic scaffold whole genome shotgun sequence
LFJW01000012.1	gonorrhoeae_plasmid_213	Neisseria gonorrhoeae strain NG_869 plasmid pNG869_3 whole genome shotgun sequence
LFJW01000024.1	gonorrhoeae_plasmid_214	Neisseria gonorrhoeae strain NG_869 plasmid pNG869_2 whole genome shotgun sequence
LFJW01000097.1	gonorrhoeae_plasmid_215	Neisseria gonorrhoeae strain NG_869 plasmid pNG869_1 whole genome shotgun sequence
CM003346.1	gonorrhoeae_plasmid_216	Neisseria gonorrhoeae strain NG_869 plasmid pNG869_1 complete sequence whole genome shotgun sequence
CM003347.1	gonorrhoeae_plasmid_217	Neisseria gonorrhoeae strain NG_869 plasmid pNG869_2 complete sequence whole genome shotgun sequence
CM003348.1	gonorrhoeae_plasmid_218	Neisseria gonorrhoeae strain NG_869 plasmid pNG869_3 complete sequence whole genome shotgun sequence
NC_011521.1	gonorrhoeae_plasmid_219	Neisseria gonorrhoeae plasmid pCmGFP complete sequence
NZ_MK973085.1	gonorrhoeae_plasmid_22	Neisseria gonorrhoeae strain Afican-TEM1-MIC8 plasmid PJD5 complete sequence
NC_010881.1	gonorrhoeae_plasmid_220	Neisseria gonorrhoeae plasmid pSJ5.2 complete sequence
U20420.1	gonorrhoeae_plasmid_221	Neisseria gonorrhoeae plasmid pJD9 partial sequence
U20421.1	gonorrhoeae_plasmid_222	Neisseria gonorrhoeae plasmid pGF1 IS5 insertion sequence
ACIG01000133.1	gonorrhoeae_plasmid_223	Neisseria gonorrhoeae DGI2 plasmid unnamed cont1.133 whole genome shotgun sequence
ACIG01000134.1	gonorrhoeae_plasmid_224	Neisseria gonorrhoeae DGI2 plasmid unnamed cont1.134 whole genome shotgun sequence
ABZP01000197.1	gonorrhoeae_plasmid_225	Neisseria gonorrhoeae SK-92-679 plasmid unnamed cont1.197 whole genome shotgun sequence
ABZP01000196.1	gonorrhoeae_plasmid_226	Neisseria gonorrhoeae SK-92-679 plasmid unnamed cont1.196 whole genome shotgun sequence
ABZO01000168.1	gonorrhoeae_plasmid_227	Neisseria gonorrhoeae PID332 plasmid unnamed cont1.168 whole genome shotgun sequence
ABZN01000168.1	gonorrhoeae_plasmid_228	Neisseria gonorrhoeae PID24-1 plasmid unnamed cont1.168 whole genome shotgun sequence
ABZM01000145.1	gonorrhoeae_plasmid_229	Neisseria gonorrhoeae PID1 plasmid unnamed cont1.145 whole genome shotgun sequence
NZ_MK973084.1	gonorrhoeae_plasmid_23	Neisseria gonorrhoeae strain African-TEM 1-MIC16 plasmid PJD5 complete sequence
ABZL01000175.1	gonorrhoeae_plasmid_230	Neisseria gonorrhoeae PID18 plasmid unnamed cont1.175 whole genome shotgun sequence
ABZI01000161.1	gonorrhoeae_plasmid_231	Neisseria gonorrhoeae FA6140 plasmid unnamed cont1.161 whole genome shotgun sequence
ABZH01000153.1	gonorrhoeae_plasmid_232	Neisseria gonorrhoeae DGI18 plasmid unnamed cont1.153 whole genome shotgun sequence
ABZG01000156.1	gonorrhoeae_plasmid_233	Neisseria gonorrhoeae 35/02 plasmid unnamed cont1.156 whole genome shotgun sequence
ABZF01000175.1	gonorrhoeae_plasmid_234	Neisseria gonorrhoeae 1291 plasmid unnamed cont1.175 whole genome shotgun sequence
U20422.1	gonorrhoeae_plasmid_235	Neisseria gonorrhoeae plasmid pAS84/417 repeat region
L12241.1	gonorrhoeae_plasmid_236	Neisseria gonorrhoeae strain 6418 plasmid pOZ100 DNA sequence
L12242.1	gonorrhoeae_plasmid_237	Neisseria gonorrhoeae strain 2903 plasmid pOZ101 DNA sequence
NZ_MK973079.1	gonorrhoeae_plasmid_24	Neisseria gonorrhoeae strain Asian-TEM135-MIC64 plasmid PJD4 complete sequence
NZ_MK973074.1	gonorrhoeae_plasmid_25	Neisseria gonorrhoeae strain Asian-TEM1-MIC256 plasmid PJD4 complete sequence
NZ_MK973086.1	gonorrhoeae_plasmid_26	Neisseria gonorrhoeae strain African-TEM1-MIC128 plasmid PJD5 complete sequence
NZ_MK973081.1	gonorrhoeae_plasmid_27	Neisseria gonorrhoeae strain Asian-TEM135-MIC512 plasmid PJD4 complete sequence
NZ_MK973080.1	gonorrhoeae_plasmid_28	Neisseria gonorrhoeae strain Asian-TEM1-MIC512 plasmid PJD4 complete sequence
NZ_MK973076.1	gonorrhoeae_plasmid_29	Neisseria gonorrhoeae strain Asian-TEM1-MIC128 plasmid PJD4 complete sequence
NC_019211.1	gonorrhoeae_plasmid_3	Neisseria gonorrhoeae plasmid pEM1 complete sequence
NZ_MK973075.1	gonorrhoeae_plasmid_30	Neisseria gonorrhoeae strain Asian-TEM135-MIC128 plasmid PJD4 complete sequence
NZ_MK973073.1	gonorrhoeae_plasmid_31	Neisseria gonorrhoeae strain Asian-TEM135-MIC16 plasmid PJD4 complete sequence
NZ_MK973077.1	gonorrhoeae_plasmid_32	Neisseria gonorrhoeae strain Asian-TEM1-MIC32 plasmid PJD4 complete sequence
NZ_MK973072.1	gonorrhoeae_plasmid_33	Neisseria gonorrhoeae strain Asian-TEM135-MIC256 plasmid PJD4 complete sequence
NZ_AP023070.1	gonorrhoeae_plasmid_34	Neisseria gonorrhoeae strain TUM19854 plasmid pMTY19854 complete sequence
NZ_AP023072.1	gonorrhoeae_plasmid_35	Neisseria gonorrhoeae strain TUM15748 plasmid pMTY15748 complete sequence
NZ_AP023076.1	gonorrhoeae_plasmid_36	Neisseria gonorrhoeae strain TUM16691 plasmid pMTY16691 complete sequence
NZ_AP023068.1	gonorrhoeae_plasmid_37	Neisseria gonorrhoeae strain TUM19853 plasmid pMTY19853 complete sequence
NZ_AP023074.1	gonorrhoeae_plasmid_38	Neisseria gonorrhoeae strain TUM15753 plasmid pMTY15753 complete sequence
NZ_MH140434.1	gonorrhoeae_plasmid_39	Neisseria gonorrhoeae strain Ng 8903 plasmid pJRD20 complete sequence
NC_025191.1	gonorrhoeae_plasmid_4	Neisseria gonorrhoeae plasmid Australian complete sequence
NZ_MH140435.1	gonorrhoeae_plasmid_40	Neisseria gonorrhoeae strain NG GC-159 plasmid pJD5 complete sequence
NZ_LT591900.1	gonorrhoeae_plasmid_41	Neisseria gonorrhoeae strain WHO G plasmid 3 complete sequence
NZ_LT591899.1	gonorrhoeae_plasmid_42	Neisseria gonorrhoeae strain WHO G plasmid 2 complete sequence
NZ_LT592165.1	gonorrhoeae_plasmid_43	Neisseria gonorrhoeae strain WHO_W plasmid 3 complete sequence
NZ_LT592164.1	gonorrhoeae_plasmid_44	Neisseria gonorrhoeae strain WHO_W plasmid 2 complete sequence
NZ_LT591903.1	gonorrhoeae_plasmid_45	Neisseria gonorrhoeae strain WHO L plasmid 3 complete sequence
NZ_LT591902.1	gonorrhoeae_plasmid_46	Neisseria gonorrhoeae strain WHO L plasmid 2 complete sequence
NZ_LT592162.1	gonorrhoeae_plasmid_47	Neisseria gonorrhoeae strain WHO_Y plasmid 2 complete sequence
NZ_LT592158.1	gonorrhoeae_plasmid_48	Neisseria gonorrhoeae strain WHO P plasmid 2 complete sequence
NZ_LT591913.1	gonorrhoeae_plasmid_49	Neisseria gonorrhoeae strain WHO N plasmid 4 complete sequence
NC_014105.1	gonorrhoeae_plasmid_5	Neisseria gonorrhoeae plasmid pEP5289 complete sequence
NZ_LT591912.1	gonorrhoeae_plasmid_50	Neisseria gonorrhoeae strain WHO N plasmid 3 complete sequence
NZ_LT591911.1	gonorrhoeae_plasmid_51	Neisseria gonorrhoeae strain WHO N plasmid 2 complete sequence
NZ_LT592154.1	gonorrhoeae_plasmid_52	Neisseria gonorrhoeae strain WHO_Z plasmid 2 complete sequence
NZ_AP018384.1	gonorrhoeae_plasmid_53	Neisseria gonorrhoeae strain FC460 plasmid pBlaTEM complete sequence
NZ_AP018383.1	gonorrhoeae_plasmid_54	Neisseria gonorrhoeae strain FC460 plasmid pCryptic complete sequence
NZ_AP018382.1	gonorrhoeae_plasmid_55	Neisseria gonorrhoeae strain FC460 plasmid pConjugative complete sequence
NZ_AP018380.1	gonorrhoeae_plasmid_56	Neisseria gonorrhoeae strain FC428 plasmid pBlaTEM complete sequence
NZ_AP018379.1	gonorrhoeae_plasmid_57	Neisseria gonorrhoeae strain FC428 plasmid pCryptic complete sequence
NZ_AP018378.1	gonorrhoeae_plasmid_58	Neisseria gonorrhoeae strain FC428 plasmid pConjugative complete sequence
NZ_AP018387.1	gonorrhoeae_plasmid_59	Neisseria gonorrhoeae strain FC498 plasmid pCryptic complete sequence
NZ_NTCS01000117.1	gonorrhoeae_plasmid_6	Neisseria gonorrhoeae strain 41/15/003 plasmid unnamed neigo1_rep_c129 whole genome shotgun sequence
NZ_AP018386.1	gonorrhoeae_plasmid_60	Neisseria gonorrhoeae strain FC498 plasmid pConjugative complete sequence
NZ_EQ973031.1	gonorrhoeae_plasmid_61	Neisseria gonorrhoeae PID332 plasmid unnamed supercont1.47 whole genome shotgun sequence
NZ_EQ972984.1	gonorrhoeae_plasmid_62	Neisseria gonorrhoeae PID24-1 plasmid unnamed supercont1.54 whole genome shotgun sequence
NZ_EQ972882.1	gonorrhoeae_plasmid_63	Neisseria gonorrhoeae PID18 plasmid unnamed supercont1.49 whole genome shotgun sequence
NZ_EQ972744.1	gonorrhoeae_plasmid_64	Neisseria gonorrhoeae FA6140 plasmid unnamed supercont1.55 whole genome shotgun sequence
NZ_EQ972689.1	gonorrhoeae_plasmid_65	Neisseria gonorrhoeae DGI18 plasmid unnamed supercont1.42 whole genome shotgun sequence
NZ_DS999998.1	gonorrhoeae_plasmid_66	Neisseria gonorrhoeae 35/02 plasmid unnamed supercont1.40 whole genome shotgun sequence
NZ_DS999958.1	gonorrhoeae_plasmid_67	Neisseria gonorrhoeae 1291 plasmid unnamed supercont1.42 whole genome shotgun sequence
NZ_LT592152.1	gonorrhoeae_plasmid_68	Neisseria gonorrhoeae strain WHO_V plasmid 3 complete sequence
NZ_LT592151.1	gonorrhoeae_plasmid_69	Neisseria gonorrhoeae strain WHO_V plasmid 2 complete sequence
NZ_NTCU01000115.1	gonorrhoeae_plasmid_7	Neisseria gonorrhoeae strain 19/15/005 plasmid unnamed neigo3_rep_c135 whole genome shotgun sequence
NZ_LT591907.1	gonorrhoeae_plasmid_70	Neisseria gonorrhoeae strain WHO M plasmid 4 complete sequence
NZ_LT591906.1	gonorrhoeae_plasmid_71	Neisseria gonorrhoeae strain WHO M plasmid 3 complete sequence
NZ_LT591905.1	gonorrhoeae_plasmid_72	Neisseria gonorrhoeae strain WHO M plasmid 2 complete sequence
NZ_LT591909.1	gonorrhoeae_plasmid_73	Neisseria gonorrhoeae strain WHO K plasmid 2 complete sequence
NZ_LT592149.1	gonorrhoeae_plasmid_74	Neisseria gonorrhoeae strain WHO O plasmid 4 complete sequence
NZ_LT592148.1	gonorrhoeae_plasmid_75	Neisseria gonorrhoeae strain WHO O plasmid 3 complete sequence
NZ_LT592147.1	gonorrhoeae_plasmid_76	Neisseria gonorrhoeae strain WHO O plasmid 2 complete sequence
NZ_LT592160.1	gonorrhoeae_plasmid_77	Neisseria gonorrhoeae strain WHO_U plasmid 2 complete sequence
NZ_LT592156.1	gonorrhoeae_plasmid_78	Neisseria gonorrhoeae strain WHO_X plasmid 2 complete sequence
NZ_GG749053.1	gonorrhoeae_plasmid_79	Neisseria gonorrhoeae DGI2 plasmid unnamed supercont1.38 whole genome shotgun sequence
NZ_AP019855.1	gonorrhoeae_plasmid_8	Neisseria gonorrhoeae strain SS3160 plasmid pCryptic complete sequence
CP043874.1	gonorrhoeae_plasmid_80	Neisseria gonorrhoeae strain NG196 plasmid p3 complete sequence
CP043873.1	gonorrhoeae_plasmid_81	Neisseria gonorrhoeae strain NG196 plasmid p2 complete sequence
CP043872.1	gonorrhoeae_plasmid_82	Neisseria gonorrhoeae strain NG196 plasmid p1 complete sequence
CP043815.1	gonorrhoeae_plasmid_83	Neisseria gonorrhoeae strain NG290 plasmid p3 complete sequence
CP043814.1	gonorrhoeae_plasmid_84	Neisseria gonorrhoeae strain NG290 plasmid p2 complete sequence
CP043813.1	gonorrhoeae_plasmid_85	Neisseria gonorrhoeae strain NG290 plasmid p1 complete sequence
CP043819.1	gonorrhoeae_plasmid_86	Neisseria gonorrhoeae strain NG251 plasmid p3 complete sequence
CP043818.1	gonorrhoeae_plasmid_87	Neisseria gonorrhoeae strain NG251 plasmid p2 complete sequence
CP043817.1	gonorrhoeae_plasmid_88	Neisseria gonorrhoeae strain NG251 plasmid p1 complete sequence
NZ_EQ973078.1	gonorrhoeae_plasmid_89	Neisseria gonorrhoeae SK-92-679 plasmid unnamed supercont1.47 whole genome shotgun sequence
NZ_AP019854.1	gonorrhoeae_plasmid_9	Neisseria gonorrhoeae strain SS3160 plasmid pConjugative complete sequence
NZ_EQ973077.1	gonorrhoeae_plasmid_90	Neisseria gonorrhoeae SK-92-679 plasmid unnamed supercont1.46 whole genome shotgun sequence
NZ_EQ972930.1	gonorrhoeae_plasmid_91	Neisseria gonorrhoeae PID1 plasmid unnamed supercont1.48 whole genome shotgun sequence
AP023076.1	gonorrhoeae_plasmid_92	Neisseria gonorrhoeae TUM16691 plasmid pMTY16691 DNA complete genome
AP023074.1	gonorrhoeae_plasmid_93	Neisseria gonorrhoeae TUM15753 plasmid pMTY15753 DNA complete genome
AP023072.1	gonorrhoeae_plasmid_94	Neisseria gonorrhoeae TUM15748 plasmid pMTY15748 DNA complete genome
AP023070.1	gonorrhoeae_plasmid_95	Neisseria gonorrhoeae TUM19854 plasmid pMTY19854 DNA complete genome
AP023068.1	gonorrhoeae_plasmid_96	Neisseria gonorrhoeae TUM19853 plasmid pMTY19853 DNA complete genome
MK973086.1	gonorrhoeae_plasmid_97	Neisseria gonorrhoeae strain African-TEM1-MIC128 plasmid PJD5 complete sequence
MK973085.1	gonorrhoeae_plasmid_98	Neisseria gonorrhoeae strain Afican-TEM1-MIC8 plasmid PJD5 complete sequence
MK973084.1	gonorrhoeae_plasmid_99	Neisseria gonorrhoeae strain African-TEM 1-MIC16 plasmid PJD5 complete sequence
NZ_DQ227327.1	lactamica_plasmid_1	Neisseria lactamica isolate 3207487 plasmid pNL3.2 complete sequence
NC_010855.1	lactamica_plasmid_10	Neisseria lactamica plasmid pNL11 complete sequence
NC_010888.1	lactamica_plasmid_11	Neisseria lactamica plasmid pNL15 complete sequence
DQ223899.1	lactamica_plasmid_12	Neisseria lactamica plasmid pNL932024 complete sequence
DQ223898.1	lactamica_plasmid_13	Neisseria lactamica plasmid pNL750149 complete sequence
DQ223897.1	lactamica_plasmid_14	Neisseria lactamica plasmid pNL3.1 complete sequence
DQ229166.1	lactamica_plasmid_15	Neisseria lactamica plasmid pNL871104 complete sequence
DQ229165.1	lactamica_plasmid_16	Neisseria lactamica plasmid pNL18.2 complete sequence
DQ229164.1	lactamica_plasmid_17	Neisseria lactamica plasmid pNL14 complete sequence
DQ229163.1	lactamica_plasmid_18	Neisseria lactamica plasmid pNL9 complete sequence
DQ227327.1	lactamica_plasmid_19	Neisseria lactamica isolate 3207487 plasmid pNL3.2 complete sequence
NZ_DQ229166.1	lactamica_plasmid_2	Neisseria lactamica isolate 871104 plasmid pNL871104 complete sequence
DQ227326.1	lactamica_plasmid_20	Neisseria lactamica isolate 410838 plasmid pNL18.1 complete sequence
DQ227325.1	lactamica_plasmid_21	Neisseria lactamica isolate 811778 plasmid pNL15 complete sequence
DQ227324.1	lactamica_plasmid_22	Neisseria lactamica isolate 9225393 plasmid pNL7.1 complete sequence
DQ227323.1	lactamica_plasmid_23	Neisseria lactamica isolate 102739 plasmid pNL11 complete sequence
AY532623.1	lactamica_plasmid_24	Neisseria lactamica plasmid pNL01 complete sequence
NC_010931.1	lactamica_plasmid_25	Neisseria lactamica plasmid pNL871104 complete sequence
NC_010928.1	lactamica_plasmid_26	Neisseria lactamica plasmid pNL18.2 complete sequence
NC_010926.1	lactamica_plasmid_27	Neisseria lactamica plasmid pNL14 complete sequence
NC_010923.1	lactamica_plasmid_28	Neisseria lactamica plasmid pNL9 complete sequence
NC_010922.1	lactamica_plasmid_29	Neisseria lactamica isolate 3207487 plasmid pNL3.2 complete sequence
NZ_DQ229164.1	lactamica_plasmid_3	Neisseria lactamica isolate 5279613 plasmid pNL14 complete sequence
NC_006968.1	lactamica_plasmid_30	Neisseria lactamica plasmid pNL01 complete sequence
NZ_DQ229163.1	lactamica_plasmid_4	Neisseria lactamica isolate 8101503 plasmid pNL9 complete sequence
NC_010906.1	lactamica_plasmid_5	Neisseria lactamica plasmid pNL18.1 complete sequence
NC_010871.1	lactamica_plasmid_6	Neisseria lactamica plasmid pNL7.1 complete sequence
NC_010869.1	lactamica_plasmid_7	Neisseria lactamica plasmid pNL932024 complete sequence
NC_010868.1	lactamica_plasmid_8	Neisseria lactamica plasmid pNL750149 complete sequence
NC_010867.1	lactamica_plasmid_9	Neisseria lactamica plasmid pNL3.1 complete sequence
NZ_AJ238491.1	meningitidis_plasmid_1	Neisseria meningitidis serogroup A isolate 323/85 plasmid pJS-A clone subgroup VI complete sequence
NC_004758.1	meningitidis_plasmid_10	Neisseria meningitidis plasmid pJS-B complete sequence
ADWN02000004.1	meningitidis_plasmid_11	Neisseria meningitidis S0108 plasmid complete sequence whole genome shotgun sequence
ADWM02000138.1	meningitidis_plasmid_12	Neisseria meningitidis K1207 plasmid complete sequence whole genome shotgun sequence
AJ277475.1	meningitidis_plasmid_2	Neisseria meningitidis ORF1 ORF2 ORF3 ORF4 ORF5 ORF6 ORF7 and ORF8
AJ238491.1	meningitidis_plasmid_3	Neisseria meningitidis serogroup A plasmid pJS-A
NZ_CM000958.1	meningitidis_plasmid_4	Neisseria meningitidis S0108 plasmid unnamed whole genome shotgun sequence
NZ_CM000956.1	meningitidis_plasmid_5	Neisseria meningitidis K1207 plasmid unnamed whole genome shotgun sequence
AF126482.1	meningitidis_plasmid_6	Neisseria meningitidis plasmid pAB6 Tn3 resolvase (Tnp3) beta-lactamase precursor (TEM-1) and replication protein genes complete cds; and mobilization protein gene partial cds
CM000958.2	meningitidis_plasmid_7	Neisseria meningitidis S0108 plasmid unnamed complete sequence whole genome shotgun sequence
CM000956.2	meningitidis_plasmid_8	Neisseria meningitidis K1207 plasmid unnamed complete sequence whole genome shotgun sequence
NC_025192.1	meningitidis_plasmid_9	Neisseria meningitidis serogroup A plasmid pJS-A complete sequence

## Sheet: Table 1SE
Table S1E.
GenBank assembly accession	Species	Strain	Taxid	n50	Submitter	Bioproject	Biosample
GCA_008806995.1	Neisseria animalis	strain_ATCC 49930	492	2236930	Illinois Institute of Technology	486547	9853482
GCA_003795365.1	Neisseria animalis	strain_DSM 23392	492	166455	China disease prevention and control center	394631	7357035
GCA_900636515.1	Neisseria animalis	strain_NCTC10212	492	2240945	SC	251923	4454364
GCA_003044705.1	Neisseria animaloris	strain_C2012029644	326522	684406	Centers for Disease Control and Prevention	428750	8299222
GCA_003045095.1	Neisseria animaloris	strain_C2015003240	326522	307842	Centers for Disease Control and Prevention	428750	8299233
GCA_002108605.1	Neisseria animaloris	strain_DSM 21642	326522	239661	Wadsworth Center / NYSDOH	359492	6212707
GCA_900638345.1	Neisseria animaloris	strain_NCTC12227	326522	2283939	SC	251923	8213252
GCA_900637855.1	Neisseria animaloris	strain_NCTC12228	326522	2338721	SC	251923	7674359
GCA_009671065.1	Neisseria brasiliensis	strain_N.177.16	2666100	2617510	University of Pittsburgh	588397	13243042
GCA_009665055.1	Neisseria brasiliensis	strain_N.95.16	2666100	2403105	University of Pittsburgh	588397	13243041
GCA_900636765.1	Neisseria canis	strain_NCTC10296	493	2569389	SC	251923	4942475
GCA_002216145.1	Neisseria chenwenguii	strain_10023	1853278	2496444	China disease prevention and control center	341560	5726023
GCA_000173895.1	Neisseria cinerea	strain_ATCC 14685	546262	163690	Washington University Genome Sequencing Center	30469	8837
GCA_003044675.1	Neisseria cinerea	strain_C2012028592	483	285743	Centers for Disease Control and Prevention	428750	8299221
GCA_003044745.1	Neisseria cinerea	strain_C2013024221	483	207528	Centers for Disease Control and Prevention	428750	8299227
GCA_003044825.1	Neisseria cinerea	strain_C2014013859	483	366008	Centers for Disease Control and Prevention	428750	8299230
GCA_003044855.1	Neisseria cinerea	strain_C2014019557	483	526799	Centers for Disease Control and Prevention	428750	8299231
GCA_900475315.1	Neisseria cinerea	strain_NCTC10294	483	1832904	SC	251923	4630397
GCA_900453685.1	Neisseria dentiae	strain_NCTC13012	194197	2789697	SC	251923	6666288
GCA_900113545.1	Neisseria elongata	strain_ATCC 25295	214482	231533	DOE - JOINT GENOME INSTITUTE	351494	5421815
GCA_000818035.1	Neisseria elongata	strain_ATCC 29315	546263	2256647	INRS-Institut Armand Frappier	247711	2797820
GCA_003044785.1	Neisseria elongata	strain_C2014003241	495	236817	Centers for Disease Control and Prevention	428750	8299229
GCA_003351685.1	Neisseria elongata	strain_M15910	495	2534634	Centers for Disease Control and Prevention	428178	9704972
GCA_003351545.1	Neisseria elongata	strain_M15911	495	2397276	Centers for Disease Control and Prevention	428178	9704973
GCA_900453895.1	Neisseria elongata	strain_NCTC10660	495	2162175	SC	251923	4506457
GCA_900475815.1	Neisseria elongata	strain_NCTC11050	88719	2249415	SC	251923	6287256
GCA_005221285.1	Neisseria flavescens	strain_ATCC 13120	484	2231882	King's College London	533546	11461057
GCA_001618015.1	Neisseria flavescens	strain_CD-NF1	484	178113	CEINGE Biotecnologie Avanzate s.c.a r.l., via Gaetano Salvatore 486-80145-Napoli	274665	3329000
GCA_001618075.1	Neisseria flavescens	strain_CD-NF3	484	178806	CEINGE Biotecnologie Avanzate s.c.a r.l., via Gaetano Salvatore 486-80145-Napoli	274665	3329002
GCA_900654165.1	Neisseria flavescens	strain_N13	484	454990	URMITE	572699	12771491
GCA_900654185.1	Neisseria flavescens	strain_N57	484	362234	URMITE	572699	12771493
GCA_900453805.1	Neisseria flavescens	strain_NCTC8263	484	2233976	SC	251923	5419792
GCA_900087635.2	Neisseria gonorrhoeae	strain_WHO F	485	2292467	WTSI	342973	5225454
GCA_900454185.1	Neisseria gonorrhoeae	strain_NCTC13477	485	2285113	SC	251923	7674459
GCA_900454055.1	Neisseria gonorrhoeae	strain_NCTC10931	485	2259664	SC	251923	3467520
GCA_900454105.1	Neisseria gonorrhoeae	strain_NCTC13802	485	2250792	SC	251923	6169866
GCA_900453965.1	Neisseria gonorrhoeae	strain_NCTC13818	485	2234943	SC	251923	7674457
GCA_900087905.2	Neisseria gonorrhoeae	strain_WHO_U	485	2234269	WTSI	342973	5225496
GCA_000156855.2	Neisseria gonorrhoeae	strain_MS11	528354	2233640	Broad Institute	32795	2596923
GCA_003855355.1	Neisseria gonorrhoeae	strain_FQ20	485	2232677	JCVI	504608	10396003
GCA_001956715.1	Neisseria gonorrhoeae	strain_NG-k51.05	1247414	2232590	RIPCM	223523	2380725
GCA_002073615.2	Neisseria gonorrhoeae	strain_FDAARGOS_205	485	2232444	University of Maryland School of Medicine Institute for Genome Sciences (IGS) - sequencing center	231221	4875542
GCA_001047225.1	Neisseria gonorrhoeae	strain_FA19	485	2232367	Centers for Disease Control and Prevention	278367	3459415
GCA_003855295.1	Neisseria gonorrhoeae	strain_FQ35	485	2232230	JCVI	504608	10395917
GCA_000020105.1	Neisseria gonorrhoeae	strain_NCCP11945	521006	2232025	Korea Centers for Disease Control and Prevention	29335	2603475
GCA_900186875.1	Neisseria gonorrhoeae	strain_NCTC13798	485	2230241	SC	251923	6169862
GCA_003571465.1	Neisseria gonorrhoeae	strain_RIVM0640	485	2230041	RIVM	362986	6251594
GCA_003855215.1	Neisseria gonorrhoeae	strain_FQ48	485	2229997	JCVI	504608	10395915
GCA_900087715.2	Neisseria gonorrhoeae	strain_WHO_Z	485	2229351	WTSI	342973	5225495
GCA_003571445.1	Neisseria gonorrhoeae	strain_RIVM0610	485	2229240	RIVM	362986	6251593
GCA_900087685.2	Neisseria gonorrhoeae	strain_WHO_Y	485	2228980	WTSI	342973	5225463
GCA_900453925.1	Neisseria gonorrhoeae	strain_NCTC13821	485	2228940	SC	251923	7674458
GCA_001661115.1	Neisseria gonorrhoeae	strain_34530	485	2228373	Public Health Agency of Canada	301053	5210135
GCA_003855375.1	Neisseria gonorrhoeae	strain_FQ02	485	2228346	JCVI	504608	10395999
GCA_900453915.1	Neisseria gonorrhoeae	strain_NCTC13805	485	2227684	SC	251923	6169869
GCA_900186915.1	Neisseria gonorrhoeae	strain_NCTC13800	485	2226638	SC	251923	6169864
GCA_900087645.2	Neisseria gonorrhoeae	strain_WHO_W	485	2222386	WTSI	342973	5225464
GCA_004332535.2	Neisseria gonorrhoeae	strain_TFG-A2	485	2221669	The University of Queensland	451379	10035124
GCA_900087795.2	Neisseria gonorrhoeae	strain_WHO_V	485	2221284	WTSI	342973	5225497
GCA_001661135.1	Neisseria gonorrhoeae	strain_34769	485	2220340	Public Health Agency of Canada	301053	5210257
GCA_004332555.2	Neisseria gonorrhoeae	strain_TFG-B2	485	2220306	The University of Queensland	451380	10031335
GCA_011058675.1	Neisseria gonorrhoeae	strain_NG196	485	2218879	Mahidol University	563548	12676038
GCA_011058655.1	Neisseria gonorrhoeae	strain_NG251	485	2218831	Mahidol University	563548	12676039
GCA_001661085.1	Neisseria gonorrhoeae	strain_32867	485	2218818	Public Health Agency of Canada	301053	4233132
GCA_003855195.1	Neisseria gonorrhoeae	strain_FQ36	485	2218771	JCVI	504608	10395916
GCA_011058635.1	Neisseria gonorrhoeae	strain_NG290	485	2218679	Mahidol University	563548	12676040
GCA_004001105.1	Neisseria gonorrhoeae	strain_FC428	485	2218551	Department of Bacteriology, National Institute of Infectious Diseases	509790	10591666
GCA_003855435.1	Neisseria gonorrhoeae	strain_FQ01	485	2218440	JCVI	504608	10395998
GCA_003855415.1	Neisseria gonorrhoeae	strain_FQ82	485	2217835	JCVI	504608	10395914
GCA_002083025.2	Neisseria gonorrhoeae	strain_FDAARGOS_206	485	2217549	University of Maryland School of Medicine Institute for Genome Sciences (IGS) - sequencing center	231221	4875543
GCA_003855235.1	Neisseria gonorrhoeae	strain_FQ04	485	2217528	JCVI	504608	10396000
GCA_003855175.1	Neisseria gonorrhoeae	strain_FQ84	485	2217429	JCVI	504608	10395918
GCA_900454035.1	Neisseria gonorrhoeae	strain_NCTC10928	485	2217041	SC	251923	3454360
GCA_900453795.1	Neisseria gonorrhoeae	strain_NCTC13801	485	2216468	SC	251923	6169865
GCA_004001185.1	Neisseria gonorrhoeae	strain_FC498	485	2216138	Department of Bacteriology, National Institute of Infectious Diseases	509790	10591668
GCA_900454165.1	Neisseria gonorrhoeae	strain_NCTC13481	485	2215678	SC	251923	7674456
GCA_004001165.1	Neisseria gonorrhoeae	strain_FC460	485	2215151	Department of Bacteriology, National Institute of Infectious Diseases	509790	10591667
GCA_007107165.1	Neisseria gonorrhoeae	strain_NJ1711654	485	2215121	Institute of Dermatology, Chinese Academy of Medical Sciences and Peking Union Medical College	553852	12252293
GCA_008065015.2	Neisseria gonorrhoeae	strain_SS3160	485	2214955	Department of Microbiology, Tokyo Metropolitan Institute of Public Health	555520	12287904
GCA_002073535.2	Neisseria gonorrhoeae	strain_FDAARGOS_204	485	2212454	University of Maryland School of Medicine Institute for Genome Sciences (IGS) - sequencing center	231221	4875541
GCA_900637245.1	Neisseria gonorrhoeae	strain_NCTC13484	485	2190946	SC	251923	6223412
GCA_002073655.2	Neisseria gonorrhoeae	strain_FDAARGOS_207	485	2189300	University of Maryland School of Medicine Institute for Genome Sciences (IGS) - sequencing center	231221	4875544
GCA_007107365.1	Neisseria gonorrhoeae	strain_NJ189125	485	2185626	Institute of Dermatology, Chinese Academy of Medical Sciences and Peking Union Medical College	553854	12252303
GCA_900454085.1	Neisseria gonorrhoeae	strain_NCTC8254	485	2178467	SC	251923	7674341
GCA_900087615.2	Neisseria gonorrhoeae	strain_WHO M	485	2178344	WTSI	342973	5225458
GCA_900411635.1	Neisseria gonorrhoeae	strain_FA 1090	485	2174841	UNIVERSITY OF OXFORD	480429	9649645
GCA_009650075.1	Neisseria gonorrhoeae	strain_AUSMDU00010541	485	2174817	Microbiological Diagnostic Unit	556438	10920452
GCA_900087735.2	Neisseria gonorrhoeae	strain_WHO P	485	2173861	WTSI	342973	5225461
GCA_001047275.1	Neisseria gonorrhoeae	strain_35/02	485	2173235	Centers for Disease Control and Prevention	278367	3459417
GCA_900087725.2	Neisseria gonorrhoeae	strain_WHO N	485	2172826	WTSI	342973	5225459
GCA_900411645.1	Neisseria gonorrhoeae	strain_FA 1090	485	2172803	UNIVERSITY OF OXFORD	480429	9649646
GCA_900453825.1	Neisseria gonorrhoeae	strain_NCTC13795	485	2172497	SC	251923	6169861
GCA_900186935.1	Neisseria gonorrhoeae	strain_NCTC13799	485	2172222	SC	251923	6169863
GCA_900453995.1	Neisseria gonorrhoeae	strain_NCTC13820	485	2171118	SC	251923	7674486
GCA_900087815.2	Neisseria gonorrhoeae	strain_WHO_X	485	2171112	WTSI	342973	5225462
GCA_900454155.1	Neisseria gonorrhoeae	strain_NCTC13479	485	2169868	SC	251923	7674460
GCA_900087865.2	Neisseria gonorrhoeae	strain_WHO K	485	2169846	WTSI	342973	5225456
GCA_900087625.2	Neisseria gonorrhoeae	strain_WHO O	485	2169062	WTSI	342973	5225460
GCA_900453985.1	Neisseria gonorrhoeae	strain_NCTC13483	485	2169062	SC	251923	4429474
GCA_001047255.1	Neisseria gonorrhoeae	strain_FA6140	485	2168698	Centers for Disease Control and Prevention	278367	3459416
GCA_900087875.2	Neisseria gonorrhoeae	strain_WHO L	485	2168633	WTSI	342973	5225457
GCA_900087785.2	Neisseria gonorrhoeae	strain_WHO G	485	2167361	WTSI	342973	5225455
GCA_900454065.1	Neisseria gonorrhoeae	strain_NCTC12700	485	2163390	SC	251923	3467521
GCA_000006845.1	Neisseria gonorrhoeae	strain_FA 1090	242231	2153922	Univ. Oklahoma	23	2604088
GCA_002607845.1	Neisseria gonorrhoeae	strain_3502	1193404	2139394	Center For Disease Control (CDC)	214533	2304115
GCA_003428665.1	Neisseria gonorrhoeae	strain_LRRBGS_0180	485	2053753	Centers for Disease Control and Prevention	278367	7312291
GCA_009757005.1	Neisseria gonorrhoeae	strain_Opaless_3X	485	2041964	Institute for Genome Sciences, University of Maryland School of Medicine	508744	12901023
GCA_900454075.1	Neisseria gonorrhoeae	strain_NCTC11421	485	1985353	SC	251923	7781518
GCA_003428675.1	Neisseria gonorrhoeae	strain_LRRBGS_0179	485	1804685	Centers for Disease Control and Prevention	278367	7312290
GCA_000156835.2	Neisseria gonorrhoeae	strain_FA19	528352	1651603	Broad Institute	32793	2595242
GCA_000156775.1	Neisseria gonorrhoeae	strain_35/02	528346	1413758	Broad Institute	32785	2595239
GCA_003428735.1	Neisseria gonorrhoeae	strain_LRRBGS_0178	485	1406337	Centers for Disease Control and Prevention	278367	7312289
GCA_009757045.1	Neisseria gonorrhoeae	strain_Opaless_1X	485	1377580	Institute for Genome Sciences, University of Maryland School of Medicine	508744	12900714
GCA_003428775.1	Neisseria gonorrhoeae	strain_LRRBGS_0183	485	1346292	Centers for Disease Control and Prevention	278367	7312305
GCA_009757075.1	Neisseria gonorrhoeae	strain_Opaless	485	1315231	Institute for Genome Sciences, University of Maryland School of Medicine	508744	12900263
GCA_000273685.1	Neisseria gonorrhoeae	strain_MS11	528354	1257526	Broad Institute	32795	2596923
GCA_000156915.1	Neisseria gonorrhoeae	strain_PID24-1	528357	700262	Broad Institute	32801	2595245
GCA_000159935.1	Neisseria gonorrhoeae	strain_DGI2	528348	671954	Broad Institute	34705	2595308
GCA_000156935.1	Neisseria gonorrhoeae	strain_PID332	528358	660008	Broad Institute	32803	2595246
GCA_009757095.1	Neisseria gonorrhoeae	strain_FA 1090	485	644405	Institute for Genome Sciences, University of Maryland School of Medicine	508744	12900224
GCA_000156755.1	Neisseria gonorrhoeae	strain_1291	528345	626865	Broad Institute	32783	2595238
GCA_000156875.1	Neisseria gonorrhoeae	strain_PID18	528356	624893	Broad Institute	32797	2595243
GCA_000156955.1	Neisseria gonorrhoeae	strain_SK-92-679	528359	619712	Broad Institute	32805	2595247
GCA_003428755.1	Neisseria gonorrhoeae	strain_LRRBGS_0182	485	584205	Centers for Disease Control and Prevention	278367	7312304
GCA_000156975.1	Neisseria gonorrhoeae	strain_SK-93-1035	528360	580567	Broad Institute	32807	2595248
GCA_000156815.1	Neisseria gonorrhoeae	strain_FA6140	528353	557173	Broad Institute	32791	2595241
GCA_000156795.1	Neisseria gonorrhoeae	strain_DGI18	528347	531597	Broad Institute	32789	2595240
GCA_000163535.1	Neisseria gonorrhoeae	strain_F62	528351	506411	Broad Institute	36329	2595364
GCA_000273665.1	Neisseria gonorrhoeae	strain_FA19	528352	504917	Broad Institute	32793	2595242
GCA_009757025.1	Neisseria gonorrhoeae	strain_Opaless_2X	485	434105	Institute for Genome Sciences, University of Maryland School of Medicine	508744	12900927
GCA_001025875.1	Neisseria gonorrhoeae	strain_SK33414	1351775	422076	Read Laboratory, Emory University	209466	2338802
GCA_000156895.1	Neisseria gonorrhoeae	strain_PID1	528355	324359	Broad Institute	32799	2595244
GCA_009756995.1	Neisseria gonorrhoeae	strain_H041	485	149916	Institute for Genome Sciences, University of Maryland School of Medicine	508744	12900225
GCA_900097135.1	Neisseria gonorrhoeae	strain_H041	485	112845	GH St Louis-Lariboisiere	317123	5850881
GCA_001118585.1	Neisseria gonorrhoeae	strain_GCGS012	485	104484	SC	204665	1892842
GCA_900097085.1	Neisseria gonorrhoeae	strain_GCGS012	485	102380	GH St Louis-Lariboisiere	317123	5850882
GCA_902387595.1	Neisseria gonorrhoeae	strain_GCGS012	485	98689	EMG	559126	12520991
GCA_900097115.1	Neisseria gonorrhoeae	strain_GCGS012	485	92906	GH St Louis-Lariboisiere	317123	5850883
GCA_005771765.1	Neisseria gonorrhoeae	strain_LRRBGS_0757	485	86811	Centers for Disease Control and Prevention	506230	11585638
GCA_005047035.1	Neisseria gonorrhoeae	strain_LRRBGS_0744	485	86466	Centers for Disease Control and Prevention	506230	11421239
GCA_005166305.1	Neisseria gonorrhoeae	strain_LRRBGS_0745	485	79545	Centers for Disease Control and Prevention	506230	11421240
GCA_001162805.1	Neisseria gonorrhoeae	strain_GCGS095	485	78143	SC	204665	1892897
GCA_900097075.1	Neisseria gonorrhoeae	strain_GCGS095	485	77629	GH St Louis-Lariboisiere	317123	5850880
GCA_001146625.1	Neisseria gonorrhoeae	strain_GCGS034	485	77403	SC	204665	1893052
GCA_001094485.1	Neisseria gonorrhoeae	strain_GCGS221	485	77335	SC	203712	1892981
GCA_005047775.1	Neisseria gonorrhoeae	strain_GCGS0297	485	76551	Centers for Disease Control and Prevention	506230	11421246
GCA_001106145.1	Neisseria gonorrhoeae	strain_GCGS086	485	75223	SC	204665	1892891
GCA_900097095.1	Neisseria gonorrhoeae	strain_GCGS0297	485	73966	GH St Louis-Lariboisiere	317123	5850884
GCA_001319085.1	Neisseria gonorrhoeae	strain_GCGS240	485	72649	SC	203712	1892994
GCA_001124825.1	Neisseria gonorrhoeae	strain_GCGS085	485	72529	SC	204665	1893015
GCA_001161785.1	Neisseria gonorrhoeae	strain_GCGS206	485	72457	SC	203712	1892971
GCA_001145225.1	Neisseria gonorrhoeae	strain_GCGS116	485	72393	SC	204665	1892911
GCA_005046995.1	Neisseria gonorrhoeae	strain_LRRBGS_0746	485	72330	Centers for Disease Control and Prevention	506230	11421241
GCA_005047715.1	Neisseria gonorrhoeae	strain_LRRBGS_0751	485	71271	Centers for Disease Control and Prevention	506230	11421248
GCA_001103185.1	Neisseria gonorrhoeae	strain_GCGS218	485	70983	SC	203712	1892979
GCA_001109425.1	Neisseria gonorrhoeae	strain_GCGS196	485	70929	SC	203712	1893064
GCA_001112845.1	Neisseria gonorrhoeae	strain_GCGS128	485	70851	SC	204665	1892919
GCA_001099505.1	Neisseria gonorrhoeae	strain_GCGS228	485	70850	SC	203712	1892986
GCA_001116885.1	Neisseria gonorrhoeae	strain_GCGS110	485	70848	SC	204665	1892907
GCA_001159225.1	Neisseria gonorrhoeae	strain_GCGS138	485	70847	SC	204665	1892926
GCA_001103565.1	Neisseria gonorrhoeae	strain_GCGS022	485	70843	SC	204665	1893001
GCA_001120685.1	Neisseria gonorrhoeae	strain_GCGS158	485	70653	SC	204665	1892939
GCA_001132645.1	Neisseria gonorrhoeae	strain_GCGS098	485	70290	SC	204665	1892899
GCA_005047055.1	Neisseria gonorrhoeae	strain_GCGS0745	485	69840	Centers for Disease Control and Prevention	506230	11421237
GCA_001119185.1	Neisseria gonorrhoeae	strain_GCGS130	485	69784	SC	204665	1893025
GCA_001355175.1	Neisseria gonorrhoeae	strain_GCGS120	485	69483	SC	204665	1892914
GCA_001085725.1	Neisseria gonorrhoeae	strain_GCGS202	485	68587	SC	203712	1893041
GCA_005047065.1	Neisseria gonorrhoeae	strain_LRRBGS_0741	485	68218	Centers for Disease Control and Prevention	506230	11421235
GCA_003967295.1	Neisseria gonorrhoeae	strain_KM383	485	68207	Department of Bacteriology, National Institute of Infectious Diseases	509790	10585717
GCA_001354795.1	Neisseria gonorrhoeae	strain_GCGS039	485	68060	SC	204665	1892860
GCA_005046985.1	Neisseria gonorrhoeae	strain_LRRBGS_0743	485	67951	Centers for Disease Control and Prevention	506230	11421238
GCA_005047765.1	Neisseria gonorrhoeae	strain_LRRBGS_0749	485	67932	Centers for Disease Control and Prevention	506230	11421245
GCA_001160525.1	Neisseria gonorrhoeae	strain_GCGS092	485	67748	SC	204665	1892895
GCA_001117025.1	Neisseria gonorrhoeae	strain_GCGS051	485	67477	SC	204665	1892868
GCA_001355375.1	Neisseria gonorrhoeae	strain_GCGS143	485	67469	SC	204665	1892929
GCA_001120385.1	Neisseria gonorrhoeae	strain_GCGS205	485	67319	SC	203712	1893072
GCA_001355255.1	Neisseria gonorrhoeae	strain_GCGS148	485	67318	SC	204665	1893029
GCA_001354955.1	Neisseria gonorrhoeae	strain_GCGS088	485	67315	SC	204665	1893056
GCA_001158945.1	Neisseria gonorrhoeae	strain_GCGS001	485	67285	SC	204665	1892996
GCA_001144945.1	Neisseria gonorrhoeae	strain_GCGS132	485	67284	SC	204665	1892922
GCA_001083545.1	Neisseria gonorrhoeae	strain_GCGS119	485	67283	SC	204665	1892913
GCA_001158545.1	Neisseria gonorrhoeae	strain_GCGS187	485	67283	SC	204665	1893063
GCA_001099685.1	Neisseria gonorrhoeae	strain_GCGS227	485	67281	SC	203712	1892985
GCA_001162645.1	Neisseria gonorrhoeae	strain_GCGS060	485	67236	SC	204665	1892874
GCA_001171225.1	Neisseria gonorrhoeae	strain_GCGS193	485	67195	SC	203712	1893039
GCA_001106765.1	Neisseria gonorrhoeae	strain_GCGS209	485	67178	SC	203712	1892973
GCA_001157345.1	Neisseria gonorrhoeae	strain_GCGS144	485	67160	SC	204665	1892930
GCA_001123845.1	Neisseria gonorrhoeae	strain_GCGS204	485	67054	SC	203712	1892970
GCA_001100765.1	Neisseria gonorrhoeae	strain_GCGS156	485	67038	SC	204665	1892938
GCA_001150465.1	Neisseria gonorrhoeae	strain_GCGS103	485	66815	SC	204665	1893019
GCA_001132185.1	Neisseria gonorrhoeae	strain_GCGS239	485	66635	SC	203712	1892993
GCA_001100365.1	Neisseria gonorrhoeae	strain_GCGS115	485	66559	SC	204665	1893058
GCA_005048615.1	Neisseria gonorrhoeae	strain_LRRBGS_0738	485	66302	Centers for Disease Control and Prevention	506230	11421232
GCA_001125445.1	Neisseria gonorrhoeae	strain_GCGS122	485	66219	SC	204665	1892915
GCA_005048575.1	Neisseria gonorrhoeae	strain_LRRBGS_0747	485	66124	Centers for Disease Control and Prevention	506230	11421242
GCA_001354995.1	Neisseria gonorrhoeae	strain_GCGS028	485	66010	SC	204665	1893002
GCA_001146365.1	Neisseria gonorrhoeae	strain_GCGS166	485	65992	SC	204665	1893033
GCA_001086405.1	Neisseria gonorrhoeae	strain_GCGS070	485	65824	SC	204665	1893069
GCA_001109305.1	Neisseria gonorrhoeae	strain_GCGS236	485	65748	SC	203712	1892991
GCA_001319105.1	Neisseria gonorrhoeae	strain_GCGS198	485	65677	SC	203712	1892966
GCA_001354755.1	Neisseria gonorrhoeae	strain_GCGS104	485	65573	SC	204665	1892903
GCA_001354855.1	Neisseria gonorrhoeae	strain_GCGS183	485	65572	SC	204665	1892956
GCA_001126805.1	Neisseria gonorrhoeae	strain_GCGS145	485	65571	SC	204665	1893028
GCA_001167285.1	Neisseria gonorrhoeae	strain_GCGS235	485	65534	SC	203712	1893048
GCA_005047755.1	Neisseria gonorrhoeae	strain_GCGS1025	485	65527	Centers for Disease Control and Prevention	506230	11421244
GCA_001102205.1	Neisseria gonorrhoeae	strain_GCGS135	485	65509	SC	204665	1892924
GCA_001119905.1	Neisseria gonorrhoeae	strain_GCGS055	485	65464	SC	204665	1893008
GCA_001355315.1	Neisseria gonorrhoeae	strain_GCGS032	485	65088	SC	204665	1892855
GCA_005047815.1	Neisseria gonorrhoeae	strain_LRRBGS_0742	485	64687	Centers for Disease Control and Prevention	506230	11421236
GCA_001168105.1	Neisseria gonorrhoeae	strain_GCGS089	485	64685	SC	204665	1892893
GCA_001145045.1	Neisseria gonorrhoeae	strain_GCGS077	485	64579	SC	204665	1892885
GCA_001135385.1	Neisseria gonorrhoeae	strain_GCGS125	485	64337	SC	204665	1892917
GCA_001354975.1	Neisseria gonorrhoeae	strain_GCGS048	485	64337	SC	204665	1892866
GCA_001144225.1	Neisseria gonorrhoeae	strain_GCGS067	485	64301	SC	204665	1893011
GCA_001355075.1	Neisseria gonorrhoeae	strain_GCGS167	485	64300	SC	204665	1892945
GCA_001164185.1	Neisseria gonorrhoeae	strain_GCGS113	485	64098	SC	204665	1892909
GCA_001163145.1	Neisseria gonorrhoeae	strain_GCGS087	485	64068	SC	204665	1892892
GCA_001128745.1	Neisseria gonorrhoeae	strain_GCGS069	485	64041	SC	204665	1892880
GCA_001354675.1	Neisseria gonorrhoeae	strain_GCGS096	485	64041	SC	204665	1892898
GCA_001126045.1	Neisseria gonorrhoeae	strain_GCGS037	485	64040	SC	204665	1893004
GCA_001099825.1	Neisseria gonorrhoeae	strain_GCGS075	485	64039	SC	204665	1892884
GCA_001319125.1	Neisseria gonorrhoeae	strain_GCGS224	485	64038	SC	203712	1892983
GCA_001084345.1	Neisseria gonorrhoeae	strain_GCGS059	485	64037	SC	204665	1892873
GCA_001170125.1	Neisseria gonorrhoeae	strain_GCGS174	485	64037	SC	204665	1892950
GCA_001354655.1	Neisseria gonorrhoeae	strain_GCGS131	485	64037	SC	204665	1892921
GCA_001100605.1	Neisseria gonorrhoeae	strain_GCGS127	485	64036	SC	204665	1893024
GCA_001121745.1	Neisseria gonorrhoeae	strain_GCGS076	485	64036	SC	204665	1893013
GCA_001126245.1	Neisseria gonorrhoeae	strain_GCGS207	485	64036	SC	203712	1892972
GCA_001088485.1	Neisseria gonorrhoeae	strain_GCGS035	485	64034	SC	204665	1892857
GCA_001117665.1	Neisseria gonorrhoeae	strain_GCGS234	485	64033	SC	203712	1892990
GCA_001146225.1	Neisseria gonorrhoeae	strain_GCGS175	485	64032	SC	204665	1893035
GCA_001319065.1	Neisseria gonorrhoeae	strain_GCGS213	485	64030	SC	203712	1892976
GCA_001086345.1	Neisseria gonorrhoeae	strain_GCGS136	485	64029	SC	204665	1893026
GCA_001126665.1	Neisseria gonorrhoeae	strain_GCGS199	485	64027	SC	203712	1893040
GCA_001167585.1	Neisseria gonorrhoeae	strain_GCGS139	485	64027	SC	204665	1893027
GCA_001354915.1	Neisseria gonorrhoeae	strain_GCGS185	485	64027	SC	204665	1892957
GCA_001137245.1	Neisseria gonorrhoeae	strain_GCGS195	485	64025	SC	203712	1892964
GCA_001130585.1	Neisseria gonorrhoeae	strain_GCGS226	485	64022	SC	203712	1893046
GCA_001153985.1	Neisseria gonorrhoeae	strain_GCGS241	485	64022	SC	203712	1893067
GCA_001130865.1	Neisseria gonorrhoeae	strain_GCGS081	485	64020	SC	204665	1892888
GCA_001131585.1	Neisseria gonorrhoeae	strain_GCGS053	485	64019	SC	204665	1892869
GCA_001162285.1	Neisseria gonorrhoeae	strain_GCGS019	485	64019	SC	204665	1893000
GCA_001354835.1	Neisseria gonorrhoeae	strain_GCGS079	485	64018	SC	204665	1893055
GCA_001151205.1	Neisseria gonorrhoeae	strain_GCGS165	485	64009	SC	204665	1892944
GCA_001116105.1	Neisseria gonorrhoeae	strain_GCGS163	485	64007	SC	204665	1893032
GCA_001355095.1	Neisseria gonorrhoeae	strain_GCGS033	485	64003	SC	204665	1892856
GCA_001154265.1	Neisseria gonorrhoeae	strain_GCGS029	485	63997	SC	204665	1892853
GCA_005047695.1	Neisseria gonorrhoeae	strain_LRRBGS_0750	485	63907	Centers for Disease Control and Prevention	506230	11421247
GCA_001092305.1	Neisseria gonorrhoeae	strain_GCGS161	485	63860	SC	204665	1892941
GCA_001116905.1	Neisseria gonorrhoeae	strain_GCGS230	485	63815	SC	203712	1892987
GCA_001135285.1	Neisseria gonorrhoeae	strain_GCGS018	485	63692	SC	204665	1892846
GCA_001156005.1	Neisseria gonorrhoeae	strain_GCGS142	485	63673	SC	204665	1893060
GCA_001135245.1	Neisseria gonorrhoeae	strain_GCGS192	485	63562	SC	204665	1892962
GCA_001147965.1	Neisseria gonorrhoeae	strain_GCGS083	485	63531	SC	204665	1892889
GCA_003315235.1	Neisseria gonorrhoeae	strain_DSM 9188	485	63076	DOE Joint Genome Institute	463403	9074774
GCA_001102165.1	Neisseria gonorrhoeae	strain_GCGS171	485	63067	SC	204665	1892948
GCA_002266825.1	Neisseria gonorrhoeae	strain_FQ009	485	62994	UCLA Clinical Microbiology Laboratory	386322	6929355
GCA_001354935.1	Neisseria gonorrhoeae	strain_GCGS068	485	62856	SC	204665	1892879
GCA_001091685.1	Neisseria gonorrhoeae	strain_GCGS074	485	62246	SC	204665	1892883
GCA_001161645.1	Neisseria gonorrhoeae	strain_GCGS153	485	62243	SC	204665	1892936
GCA_001154185.1	Neisseria gonorrhoeae	strain_GCGS050	485	62169	SC	204665	1892867
GCA_001165845.1	Neisseria gonorrhoeae	strain_GCGS099	485	62050	SC	204665	1892900
GCA_001354895.1	Neisseria gonorrhoeae	strain_GCGS042	485	61178	SC	204665	1892862
GCA_001130425.1	Neisseria gonorrhoeae	strain_GCGS065	485	61145	SC	204665	1892877
GCA_001355115.1	Neisseria gonorrhoeae	strain_GCGS133	485	61096	SC	204665	1893059
GCA_001160265.1	Neisseria gonorrhoeae	strain_GCGS061	485	60966	SC	204665	1893054
GCA_001097725.1	Neisseria gonorrhoeae	strain_GCGS024	485	60908	SC	204665	1892850
GCA_001131185.1	Neisseria gonorrhoeae	strain_GCGS152	485	60748	SC	204665	1892935
GCA_001113865.1	Neisseria gonorrhoeae	strain_GCGS123	485	60660	SC	204665	1892916
GCA_001354715.1	Neisseria gonorrhoeae	strain_GCGS047	485	60659	SC	204665	1892865
GCA_003495815.1	Neisseria gonorrhoeae	strain_M38749	485	60622	Centers for Disease Control and Prevention	428178	9704971
GCA_001133565.1	Neisseria gonorrhoeae	strain_GCGS146	485	60471	SC	204665	1892931
GCA_001173445.1	Neisseria gonorrhoeae	strain_GCGS093	485	60324	SC	204665	1892896
GCA_001158065.1	Neisseria gonorrhoeae	strain_GCGS134	485	60243	SC	204665	1892923
GCA_001355015.1	Neisseria gonorrhoeae	strain_GCGS155	485	60133	SC	204665	1892937
GCA_001103645.1	Neisseria gonorrhoeae	strain_GCGS045	485	60089	SC	204665	1892864
GCA_001162065.1	Neisseria gonorrhoeae	strain_GCGS217	485	59965	SC	203712	1893044
GCA_001127565.1	Neisseria gonorrhoeae	strain_GCGS197	485	59960	SC	203712	1892965
GCA_001114265.1	Neisseria gonorrhoeae	strain_GCGS071	485	59941	SC	204665	1892881
GCA_001092465.1	Neisseria gonorrhoeae	strain_GCGS242	485	59922	SC	203712	1892995
GCA_001153945.1	Neisseria gonorrhoeae	strain_GCGS219	485	59905	SC	203712	1892980
GCA_001163365.1	Neisseria gonorrhoeae	strain_GCGS108	485	59902	SC	204665	1892906
GCA_001354635.1	Neisseria gonorrhoeae	strain_GCGS186	485	59878	SC	204665	1892958
GCA_001167785.1	Neisseria gonorrhoeae	strain_GCGS140	485	59863	SC	204665	1892927
GCA_001116305.1	Neisseria gonorrhoeae	strain_GCGS124	485	59817	SC	204665	1893070
GCA_001095225.1	Neisseria gonorrhoeae	strain_GCGS117	485	59812	SC	204665	1892912
GCA_001097705.1	Neisseria gonorrhoeae	strain_GCGS114	485	59812	SC	204665	1892910
GCA_001138665.1	Neisseria gonorrhoeae	strain_GCGS105	485	59811	SC	204665	1892904
GCA_001117305.1	Neisseria gonorrhoeae	strain_GCGS066	485	59803	SC	204665	1892878
GCA_001158885.1	Neisseria gonorrhoeae	strain_GCGS194	485	59794	SC	203712	1892963
GCA_001160885.1	Neisseria gonorrhoeae	strain_GCGS091	485	59781	SC	204665	1893016
GCA_001319185.1	Neisseria gonorrhoeae	strain_GCGS238	485	59778	SC	203712	1893049
GCA_001319205.1	Neisseria gonorrhoeae	strain_GCGS232	485	59730	SC	203712	1893073
GCA_001103805.1	Neisseria gonorrhoeae	strain_GCGS084	485	59662	SC	204665	1892890
GCA_001099005.1	Neisseria gonorrhoeae	strain_GCGS009	485	59640	SC	204665	1892840
GCA_001144185.1	Neisseria gonorrhoeae	strain_GCGS181	485	59624	SC	204665	1893036
GCA_001131965.1	Neisseria gonorrhoeae	strain_GCGS118	485	59616	SC	204665	1893022
GCA_001095465.1	Neisseria gonorrhoeae	strain_GCGS225	485	59583	SC	203712	1892984
GCA_001115505.1	Neisseria gonorrhoeae	strain_GCGS182	485	59481	SC	204665	1892955
GCA_003967335.1	Neisseria gonorrhoeae	strain_KU17039	485	59464	Department of Bacteriology, National Institute of Infectious Diseases	509790	10585718
GCA_001084685.1	Neisseria gonorrhoeae	strain_GCGS201	485	59438	SC	203712	1892968
GCA_001114185.1	Neisseria gonorrhoeae	strain_GCGS052	485	59379	SC	204665	1893053
GCA_001101525.1	Neisseria gonorrhoeae	strain_GCGS184	485	59343	SC	204665	1893037
GCA_000705675.1	Neisseria gonorrhoeae	strain_n01.08	485	59306	Federal Medical and Biological Agency SRI of Physical-Chemical Medicine	243883	2720944
GCA_001355155.1	Neisseria gonorrhoeae	strain_GCGS190	485	59292	SC	204665	1893038
GCA_003967315.1	Neisseria gonorrhoeae	strain_KU16054	485	59141	Department of Bacteriology, National Institute of Infectious Diseases	509790	10585716
GCA_001084125.1	Neisseria gonorrhoeae	strain_GCGS160	485	59099	SC	204665	1893061
GCA_001084085.1	Neisseria gonorrhoeae	strain_GCGS005	485	59082	SC	204665	1892837
GCA_001161245.1	Neisseria gonorrhoeae	strain_GCGS189	485	59082	SC	204665	1892960
GCA_001355295.1	Neisseria gonorrhoeae	strain_GCGS078	485	59037	SC	204665	1892886
GCA_001097605.1	Neisseria gonorrhoeae	strain_GCGS038	485	58993	SC	204665	1892859
GCA_001151425.1	Neisseria gonorrhoeae	strain_GCGS222	485	58850	SC	203712	1892982
GCA_001087905.1	Neisseria gonorrhoeae	strain_GCGS215	485	58844	SC	203712	1892977
GCA_001156545.1	Neisseria gonorrhoeae	strain_GCGS203	485	58842	SC	203712	1892969
GCA_001140845.1	Neisseria gonorrhoeae	strain_GCGS026	485	58761	SC	204665	1892851
GCA_001138225.1	Neisseria gonorrhoeae	strain_GCGS231	485	58729	SC	203712	1892988
GCA_001128265.1	Neisseria gonorrhoeae	strain_GCGS141	485	58675	SC	204665	1892928
GCA_001130625.1	Neisseria gonorrhoeae	strain_GCGS036	485	58572	SC	204665	1892858
GCA_001133405.1	Neisseria gonorrhoeae	strain_GCGS180	485	58513	SC	204665	1892954
GCA_001110045.1	Neisseria gonorrhoeae	strain_GCGS064	485	58408	SC	204665	1893010
GCA_001355055.1	Neisseria gonorrhoeae	strain_GCGS011	485	58347	SC	204665	1892841
GCA_001154625.1	Neisseria gonorrhoeae	strain_GCGS169	485	58337	SC	204665	1893062
GCA_001171665.1	Neisseria gonorrhoeae	strain_GCGS041	485	58315	SC	204665	1892861
GCA_001083925.1	Neisseria gonorrhoeae	strain_GCGS040	485	58084	SC	204665	1893005
GCA_005771385.1	Neisseria gonorrhoeae	strain_LRRBGS_0756	485	57773	Centers for Disease Control and Prevention	506230	11585637
GCA_001132085.1	Neisseria gonorrhoeae	strain_GCGS233	485	57756	SC	203712	1892989
GCA_001157065.1	Neisseria gonorrhoeae	strain_GCGS159	485	57730	SC	204665	1892940
GCA_003790045.1	Neisseria gonorrhoeae	strain_WUSM_Ng_32	485	57688	Washington University	504667	10397192
GCA_001135185.1	Neisseria gonorrhoeae	strain_GCGS049	485	57653	SC	204665	1893007
GCA_005046955.1	Neisseria gonorrhoeae	strain_LRRBGS_0748	485	57643	Centers for Disease Control and Prevention	506230	11421243
GCA_001103925.1	Neisseria gonorrhoeae	strain_GCGS178	485	57439	SC	204665	1893075
GCA_003789705.1	Neisseria gonorrhoeae	strain_WUSM_Ng_21	485	57387	Washington University	504667	10397182
GCA_001149765.1	Neisseria gonorrhoeae	strain_GCGS179	485	57342	SC	204665	1892953
GCA_003789595.1	Neisseria gonorrhoeae	strain_WUSM_Ng_56	485	57253	Washington University	504667	10397214
GCA_001092945.1	Neisseria gonorrhoeae	strain_GCGS056	485	57163	SC	204665	1892871
GCA_001129585.1	Neisseria gonorrhoeae	strain_GCGS191	485	57145	SC	204665	1892961
GCA_001143005.1	Neisseria gonorrhoeae	strain_GCGS176	485	57044	SC	204665	1892951
GCA_001126285.1	Neisseria gonorrhoeae	strain_GCGS223	485	56914	SC	203712	1893066
GCA_001152885.1	Neisseria gonorrhoeae	strain_GCGS121	485	56881	SC	204665	1893023
GCA_001155665.1	Neisseria gonorrhoeae	strain_GCGS150	485	56872	SC	204665	1892934
GCA_001355275.1	Neisseria gonorrhoeae	strain_GCGS054	485	56810	SC	204665	1892870
GCA_001147865.1	Neisseria gonorrhoeae	strain_GCGS094	485	56719	SC	204665	1893017
GCA_001124565.1	Neisseria gonorrhoeae	strain_GCGS002	485	56696	SC	204665	1892835
GCA_001354695.1	Neisseria gonorrhoeae	strain_GCGS102	485	56640	SC	204665	1892902
GCA_001135405.1	Neisseria gonorrhoeae	strain_GCGS214	485	56592	SC	203712	1893065
GCA_001172285.1	Neisseria gonorrhoeae	strain_GCGS109	485	56478	SC	204665	1893020
GCA_001116825.1	Neisseria gonorrhoeae	strain_GCGS027	485	56458	SC	204665	1892852
GCA_001354815.1	Neisseria gonorrhoeae	strain_GCGS173	485	56384	SC	204665	1892949
GCA_001141185.1	Neisseria gonorrhoeae	strain_GCGS106	485	56345	SC	204665	1893057
GCA_001165585.1	Neisseria gonorrhoeae	strain_GCGS147	485	56327	SC	204665	1892932
GCA_001128365.1	Neisseria gonorrhoeae	strain_GCGS006	485	56159	SC	204665	1892838
GCA_001166485.1	Neisseria gonorrhoeae	strain_GCGS220	485	56120	SC	203712	1893045
GCA_001355335.1	Neisseria gonorrhoeae	strain_GCGS170	485	56085	SC	204665	1892947
GCA_002943035.1	Neisseria gonorrhoeae	strain_980041-18	485	55853	Austrian Agency for Health and Food Safety, Vienna, Austria	433931	8523383
GCA_001355215.1	Neisseria gonorrhoeae	strain_GCGS003	485	55845	SC	204665	1892836
GCA_001137365.1	Neisseria gonorrhoeae	strain_GCGS062	485	55759	SC	204665	1892875
GCA_001134525.1	Neisseria gonorrhoeae	strain_GCGS057	485	55726	SC	204665	1892872
GCA_001150905.1	Neisseria gonorrhoeae	strain_GCGS058	485	55702	SC	204665	1893009
GCA_001166745.1	Neisseria gonorrhoeae	strain_GCGS021	485	55665	SC	204665	1892848
GCA_001354875.1	Neisseria gonorrhoeae	strain_GCGS137	485	55637	SC	204665	1892925
GCA_001150765.1	Neisseria gonorrhoeae	strain_GCGS030	485	55634	SC	204665	1892854
GCA_001161025.1	Neisseria gonorrhoeae	strain_GCGS031	485	55612	SC	204665	1893003
GCA_001140465.1	Neisseria gonorrhoeae	strain_GCGS101	485	55610	SC	204665	1892901
GCA_001355355.1	Neisseria gonorrhoeae	strain_GCGS097	485	55605	SC	204665	1893074
GCA_001091205.1	Neisseria gonorrhoeae	strain_GCGS100	485	55591	SC	204665	1893018
GCA_001159665.1	Neisseria gonorrhoeae	strain_GCGS164	485	55544	SC	204665	1892943
GCA_001355195.1	Neisseria gonorrhoeae	strain_GCGS168	485	55542	SC	204665	1892946
GCA_001125025.1	Neisseria gonorrhoeae	strain_GCGS208	485	55521	SC	203712	1893042
GCA_001088845.1	Neisseria gonorrhoeae	strain_GCGS210	485	55362	SC	203712	1892974
GCA_001354775.1	Neisseria gonorrhoeae	strain_GCGS008	485	55262	SC	204665	1892839
GCA_001129885.1	Neisseria gonorrhoeae	strain_GCGS126	485	55233	SC	204665	1892918
GCA_003789715.1	Neisseria gonorrhoeae	strain_WUSM_Ng_48	485	55194	Washington University	504667	10397207
GCA_001143605.1	Neisseria gonorrhoeae	strain_GCGS172	485	55183	SC	204665	1893034
GCA_003789525.1	Neisseria gonorrhoeae	strain_WUSM_Ng_53	485	55166	Washington University	504667	10397211
GCA_001167545.1	Neisseria gonorrhoeae	strain_GCGS010	485	55140	SC	204665	1892998
GCA_003790215.1	Neisseria gonorrhoeae	strain_WUSM_Ng_15	485	55139	Washington University	504667	10397177
GCA_003789175.1	Neisseria gonorrhoeae	strain_WUSM_Ng_73	485	55132	Washington University	504667	10397227
GCA_003789775.1	Neisseria gonorrhoeae	strain_WUSM_Ng_37	485	55132	Washington University	504667	10397197
GCA_003789605.1	Neisseria gonorrhoeae	strain_WUSM_Ng_25	485	55120	Washington University	504667	10397186
GCA_003789585.1	Neisseria gonorrhoeae	strain_WUSM_Ng_51	485	55118	Washington University	504667	10397209
GCA_003790195.1	Neisseria gonorrhoeae	strain_WUSM_Ng_08	485	55118	Washington University	504667	10397170
GCA_001146925.1	Neisseria gonorrhoeae	strain_GCGS073	485	54884	SC	204665	1893012
GCA_001155685.1	Neisseria gonorrhoeae	strain_GCGS216	485	54787	SC	203712	1892978
GCA_003789985.1	Neisseria gonorrhoeae	strain_WUSM_Ng_29	485	54717	Washington University	504667	10397189
GCA_003789535.1	Neisseria gonorrhoeae	strain_WUSM_Ng_55	485	54610	Washington University	504667	10397213
GCA_001156065.1	Neisseria gonorrhoeae	strain_GCGS237	485	54461	SC	203712	1892992
GCA_001135125.1	Neisseria gonorrhoeae	strain_GCGS154	485	53630	SC	204665	1893030
GCA_003790165.1	Neisseria gonorrhoeae	strain_WUSM_Ng_18	485	53594	Washington University	504667	10397179
GCA_001095685.1	Neisseria gonorrhoeae	strain_GCGS020	485	53471	SC	204665	1892847
GCA_001319145.1	Neisseria gonorrhoeae	strain_GCGS211	485	53435	SC	203712	1893043
GCA_001122125.1	Neisseria gonorrhoeae	strain_GCGS080	485	53431	SC	204665	1892887
GCA_001354735.1	Neisseria gonorrhoeae	strain_GCGS177	485	53424	SC	204665	1892952
GCA_001144005.1	Neisseria gonorrhoeae	strain_GCGS212	485	53279	SC	203712	1892975
GCA_003789825.1	Neisseria gonorrhoeae	strain_WUSM_Ng_40	485	53272	Washington University	504667	10397200
GCA_003789885.1	Neisseria gonorrhoeae	strain_WUSM_Ng_20	485	53257	Washington University	504667	10397181
GCA_005048585.1	Neisseria gonorrhoeae	strain_LRRBGS_0740	485	53146	Centers for Disease Control and Prevention	506230	11421234
GCA_003789325.1	Neisseria gonorrhoeae	strain_WUSM_Ng_70	485	53143	Washington University	504667	10397224
GCA_001100285.1	Neisseria gonorrhoeae	strain_GCGS129	485	52985	SC	204665	1892920
GCA_001131645.1	Neisseria gonorrhoeae	strain_GCGS017	485	52960	SC	204665	1892845
GCA_001355135.1	Neisseria gonorrhoeae	strain_GCGS090	485	52954	SC	204665	1892894
GCA_001148185.1	Neisseria gonorrhoeae	strain_GCGS151	485	52946	SC	204665	1893071
GCA_001168725.1	Neisseria gonorrhoeae	strain_GCGS107	485	52919	SC	204665	1892905
GCA_001355035.1	Neisseria gonorrhoeae	strain_GCGS046	485	52919	SC	204665	1893006
GCA_001319165.1	Neisseria gonorrhoeae	strain_GCGS229	485	52859	SC	203712	1893047
GCA_003790055.1	Neisseria gonorrhoeae	strain_WUSM_Ng_22	485	52270	Washington University	504667	10397183
GCA_001168565.1	Neisseria gonorrhoeae	strain_GCGS162	485	52193	SC	204665	1892942
GCA_006225515.1	Neisseria gonorrhoeae	strain_gc-192	485	52028	Centers for Disease Control and Prevention	506230	10690139
GCA_001094285.1	Neisseria gonorrhoeae	strain_GCGS200	485	52007	SC	203712	1892967
GCA_001173185.1	Neisseria gonorrhoeae	strain_GCGS023	485	51939	SC	204665	1892849
GCA_003790025.1	Neisseria gonorrhoeae	strain_WUSM_Ng_34	485	51828	Washington University	504667	10397194
GCA_001096365.1	Neisseria gonorrhoeae	strain_GCGS025	485	51762	SC	204665	1893051
GCA_003790135.1	Neisseria gonorrhoeae	strain_WUSM_Ng_09	485	51756	Washington University	504667	10397171
GCA_001140325.1	Neisseria gonorrhoeae	strain_GCGS007	485	51702	SC	204665	1893050
GCA_001150325.1	Neisseria gonorrhoeae	strain_GCGS063	485	51702	SC	204665	1892876
GCA_001083105.1	Neisseria gonorrhoeae	strain_GCGS149	485	51489	SC	204665	1892933
GCA_001103845.1	Neisseria gonorrhoeae	strain_GCGS004	485	51460	SC	204665	1892997
GCA_001090725.1	Neisseria gonorrhoeae	strain_GCGS082	485	51426	SC	204665	1893014
GCA_001355235.1	Neisseria gonorrhoeae	strain_GCGS072	485	51423	SC	204665	1892882
GCA_001167005.1	Neisseria gonorrhoeae	strain_GCGS157	485	51388	SC	204665	1893031
GCA_003789735.1	Neisseria gonorrhoeae	strain_WUSM_Ng_52	485	50730	Washington University	504667	10397210
GCA_003789235.1	Neisseria gonorrhoeae	strain_WUSM_Ng_71	485	50599	Washington University	504667	10397225
GCA_003492635.1	Neisseria gonorrhoeae	strain_M27445	485	50379	Centers for Disease Control and Prevention	428178	9704970
GCA_001171845.1	Neisseria gonorrhoeae	strain_GCGS188	485	49948	SC	204665	1892959
GCA_003789785.1	Neisseria gonorrhoeae	strain_WUSM_Ng_46	485	49890	Washington University	504667	10397206
GCA_002942865.1	Neisseria gonorrhoeae	strain_980044-18	485	49498	Austrian Agency for Health and Food Safety, Vienna, Austria	433931	8523386
GCA_006226015.1	Neisseria gonorrhoeae	strain_gc-186	485	49484	Centers for Disease Control and Prevention	506230	10690133
GCA_003789495.1	Neisseria gonorrhoeae	strain_WUSM_Ng_57	485	49278	Washington University	504667	10397215
GCA_003789945.1	Neisseria gonorrhoeae	strain_WUSM_Ng_31	485	49032	Washington University	504667	10397191
GCA_900205725.1	Neisseria gonorrhoeae	strain_WUSM_Ng_31	485	48915	KMAHVH	430846	8407370
GCA_002942835.1	Neisseria gonorrhoeae	strain_980046-18	485	48783	Austrian Agency for Health and Food Safety, Vienna, Austria	433931	8523389
GCA_002942955.1	Neisseria gonorrhoeae	strain_980038-18	485	48783	Austrian Agency for Health and Food Safety, Vienna, Austria	433931	8523380
GCA_003789645.1	Neisseria gonorrhoeae	strain_WUSM_Ng_49	485	48782	Washington University	504667	10397208
GCA_003789345.1	Neisseria gonorrhoeae	strain_WUSM_Ng_63	485	48759	Washington University	504667	10397219
GCA_001145985.1	Neisseria gonorrhoeae	strain_GCGS044	485	48723	SC	204665	1892863
GCA_003790185.1	Neisseria gonorrhoeae	strain_WUSM_Ng_13	485	48665	Washington University	504667	10397175
GCA_003789185.1	Neisseria gonorrhoeae	strain_WUSM_Ng_43	485	48629	Washington University	504667	10397203
GCA_003789445.1	Neisseria gonorrhoeae	strain_WUSM_Ng_62	485	48605	Washington University	504667	10397218
GCA_003790285.1	Neisseria gonorrhoeae	strain_WUSM_Ng_10	485	48604	Washington University	504667	10397172
GCA_003789415.1	Neisseria gonorrhoeae	strain_WUSM_Ng_64	485	48587	Washington University	504667	10397220
GCA_003790105.1	Neisseria gonorrhoeae	strain_WUSM_Ng_16	485	48555	Washington University	504667	10397178
GCA_000695425.1	Neisseria gonorrhoeae	strain_i19.05	485	48319	Federal Medical and Biological Agency SRI of Physical-Chemical Medicine	236643	2644628
GCA_003789895.1	Neisseria gonorrhoeae	strain_WUSM_Ng_39	485	48129	Washington University	504667	10397199
GCA_003789765.1	Neisseria gonorrhoeae	strain_WUSM_Ng_42	485	47930	Washington University	504667	10397202
GCA_003789405.1	Neisseria gonorrhoeae	strain_WUSM_Ng_44	485	47929	Washington University	504667	10397204
GCA_003789295.1	Neisseria gonorrhoeae	strain_WUSM_Ng_69	485	47584	Washington University	504667	10397223
GCA_002942905.1	Neisseria gonorrhoeae	strain_980042-18	485	47570	Austrian Agency for Health and Food Safety, Vienna, Austria	433931	8523384
GCA_006226075.1	Neisseria gonorrhoeae	strain_gc-177	485	47536	Centers for Disease Control and Prevention	506230	10690124
GCA_001103045.1	Neisseria gonorrhoeae	strain_GCGS043	485	47446	SC	204665	1893068
GCA_006225865.1	Neisseria gonorrhoeae	strain_gc-200	485	47380	Centers for Disease Control and Prevention	506230	10690147
GCA_006225475.1	Neisseria gonorrhoeae	strain_gc-197	485	47350	Centers for Disease Control and Prevention	506230	10690144
GCA_006225495.1	Neisseria gonorrhoeae	strain_gc-191	485	47350	Centers for Disease Control and Prevention	506230	10690138
GCA_003789665.1	Neisseria gonorrhoeae	strain_WUSM_Ng_41	485	47326	Washington University	504667	10397201
GCA_003789285.1	Neisseria gonorrhoeae	strain_WUSM_Ng_72	485	47308	Washington University	504667	10397226
GCA_003789485.1	Neisseria gonorrhoeae	strain_WUSM_Ng_59	485	47289	Washington University	504667	10397216
GCA_006225395.1	Neisseria gonorrhoeae	strain_gc-206	485	47280	Centers for Disease Control and Prevention	506230	10690152
GCA_006225895.1	Neisseria gonorrhoeae	strain_gc-198	485	47280	Centers for Disease Control and Prevention	506230	10690145
GCA_006225465.1	Neisseria gonorrhoeae	strain_gc-199	485	47257	Centers for Disease Control and Prevention	506230	10690146
GCA_003790125.1	Neisseria gonorrhoeae	strain_WUSM_Ng_27	485	47140	Washington University	504667	10397188
GCA_003789225.1	Neisseria gonorrhoeae	strain_WUSM_Ng_65	485	47057	Washington University	504667	10397221
GCA_003789845.1	Neisseria gonorrhoeae	strain_WUSM_Ng_36	485	46996	Washington University	504667	10397196
GCA_003789925.1	Neisseria gonorrhoeae	strain_WUSM_Ng_38	485	46980	Washington University	504667	10397198
GCA_006225625.1	Neisseria gonorrhoeae	strain_gc-183	485	46935	Centers for Disease Control and Prevention	506230	10690130
GCA_006225265.1	Neisseria gonorrhoeae	strain_gc-210	485	46909	Centers for Disease Control and Prevention	506230	10690156
GCA_003790305.1	Neisseria gonorrhoeae	strain_WUSM_Ng_06	485	46897	Washington University	504667	10397169
GCA_003789355.1	Neisseria gonorrhoeae	strain_WUSM_Ng_68	485	46885	Washington University	504667	10397222
GCA_003790315.1	Neisseria gonorrhoeae	strain_WUSM_Ng_04	485	46882	Washington University	504667	10397168
GCA_003789955.1	Neisseria gonorrhoeae	strain_WUSM_Ng_35	485	46866	Washington University	504667	10397195
GCA_003790325.1	Neisseria gonorrhoeae	strain_WUSM_Ng_02	485	46823	Washington University	504667	10397166
GCA_006225425.1	Neisseria gonorrhoeae	strain_gc-207	485	46795	Centers for Disease Control and Prevention	506230	10690153
GCA_006225525.1	Neisseria gonorrhoeae	strain_gc-194	485	46791	Centers for Disease Control and Prevention	506230	10690141
GCA_003789165.1	Neisseria gonorrhoeae	strain_WUSM_Ng_45	485	46779	Washington University	504667	10397205
GCA_006225935.1	Neisseria gonorrhoeae	strain_gc-195	485	46772	Centers for Disease Control and Prevention	506230	10690142
GCA_006225675.1	Neisseria gonorrhoeae	strain_gc-176	485	46744	Centers for Disease Control and Prevention	506230	10690123
GCA_003789545.1	Neisseria gonorrhoeae	strain_WUSM_Ng_54	485	46714	Washington University	504667	10397212
GCA_003789995.1	Neisseria gonorrhoeae	strain_WUSM_Ng_19	485	46714	Washington University	504667	10397180
GCA_003790245.1	Neisseria gonorrhoeae	strain_WUSM_Ng_11	485	46697	Washington University	504667	10397173
GCA_003790065.1	Neisseria gonorrhoeae	strain_WUSM_Ng_30	485	46690	Washington University	504667	10397190
GCA_000695405.1	Neisseria gonorrhoeae	strain_e03.04	485	46618	Federal Medical and Biological Agency SRI of Physical-Chemical Medicine	236643	2644626
GCA_006225845.1	Neisseria gonorrhoeae	strain_gc-205	485	46565	Centers for Disease Control and Prevention	506230	10690151
GCA_003789465.1	Neisseria gonorrhoeae	strain_WUSM_Ng_60	485	46544	Washington University	504667	10397217
GCA_003817075.1	Neisseria gonorrhoeae	strain_WUSM_Ng_14	485	46493	Washington University	504667	10397176
GCA_006225965.1	Neisseria gonorrhoeae	strain_gc-190	485	46428	Centers for Disease Control and Prevention	506230	10690137
GCA_006225825.1	Neisseria gonorrhoeae	strain_gc-209	485	46424	Centers for Disease Control and Prevention	506230	10690155
GCA_006226195.1	Neisseria gonorrhoeae	strain_gc-165	485	46424	Centers for Disease Control and Prevention	506230	10690112
GCA_006226045.1	Neisseria gonorrhoeae	strain_gc-184	485	46419	Centers for Disease Control and Prevention	506230	10690131
GCA_003789365.1	Neisseria gonorrhoeae	strain_WUSM_Ng_24	485	46396	Washington University	504667	10397185
GCA_003789835.1	Neisseria gonorrhoeae	strain_WUSM_Ng_26	485	46393	Washington University	504667	10397187
GCA_006225925.1	Neisseria gonorrhoeae	strain_gc-196	485	46364	Centers for Disease Control and Prevention	506230	10690143
GCA_002942855.1	Neisseria gonorrhoeae	strain_980045-18	485	44614	Austrian Agency for Health and Food Safety, Vienna, Austria	433931	8523388
GCA_006226055.1	Neisseria gonorrhoeae	strain_gc-181	485	44564	Centers for Disease Control and Prevention	506230	10690128
GCA_004212435.1	Neisseria gonorrhoeae	strain_GC-202	485	44511	Centers for Disease Control and Prevention	506230	10452727
GCA_006225365.1	Neisseria gonorrhoeae	strain_gc-208	485	44305	Centers for Disease Control and Prevention	506230	10690154
GCA_006225695.1	Neisseria gonorrhoeae	strain_gc-178	485	44276	Centers for Disease Control and Prevention	506230	10690125
GCA_006225585.1	Neisseria gonorrhoeae	strain_gc-182	485	44221	Centers for Disease Control and Prevention	506230	10690129
GCA_006225595.1	Neisseria gonorrhoeae	strain_gc-185	485	44219	Centers for Disease Control and Prevention	506230	10690132
GCA_006225725.1	Neisseria gonorrhoeae	strain_gc-174	485	44216	Centers for Disease Control and Prevention	506230	10690121
GCA_006226005.1	Neisseria gonorrhoeae	strain_gc-188	485	44172	Centers for Disease Control and Prevention	506230	10690135
GCA_006226105.1	Neisseria gonorrhoeae	strain_gc-175	485	44146	Centers for Disease Control and Prevention	506230	10690122
GCA_006225665.1	Neisseria gonorrhoeae	strain_gc-180	485	44124	Centers for Disease Control and Prevention	506230	10690127
GCA_006225565.1	Neisseria gonorrhoeae	strain_gc-187	485	44123	Centers for Disease Control and Prevention	506230	10690134
GCA_006225285.1	Neisseria gonorrhoeae	strain_gc-211	485	44114	Centers for Disease Control and Prevention	506230	10690157
GCA_006225295.1	Neisseria gonorrhoeae	strain_gc-212	485	44114	Centers for Disease Control and Prevention	506230	10690158
GCA_006225405.1	Neisseria gonorrhoeae	strain_gc-204	485	44107	Centers for Disease Control and Prevention	506230	10690150
GCA_006226185.1	Neisseria gonorrhoeae	strain_gc-167	485	44069	Centers for Disease Control and Prevention	506230	10690114
GCA_006226145.1	Neisseria gonorrhoeae	strain_gc-172	485	43868	Centers for Disease Control and Prevention	506230	10690119
GCA_006225275.1	Neisseria gonorrhoeae	strain_gc-214	485	43459	Centers for Disease Control and Prevention	506230	10690160
GCA_003789655.1	Neisseria gonorrhoeae	strain_WUSM_Ng_23	485	43271	Washington University	504667	10397184
GCA_002942925.1	Neisseria gonorrhoeae	strain_980040-18	485	43265	Austrian Agency for Health and Food Safety, Vienna, Austria	433931	8523382
GCA_002942825.1	Neisseria gonorrhoeae	strain_980043-18	485	43145	Austrian Agency for Health and Food Safety, Vienna, Austria	433931	8523385
GCA_002943005.1	Neisseria gonorrhoeae	strain_980016-16	485	43144	Austrian Agency for Health and Food Safety, Vienna, Austria	433931	8524336
GCA_002943065.1	Neisseria gonorrhoeae	strain_980039-18	485	42743	Austrian Agency for Health and Food Safety, Vienna, Austria	433931	8523381
GCA_006226095.1	Neisseria gonorrhoeae	strain_gc-179	485	41328	Centers for Disease Control and Prevention	506230	10690126
GCA_003789265.1	Neisseria gonorrhoeae	strain_WUSM_Ng_75	485	41168	Washington University	504667	10397228
GCA_002943085.1	Neisseria gonorrhoeae	strain_980036-18	485	41154	Austrian Agency for Health and Food Safety, Vienna, Austria	433931	8523378
GCA_004798625.1	Neisseria gonorrhoeae	strain_gc-203	485	41046	Centers for Disease Control and Prevention	506230	10690149
GCA_006225315.1	Neisseria gonorrhoeae	strain_gc-213	485	41042	Centers for Disease Control and Prevention	506230	10690159
GCA_006225575.1	Neisseria gonorrhoeae	strain_gc-189	485	41042	Centers for Disease Control and Prevention	506230	10690136
GCA_006225805.1	Neisseria gonorrhoeae	strain_gc-168	485	41042	Centers for Disease Control and Prevention	506230	10690115
GCA_006225835.1	Neisseria gonorrhoeae	strain_gc-166	485	41042	Centers for Disease Control and Prevention	506230	10690113
GCA_006226155.1	Neisseria gonorrhoeae	strain_gc-169	485	40976	Centers for Disease Control and Prevention	506230	10690116
GCA_002942985.1	Neisseria gonorrhoeae	strain_980035-18	485	40932	Austrian Agency for Health and Food Safety, Vienna, Austria	433931	8523377
GCA_006225375.1	Neisseria gonorrhoeae	strain_gc-201	485	40814	Centers for Disease Control and Prevention	506230	10690148
GCA_006225755.1	Neisseria gonorrhoeae	strain_gc-171	485	40796	Centers for Disease Control and Prevention	506230	10690118
GCA_006225735.1	Neisseria gonorrhoeae	strain_gc-173	485	40767	Centers for Disease Control and Prevention	506230	10690120
GCA_006225745.1	Neisseria gonorrhoeae	strain_gc-170	485	40704	Centers for Disease Control and Prevention	506230	10690117
GCA_000763255.1	Neisseria gonorrhoeae	strain_NG05	485	40613	Federal Medical and Biological Agency SRI of Physical-Chemical Medicine	236643	2934149
GCA_003790255.1	Neisseria gonorrhoeae	strain_WUSM_Ng_12	485	40364	Washington University	504667	10397174
GCA_000695445.1	Neisseria gonorrhoeae	strain_m07.05	485	40275	Federal Medical and Biological Agency SRI of Physical-Chemical Medicine	236643	2644627
GCA_001859945.1	Neisseria gonorrhoeae	strain_USO_GR13-015	485	40260	Orebro University Hospital	322768	4853030
GCA_006225955.1	Neisseria gonorrhoeae	strain_gc-193	485	40207	Centers for Disease Control and Prevention	506230	10690140
GCA_900624675.1	Neisseria gonorrhoeae	strain_IR72	485	39059	Orebro University Hospital	506935	10474324
GCA_002289135.1	Neisseria gonorrhoeae	strain_41/15/003	485	36019	State Research Center of Dermatovenereology and Cosmetology (CNIKVI)	400360	7566721
GCA_002942945.1	Neisseria gonorrhoeae	strain_980037-18	485	35946	Austrian Agency for Health and Food Safety, Vienna, Austria	433931	8523379
GCA_002080715.1	Neisseria gonorrhoeae	strain_NGSJH2	485	35856	Trinity College Dublin	275092	3339564
GCA_002080935.1	Neisseria gonorrhoeae	strain_NGSJH19	485	35335	Trinity College Dublin	275092	3339577
GCA_002080905.1	Neisseria gonorrhoeae	strain_NGSJH16	485	35303	Trinity College Dublin	275092	3339575
GCA_002080895.1	Neisseria gonorrhoeae	strain_NGSJH14	485	35282	Trinity College Dublin	275092	3339574
GCA_002080825.1	Neisseria gonorrhoeae	strain_NGSJH10	485	34949	Trinity College Dublin	275092	3339570
GCA_002080995.1	Neisseria gonorrhoeae	strain_NGSJH17	485	34743	Trinity College Dublin	275092	3339576
GCA_002289065.1	Neisseria gonorrhoeae	strain_19/15/005	485	34461	State Research Center of Dermatovenereology and Cosmetology (CNIKVI)	400362	7566722
GCA_002080785.1	Neisseria gonorrhoeae	strain_NGSJH7	485	33484	Trinity College Dublin	275092	3339567
GCA_002080815.1	Neisseria gonorrhoeae	strain_NGSJH9	485	32984	Trinity College Dublin	275092	3339569
GCA_002081015.1	Neisseria gonorrhoeae	strain_NGSJH13	485	30939	Trinity College Dublin	275092	3339573
GCA_001028035.1	Neisseria gonorrhoeae	strain_G2891	485	30150	Istituto Superiore di Sanita	285297	3743773
GCA_001997645.1	Neisseria gonorrhoeae	strain_ATCC 49226	485	30132	California Department of Public Health	341407	5721787
GCA_001039435.1	Neisseria gonorrhoeae	strain_NG_869	485	30104	UNIVERSITY OF MALAYA	287475	3782447
GCA_002943025.1	Neisseria gonorrhoeae	strain_980047-18	485	30026	Austrian Agency for Health and Food Safety, Vienna, Austria	433931	8523390
GCA_001859465.1	Neisseria gonorrhoeae	strain_USO_GE12-070	485	29019	Orebro University Hospital	322768	4853005
GCA_001858715.1	Neisseria gonorrhoeae	strain_USO_G09-060	485	28578	Orebro University Hospital	322768	4852968
GCA_001859205.1	Neisseria gonorrhoeae	strain_USO_IE11068	485	28572	Orebro University Hospital	322768	4852992
GCA_001859085.1	Neisseria gonorrhoeae	strain_USO_05BE11-020	485	28353	Orebro University Hospital	322768	4852986
GCA_001859185.1	Neisseria gonorrhoeae	strain_USO_IE11027	485	28293	Orebro University Hospital	322768	4852991
GCA_007655285.1	Neisseria gonorrhoeae	strain_F91	485	28258	APHP - Saint-Louis Hospital	554496	12321478
GCA_001563755.1	Neisseria gonorrhoeae	strain_H15_353	485	28021	Orebro University Hospital	305360	4325036
GCA_001859965.1	Neisseria gonorrhoeae	strain_USO_LV13-034	485	27647	Orebro University Hospital	322768	4853031
GCA_002080955.1	Neisseria gonorrhoeae	strain_NGSJH1	485	27371	Trinity College Dublin	275092	3339563
GCA_002080745.1	Neisseria gonorrhoeae	strain_NGSJH4	485	27039	Trinity College Dublin	275092	3339565
GCA_002080865.1	Neisseria gonorrhoeae	strain_NGSJH12	485	26278	Trinity College Dublin	275092	3339572
GCA_001859485.1	Neisseria gonorrhoeae	strain_USO_IE12-018	485	25535	Orebro University Hospital	322768	4853006
GCA_001858665.1	Neisseria gonorrhoeae	strain_USO_SP09-062	485	25101	Orebro University Hospital	322768	4852966
GCA_001858835.1	Neisseria gonorrhoeae	strain_USO_GR10-062	485	25043	Orebro University Hospital	322768	4852974
GCA_001859045.1	Neisseria gonorrhoeae	strain_USO_05BE11-005	485	24587	Orebro University Hospital	322768	4852984
GCA_001859745.1	Neisseria gonorrhoeae	strain_USO_GC3879	485	24507	Orebro University Hospital	322768	4853019
GCA_001858785.1	Neisseria gonorrhoeae	strain_USO_BE10-065	485	24374	Orebro University Hospital	322768	4852972
GCA_001859325.1	Neisseria gonorrhoeae	strain_USO_SI11004	485	23827	Orebro University Hospital	322768	4852998
GCA_001859685.1	Neisseria gonorrhoeae	strain_USO_GC3863	485	23821	Orebro University Hospital	322768	4853016
GCA_001025615.1	Neisseria gonorrhoeae	strain_ATL_2011_05-13	1351787	23563	Read Laboratory, Emory University	209501	2338813
GCA_001858605.1	Neisseria gonorrhoeae	strain_USO_DK09-033	485	23513	Orebro University Hospital	322768	4852963
GCA_002080775.1	Neisseria gonorrhoeae	strain_NGSJH5	485	23449	Trinity College Dublin	275092	3339566
GCA_002080965.1	Neisseria gonorrhoeae	strain_NGSJH8	485	23447	Trinity College Dublin	275092	3339568
GCA_001859565.1	Neisseria gonorrhoeae	strain_USO_GC3828	485	23346	Orebro University Hospital	322768	4853010
GCA_001025995.1	Neisseria gonorrhoeae	strain_MIA_2011_03-10	1351790	23326	Read Laboratory, Emory University	209507	2338816
GCA_001859835.1	Neisseria gonorrhoeae	strain_USO_SI12-044	485	23325	Orebro University Hospital	322768	4853024
GCA_001859055.1	Neisseria gonorrhoeae	strain_USO_05BE11-011	485	23307	Orebro University Hospital	322768	4852985
GCA_001858985.1	Neisseria gonorrhoeae	strain_USO_NL10-070	485	23254	Orebro University Hospital	322768	4852981
GCA_001859705.1	Neisseria gonorrhoeae	strain_USO_GC3868	485	23239	Orebro University Hospital	322768	4853017
GCA_900097145.1	Neisseria gonorrhoeae	strain_USO_GC3868	485	23203	GH St Louis-Lariboisiere	317123	5850879
GCA_001859825.1	Neisseria gonorrhoeae	strain_USO_SI12-018	485	23033	Orebro University Hospital	322768	4853023
GCA_001025905.1	Neisseria gonorrhoeae	strain_ALB_2011_01-02	1352347	23026	Read Laboratory, Emory University	209788	2338842
GCA_001025655.1	Neisseria gonorrhoeae	strain_MIA_2011_05-15	1351792	23002	Read Laboratory, Emory University	209510	2338817
GCA_001859975.1	Neisseria gonorrhoeae	strain_USO_NO2013-031	485	22971	Orebro University Hospital	322768	4853032
GCA_001858855.1	Neisseria gonorrhoeae	strain_USO_NO10-026	485	22968	Orebro University Hospital	322768	4852975
GCA_001859295.1	Neisseria gonorrhoeae	strain_USO_SK11-40	485	22939	Orebro University Hospital	322768	4852997
GCA_001859005.1	Neisseria gonorrhoeae	strain_USO_NL10-083	485	22915	Orebro University Hospital	322768	4852982
GCA_001859365.1	Neisseria gonorrhoeae	strain_USO_NL11143	485	22890	Orebro University Hospital	322768	4853000
GCA_001859445.1	Neisseria gonorrhoeae	strain_USO_DK12-89	485	22877	Orebro University Hospital	322768	4853004
GCA_002080855.1	Neisseria gonorrhoeae	strain_NGSJH11	485	22826	Trinity College Dublin	275092	3339571
GCA_001860055.1	Neisseria gonorrhoeae	strain_USO_IT3020	485	22801	Orebro University Hospital	322768	4853036
GCA_001859635.1	Neisseria gonorrhoeae	strain_USO_GC3861	485	22681	Orebro University Hospital	322768	4853014
GCA_001859715.1	Neisseria gonorrhoeae	strain_USO_GC3877	485	22300	Orebro University Hospital	322768	4853018
GCA_001858695.1	Neisseria gonorrhoeae	strain_USO_NL09-008	485	22100	Orebro University Hospital	322768	4852967
GCA_001860025.1	Neisseria gonorrhoeae	strain_USO_G13-777	485	21999	Orebro University Hospital	322768	4853034
GCA_001859095.1	Neisseria gonorrhoeae	strain_USO_DK11-110	485	21773	Orebro University Hospital	322768	4852987
GCA_001858825.1	Neisseria gonorrhoeae	strain_USO_GR10-009	485	21716	Orebro University Hospital	322768	4852973
GCA_001860045.1	Neisseria gonorrhoeae	strain_USO_IT3001	485	21468	Orebro University Hospital	322768	4853035
GCA_001859585.1	Neisseria gonorrhoeae	strain_USO_GC3831	485	21437	Orebro University Hospital	322768	4853011
GCA_001859605.1	Neisseria gonorrhoeae	strain_USO_GC3839	485	21437	Orebro University Hospital	322768	4853012
GCA_001859615.1	Neisseria gonorrhoeae	strain_USO_GC3842	485	21329	Orebro University Hospital	322768	4853013
GCA_005048565.1	Neisseria gonorrhoeae	strain_LRRBGS_0739	485	21304	Centers for Disease Control and Prevention	506230	11421233
GCA_001859905.1	Neisseria gonorrhoeae	strain_USO_DK13-3	485	21162	Orebro University Hospital	322768	4853028
GCA_001858675.1	Neisseria gonorrhoeae	strain_USO_SP09-048	485	21104	Orebro University Hospital	322768	4852965
GCA_001859525.1	Neisseria gonorrhoeae	strain_USO_IE12-050	485	21099	Orebro University Hospital	322768	4853008
GCA_001026305.1	Neisseria gonorrhoeae	strain_ATL_2011_05-08	1351786	21033	Read Laboratory, Emory University	209499	2338812
GCA_001025685.1	Neisseria gonorrhoeae	strain_NOR_2011_03-06	1351794	20969	Read Laboratory, Emory University	209514	2338820
GCA_001858745.1	Neisseria gonorrhoeae	strain_USO_G09-145	485	20967	Orebro University Hospital	322768	4852969
GCA_001859405.1	Neisseria gonorrhoeae	strain_USO_DK12-21	485	20957	Orebro University Hospital	322768	4853002
GCA_001859255.1	Neisseria gonorrhoeae	strain_USO_PL11-71	485	20914	Orebro University Hospital	322768	4852995
GCA_001859385.1	Neisseria gonorrhoeae	strain_USO_DK12-16	485	20879	Orebro University Hospital	322768	4853001
GCA_001858905.1	Neisseria gonorrhoeae	strain_USO_PL10-2	485	20841	Orebro University Hospital	322768	4852977
GCA_001859285.1	Neisseria gonorrhoeae	strain_USO_PT11-77	485	20756	Orebro University Hospital	322768	4852996
GCA_001858615.1	Neisseria gonorrhoeae	strain_USO_DK09-023	485	20685	Orebro University Hospital	322768	4852962
GCA_001858955.1	Neisseria gonorrhoeae	strain_USO_SP10-030	485	20620	Orebro University Hospital	322768	4852980
GCA_001859015.1	Neisseria gonorrhoeae	strain_USO_05BE11-003	485	20548	Orebro University Hospital	322768	4852983
GCA_001859125.1	Neisseria gonorrhoeae	strain_USO_DK11-135	485	20435	Orebro University Hospital	322768	4852988
GCA_001026065.1	Neisseria gonorrhoeae	strain_MU_NG5	1351800	20391	Read Laboratory, Emory University	209631	2338826
GCA_001859495.1	Neisseria gonorrhoeae	strain_USO_IE12-048	485	20362	Orebro University Hospital	322768	4853007
GCA_001859165.1	Neisseria gonorrhoeae	strain_USO_DK11-27	485	20322	Orebro University Hospital	322768	4852990
GCA_001859865.1	Neisseria gonorrhoeae	strain_USO_SI12-046	485	20211	Orebro University Hospital	322768	4853025
GCA_001026335.1	Neisseria gonorrhoeae	strain_MIA_2011_05-10	1351791	20145	Read Laboratory, Emory University	209508	2338819
GCA_001859245.1	Neisseria gonorrhoeae	strain_USO_PL11-43	485	20066	Orebro University Hospital	322768	4852994
GCA_001859755.1	Neisseria gonorrhoeae	strain_USO_PL12-197	485	20008	Orebro University Hospital	322768	4853020
GCA_001859425.1	Neisseria gonorrhoeae	strain_USO_DK12-38	485	19764	Orebro University Hospital	322768	4853003
GCA_001858755.1	Neisseria gonorrhoeae	strain_USO_AT10-159	485	19749	Orebro University Hospital	322768	4852970
GCA_001858765.1	Neisseria gonorrhoeae	strain_USO_AT10-167	485	19644	Orebro University Hospital	322768	4852971
GCA_001859135.1	Neisseria gonorrhoeae	strain_USO_DK11-24	485	19617	Orebro University Hospital	322768	4852989
GCA_001025985.1	Neisseria gonorrhoeae	strain_ATL_2011_01-25	1351785	19566	Read Laboratory, Emory University	209498	2338811
GCA_001859215.1	Neisseria gonorrhoeae	strain_USO_IT2425	485	19552	Orebro University Hospital	322768	4852993
GCA_001859785.1	Neisseria gonorrhoeae	strain_USO_PL12-218	485	19549	Orebro University Hospital	322768	4853021
GCA_001859335.1	Neisseria gonorrhoeae	strain_USO_NL11078	485	19539	Orebro University Hospital	322768	4852999
GCA_001026415.1	Neisseria gonorrhoeae	strain_MU_NG6	1351801	19434	Read Laboratory, Emory University	209633	2338827
GCA_001025595.1	Neisseria gonorrhoeae	strain_ATL_2011_01-21	1351784	19424	Read Laboratory, Emory University	209497	2338810
GCA_001859875.1	Neisseria gonorrhoeae	strain_USO_UK121470	485	19368	Orebro University Hospital	322768	4853027
GCA_001858935.1	Neisseria gonorrhoeae	strain_USO_SI10-010	485	19337	Orebro University Hospital	322768	4852979
GCA_001859655.1	Neisseria gonorrhoeae	strain_USO_GC3862	485	18981	Orebro University Hospital	322768	4853015
GCA_001859995.1	Neisseria gonorrhoeae	strain_USO_NO2013-060	485	18913	Orebro University Hospital	322768	4853033
GCA_001858595.1	Neisseria gonorrhoeae	strain_USO_DK09-063	485	18903	Orebro University Hospital	322768	4852964
GCA_001026645.1	Neisseria gonorrhoeae	strain_MU_NG25	1351815	18853	Read Laboratory, Emory University	209655	2338840
GCA_001859915.1	Neisseria gonorrhoeae	strain_USO_DK13-5	485	18809	Orebro University Hospital	322768	4853029
GCA_001859545.1	Neisseria gonorrhoeae	strain_USO_IE12-079	485	18243	Orebro University Hospital	322768	4853009
GCA_001858925.1	Neisseria gonorrhoeae	strain_USO_PL10-7	485	17911	Orebro University Hospital	322768	4852978
GCA_001026315.1	Neisseria gonorrhoeae	strain_MIA_2011_03-09	1351789	16712	Read Laboratory, Emory University	209504	2338815
GCA_001026475.1	Neisseria gonorrhoeae	strain_MU_NG18	1351809	16678	Read Laboratory, Emory University	209642	2338834
GCA_001025645.1	Neisseria gonorrhoeae	strain_MIA_2011_02_02	1351788	16521	Read Laboratory, Emory University	209502	2338814
GCA_001026035.1	Neisseria gonorrhoeae	strain_NYC_2011_05_13	1351796	16414	Read Laboratory, Emory University	209522	2338822
GCA_001025715.1	Neisseria gonorrhoeae	strain_MU_NG15	1351807	16412	Read Laboratory, Emory University	209640	2338832
GCA_001026395.1	Neisseria gonorrhoeae	strain_MU_NG3	1351798	16402	Read Laboratory, Emory University	209599	2338824
GCA_001025585.1	Neisseria gonorrhoeae	strain_ATL_2011_01_03	1351780	16400	Read Laboratory, Emory University	209479	2338806
GCA_001025915.1	Neisseria gonorrhoeae	strain_ALB_2011_04_03	1351779	16313	Read Laboratory, Emory University	209477	2338805
GCA_001026345.1	Neisseria gonorrhoeae	strain_NYC_2011_05_07	1351795	16313	Read Laboratory, Emory University	209517	2338821
GCA_001025945.1	Neisseria gonorrhoeae	strain_ATL_2011_01_05	1351781	16279	Read Laboratory, Emory University	209483	2338807
GCA_001026615.1	Neisseria gonorrhoeae	strain_MU_NG26	1351816	16275	Read Laboratory, Emory University	209659	2338841
GCA_001026255.1	Neisseria gonorrhoeae	strain_ATL_2011_01_17	1351783	16206	Read Laboratory, Emory University	209493	2338809
GCA_001026105.1	Neisseria gonorrhoeae	strain_MU_NG12	1351805	16195	Read Laboratory, Emory University	209638	2338830
GCA_001025955.1	Neisseria gonorrhoeae	strain_ATL_2011_01_08	1351782	16129	Read Laboratory, Emory University	209492	2338808
GCA_001026485.1	Neisseria gonorrhoeae	strain_MU_NG23	1351814	16046	Read Laboratory, Emory University	209654	2338839
GCA_001026565.1	Neisseria gonorrhoeae	strain_MU_NG17	1351808	16038	Read Laboratory, Emory University	209641	2338833
GCA_001026625.1	Neisseria gonorrhoeae	strain_MU_NG19	1351810	16038	Read Laboratory, Emory University	209647	2338835
GCA_001026115.1	Neisseria gonorrhoeae	strain_MU_NG21	1351812	16030	Read Laboratory, Emory University	209650	2338837
GCA_002289125.1	Neisseria gonorrhoeae	strain_20/15/004	485	16025	State Research Center of Dermatovenereology and Cosmetology (CNIKVI)	400361	7566723
GCA_001025705.1	Neisseria gonorrhoeae	strain_MU_NG4	1351799	16013	Read Laboratory, Emory University	209616	2338825
GCA_001026385.1	Neisseria gonorrhoeae	strain_MU_NG1	1351797	15488	Read Laboratory, Emory University	209596	2338823
GCA_001026275.1	Neisseria gonorrhoeae	strain_ALB_2011_03_03	1351778	15468	Read Laboratory, Emory University	209476	2338804
GCA_000196295.1	Neisseria lactamica	strain_020-06	489653	2220606	Sanger Institute	13472	3215783
GCA_000741965.1	Neisseria lactamica	strain_ATCC 23970	546265	2182033	Los Alamos National Laboratory	244570	2870721
GCA_003351565.1	Neisseria lactamica	strain_M17106	486	2200224	Centers for Disease Control and Prevention	428178	9704838
GCA_003492195.1	Neisseria lactamica	strain_M37058	486	185186	Centers for Disease Control and Prevention	428178	9704839
GCA_003492345.1	Neisseria lactamica	strain_M37073	486	272496	Centers for Disease Control and Prevention	428178	9704840
GCA_003492765.1	Neisseria lactamica	strain_M37078	486	159271	Centers for Disease Control and Prevention	428178	9704841
GCA_003493215.1	Neisseria lactamica	strain_M37079	486	184410	Centers for Disease Control and Prevention	428178	9704842
GCA_003492465.1	Neisseria lactamica	strain_M37094	486	525923	Centers for Disease Control and Prevention	428178	9704844
GCA_003492865.1	Neisseria lactamica	strain_M37101	486	160175	Centers for Disease Control and Prevention	428178	9704845
GCA_003493045.1	Neisseria lactamica	strain_M37107	486	156278	Centers for Disease Control and Prevention	428178	9704846
GCA_003492155.1	Neisseria lactamica	strain_M37110	486	203409	Centers for Disease Control and Prevention	428178	9704847
GCA_003492955.1	Neisseria lactamica	strain_M37119	486	228381	Centers for Disease Control and Prevention	428178	9704848
GCA_003492425.1	Neisseria lactamica	strain_M37130	486	245524	Centers for Disease Control and Prevention	428178	9704849
GCA_003492845.1	Neisseria lactamica	strain_M37131	486	256833	Centers for Disease Control and Prevention	428178	9704850
GCA_003493185.1	Neisseria lactamica	strain_M37132	486	274100	Centers for Disease Control and Prevention	428178	9704851
GCA_003492775.1	Neisseria lactamica	strain_M37136	486	228443	Centers for Disease Control and Prevention	428178	9704852
GCA_003492625.1	Neisseria lactamica	strain_M37137	486	210184	Centers for Disease Control and Prevention	428178	9704853
GCA_003496425.1	Neisseria lactamica	strain_M37140	486	225576	Centers for Disease Control and Prevention	428178	9704854
GCA_003492145.1	Neisseria lactamica	strain_M37142	486	204259	Centers for Disease Control and Prevention	428178	9704855
GCA_003493855.1	Neisseria lactamica	strain_M37146	486	201445	Centers for Disease Control and Prevention	428178	9704856
GCA_003492385.1	Neisseria lactamica	strain_M37155	486	228411	Centers for Disease Control and Prevention	428178	9704857
GCA_003492555.1	Neisseria lactamica	strain_M37157	486	203694	Centers for Disease Control and Prevention	428178	9704858
GCA_003495835.1	Neisseria lactamica	strain_M37163	486	212113	Centers for Disease Control and Prevention	428178	9704859
GCA_003495575.1	Neisseria lactamica	strain_M37164	486	210697	Centers for Disease Control and Prevention	428178	9704860
GCA_003496195.1	Neisseria lactamica	strain_M37167	486	194203	Centers for Disease Control and Prevention	428178	9704861
GCA_003495565.1	Neisseria lactamica	strain_M37177	486	232262	Centers for Disease Control and Prevention	428178	9704862
GCA_900454145.1	Neisseria lactamica	strain_NCTC10616	486	2155967	SC	251923	7674487
GCA_901482445.1	Neisseria lactamica	strain_NCTC10617	486	2198889	SC	251923	4906604
GCA_900454095.1	Neisseria lactamica	strain_NCTC10618	486	2103316	SC	251923	3454359
GCA_002022745.1	Neisseria lactamica	strain_Y92-1009	486	2146723	University of Southampton	331097	5437355
GCA_003798975.1	Neisseria meningitidis	strain_S00-1219	487	15041	ECBC	242406	2997894
GCA_000818515.1	Neisseria meningitidis	strain_NM3680	487	15072	University of Pittsburgh	264442	3122547
GCA_900200005.1	Neisseria meningitidis	strain_Neisseria meningitidis	487	15094	UNIVERSITY OF LEICESTER	418935	8042118
GCA_003799665.1	Neisseria meningitidis	strain_S00-1258	487	15228	ECBC	242406	2997933
GCA_002845685.1	Neisseria meningitidis	strain_PMB5022	487	15337	Pfizer	395340	7375467
GCA_003800015.1	Neisseria meningitidis	strain_S00-1275	487	15423	ECBC	242406	2997949
GCA_003433165.1	Neisseria meningitidis	strain_MRSN431006	487	15512	Walter Reed Army Institute of Research	393724	7431813
GCA_003799475.1	Neisseria meningitidis	strain_S00-1248	487	15673	ECBC	242406	2997923
GCA_003995275.1	Neisseria meningitidis	strain_Nm510901	487	15809	National Institute for Communicable Disease Control and Prevention, Chinese Center for Disease Control and Prevention	270379	3267231
GCA_002845565.1	Neisseria meningitidis	strain_PMB5029	487	16112	Pfizer	395340	7375474
GCA_900201145.1	Neisseria meningitidis	strain_Neisseria meningitidis	487	16204	UNIVERSITY OF LEICESTER	418935	8041834
GCA_003799775.1	Neisseria meningitidis	strain_S00-1263	487	16223	ECBC	242406	2997938
GCA_003432765.1	Neisseria meningitidis	strain_MRSN431121	487	16226	Walter Reed Army Institute of Research	393724	7431836
GCA_003799995.1	Neisseria meningitidis	strain_S00-1274	487	16242	ECBC	242406	2997948
GCA_003432725.1	Neisseria meningitidis	strain_MRSN431060	487	16288	Walter Reed Army Institute of Research	393724	7431840
GCA_000818495.1	Neisseria meningitidis	strain_NM3684	487	16290	University of Pittsburgh	264444	3122548
GCA_003800215.1	Neisseria meningitidis	strain_S00-1285	487	16337	ECBC	242406	2997959
GCA_900199975.1	Neisseria meningitidis	strain_Neisseria meningitidis	487	16432	UNIVERSITY OF LEICESTER	418935	8042117
GCA_003432865.1	Neisseria meningitidis	strain_MRSN431042	487	16475	Walter Reed Army Institute of Research	393724	7431824
GCA_003600465.1	Neisseria meningitidis	strain_MRSN430982	487	16492	Walter Reed Army Institute of Research	393724	7431810
GCA_003433155.1	Neisseria meningitidis	strain_MRSN430973	487	16502	Walter Reed Army Institute of Research	393724	7431814
GCA_003600435.1	Neisseria meningitidis	strain_MRSN430964	487	16558	Walter Reed Army Institute of Research	393724	7431811
GCA_003600605.1	Neisseria meningitidis	strain_MRSN431088	487	16724	Walter Reed Army Institute of Research	393724	7431833
GCA_002845635.1	Neisseria meningitidis	strain_PMB4478	487	16924	Pfizer	395340	7375479
GCA_003432885.1	Neisseria meningitidis	strain_MRSN431185	487	16939	Walter Reed Army Institute of Research	393724	7431823
GCA_900203055.1	Neisseria meningitidis	strain_Neisseria meningitidis	487	17080	UNIVERSITY OF LEICESTER	418935	8041928
GCA_900204845.1	Neisseria meningitidis	strain_Neisseria meningitidis	487	17087	UNIVERSITY OF LEICESTER	418935	8042252
GCA_002845505.1	Neisseria meningitidis	strain_PMB5019	487	17131	Pfizer	395340	7375482
GCA_000818525.1	Neisseria meningitidis	strain_NM3688	487	17223	University of Pittsburgh	264543	3135276
GCA_900200845.1	Neisseria meningitidis	strain_Neisseria meningitidis	487	17292	UNIVERSITY OF LEICESTER	418935	8042287
GCA_003600375.1	Neisseria meningitidis	strain_MRSN430937	487	17351	Walter Reed Army Institute of Research	393724	7431816
GCA_900203185.1	Neisseria meningitidis	strain_Neisseria meningitidis	496	17444	UNIVERSITY OF LEICESTER	418935	8041848
GCA_003433175.1	Neisseria meningitidis	strain_MRSN430919	487	17526	Walter Reed Army Institute of Research	393724	7431812
GCA_900200985.1	Neisseria meningitidis	strain_Neisseria meningitidis	487	17554	UNIVERSITY OF LEICESTER	418935	8041830
GCA_900201235.1	Neisseria meningitidis	strain_Neisseria meningitidis	487	17586	UNIVERSITY OF LEICESTER	418935	8041843
GCA_003491035.1	Neisseria meningitidis	strain_M29083	487	17629	Centers for Disease Control and Prevention	428178	9704736
GCA_003433015.1	Neisseria meningitidis	strain_MRSN431079	487	17789	Walter Reed Army Institute of Research	393724	7431838
GCA_003798715.1	Neisseria meningitidis	strain_S00-1204	487	17811	ECBC	242406	2997879
GCA_002845765.1	Neisseria meningitidis	strain_PMB5025	487	17817	Pfizer	395340	7375470
GCA_003433095.1	Neisseria meningitidis	strain_MRSN431112	487	17856	Walter Reed Army Institute of Research	393724	7431828
GCA_900202235.1	Neisseria meningitidis	strain_Neisseria meningitidis	487	17941	UNIVERSITY OF LEICESTER	418935	8041896
GCA_900204285.1	Neisseria meningitidis	strain_Neisseria meningitidis	487	17968	UNIVERSITY OF LEICESTER	418935	8042200
GCA_900203675.1	Neisseria meningitidis	strain_Neisseria meningitidis	487	18148	UNIVERSITY OF LEICESTER	418935	8041840
GCA_900205105.1	Neisseria meningitidis	strain_Neisseria meningitidis	487	18148	UNIVERSITY OF LEICESTER	418935	8042056
GCA_003600515.1	Neisseria meningitidis	strain_MRSN430946	487	18153	Walter Reed Army Institute of Research	393724	7431806
GCA_900200655.1	Neisseria meningitidis	strain_Neisseria meningitidis	487	18163	UNIVERSITY OF LEICESTER	418935	8041790
GCA_900202725.1	Neisseria meningitidis	strain_Neisseria meningitidis	487	18177	UNIVERSITY OF LEICESTER	418935	8041916
GCA_900204685.1	Neisseria meningitidis	strain_Neisseria meningitidis	487	18276	UNIVERSITY OF LEICESTER	418935	8042195
GCA_900200085.1	Neisseria meningitidis	strain_Neisseria meningitidis	487	18329	UNIVERSITY OF LEICESTER	418935	8041808
GCA_003433085.1	Neisseria meningitidis	strain_MRSN431219	487	18364	Walter Reed Army Institute of Research	393724	7431825
GCA_003433075.1	Neisseria meningitidis	strain_MRSN431273	487	18396	Walter Reed Army Institute of Research	393724	7431831
GCA_002845785.1	Neisseria meningitidis	strain_PMB5027	487	18474	Pfizer	395340	7375472
GCA_900200775.1	Neisseria meningitidis	strain_Neisseria meningitidis	487	18501	UNIVERSITY OF LEICESTER	418935	8041960
GCA_003799645.1	Neisseria meningitidis	strain_S00-1256	487	18552	ECBC	242406	2997931
GCA_003432815.1	Neisseria meningitidis	strain_MRSN431255	487	18568	Walter Reed Army Institute of Research	393724	7431827
GCA_900202105.1	Neisseria meningitidis	strain_Neisseria meningitidis	487	18622	UNIVERSITY OF LEICESTER	418935	8041894
GCA_900201175.1	Neisseria meningitidis	strain_Neisseria meningitidis	487	18630	UNIVERSITY OF LEICESTER	418935	8041832
GCA_003799255.1	Neisseria meningitidis	strain_S00-1235	487	18634	ECBC	242406	2997910
GCA_900202035.1	Neisseria meningitidis	strain_Neisseria meningitidis	487	18638	UNIVERSITY OF LEICESTER	418935	8041918
GCA_900200665.1	Neisseria meningitidis	strain_Neisseria meningitidis	487	18642	UNIVERSITY OF LEICESTER	418935	8041873
GCA_003492485.1	Neisseria meningitidis	strain_M22437	487	18650	Centers for Disease Control and Prevention	428178	9704695
GCA_002845535.1	Neisseria meningitidis	strain_PMB5028	487	18669	Pfizer	395340	7375473
GCA_900199905.1	Neisseria meningitidis	strain_Neisseria meningitidis	487	18718	UNIVERSITY OF LEICESTER	418935	8041812
GCA_003433185.1	Neisseria meningitidis	strain_MRSN430955	487	18766	Walter Reed Army Institute of Research	393724	7431808
GCA_900200105.1	Neisseria meningitidis	strain_Neisseria meningitidis	487	18769	UNIVERSITY OF LEICESTER	418935	8041814
GCA_900201395.1	Neisseria meningitidis	strain_Neisseria meningitidis	487	18772	UNIVERSITY OF LEICESTER	418935	8041932
GCA_900200835.1	Neisseria meningitidis	strain_Neisseria meningitidis	487	18804	UNIVERSITY OF LEICESTER	418935	8041773
GCA_003433005.1	Neisseria meningitidis	strain_MRSN431200	487	18818	Walter Reed Army Institute of Research	393724	7431839
GCA_900200445.1	Neisseria meningitidis	strain_Neisseria meningitidis	487	18863	UNIVERSITY OF LEICESTER	418935	8042144
GCA_900202615.1	Neisseria meningitidis	strain_Neisseria meningitidis	487	18882	UNIVERSITY OF LEICESTER	418935	8041917
GCA_900202805.1	Neisseria meningitidis	strain_Neisseria meningitidis	487	18928	UNIVERSITY OF LEICESTER	418935	8041757
GCA_900202345.1	Neisseria meningitidis	strain_Neisseria meningitidis	487	18978	UNIVERSITY OF LEICESTER	418935	8041744
GCA_900201195.1	Neisseria meningitidis	strain_Neisseria meningitidis	487	19028	UNIVERSITY OF LEICESTER	418935	8042033
GCA_900202225.1	Neisseria meningitidis	strain_Neisseria meningitidis	489	19088	UNIVERSITY OF LEICESTER	418935	8042160
GCA_900202865.1	Neisseria meningitidis	strain_Neisseria meningitidis	487	19116	UNIVERSITY OF LEICESTER	418935	8041766
GCA_001097185.1	Neisseria meningitidis	strain_NM2393	487	19119	SC	204351	751470
GCA_002845545.1	Neisseria meningitidis	strain_PMB5030	487	19143	Pfizer	395340	7375475
GCA_003977735.1	Neisseria meningitidis	strain_M27790	487	19143	Centers for Disease Control and Prevention	498006	10275963
GCA_900201995.1	Neisseria meningitidis	strain_Neisseria meningitidis	487	19145	UNIVERSITY OF LEICESTER	418935	8041920
GCA_900201755.1	Neisseria meningitidis	strain_Neisseria meningitidis	487	19163	UNIVERSITY OF LEICESTER	418935	8041897
GCA_900204165.1	Neisseria meningitidis	strain_Neisseria meningitidis	487	19190	UNIVERSITY OF LEICESTER	418935	8041856
GCA_900203755.1	Neisseria meningitidis	strain_Neisseria meningitidis	487	19195	UNIVERSITY OF LEICESTER	418935	8041969
GCA_001158305.1	Neisseria meningitidis	strain_NM2441	487	19204	SC	204351	751476
GCA_900203085.1	Neisseria meningitidis	strain_Neisseria meningitidis	487	19324	UNIVERSITY OF LEICESTER	418935	8041775
GCA_003494055.1	Neisseria meningitidis	strain_M28983	487	19326	Centers for Disease Control and Prevention	428178	9704723
GCA_900201765.1	Neisseria meningitidis	strain_Neisseria meningitidis	487	19335	UNIVERSITY OF LEICESTER	418935	8041745
GCA_003432945.1	Neisseria meningitidis	strain_MRSN431051	487	19377	Walter Reed Army Institute of Research	393724	7431820
GCA_003798645.1	Neisseria meningitidis	strain_S00-1200	487	19448	ECBC	242406	2997875
GCA_900199865.1	Neisseria meningitidis	strain_Neisseria meningitidis	487	19504	UNIVERSITY OF LEICESTER	418935	8042008
GCA_900203095.1	Neisseria meningitidis	strain_Neisseria meningitidis	487	19553	UNIVERSITY OF LEICESTER	418935	8041778
GCA_900200475.1	Neisseria meningitidis	strain_Neisseria meningitidis	487	19558	UNIVERSITY OF LEICESTER	418935	8042295
GCA_900204905.1	Neisseria meningitidis	strain_Neisseria meningitidis	487	19564	UNIVERSITY OF LEICESTER	418935	8042246
GCA_900200865.1	Neisseria meningitidis	strain_Neisseria meningitidis	487	19565	UNIVERSITY OF LEICESTER	418935	8042289
GCA_900202285.1	Neisseria meningitidis	strain_Neisseria meningitidis	487	19580	UNIVERSITY OF LEICESTER	418935	8041729
GCA_900201935.1	Neisseria meningitidis	strain_Neisseria meningitidis	487	19602	UNIVERSITY OF LEICESTER	418935	8041754
GCA_003432855.1	Neisseria meningitidis	strain_MRSN431097	487	19609	Walter Reed Army Institute of Research	393724	7431826
GCA_003432925.1	Neisseria meningitidis	strain_MRSN431015	487	19614	Walter Reed Army Institute of Research	393724	7431821
GCA_003492665.1	Neisseria meningitidis	strain_M21319	487	19616	Centers for Disease Control and Prevention	428178	9704680
GCA_900201725.1	Neisseria meningitidis	strain_Neisseria meningitidis	487	19662	UNIVERSITY OF LEICESTER	418935	8041737
GCA_900203395.1	Neisseria meningitidis	strain_Neisseria meningitidis	487	19681	UNIVERSITY OF LEICESTER	418935	8042159
GCA_002318055.1	Neisseria meningitidis	strain_NmUS03x2	487	19695	Harvard T.H. Chan School of Public Health	384053	6827270
GCA_900203135.1	Neisseria meningitidis	strain_Neisseria meningitidis	498	19705	UNIVERSITY OF LEICESTER	418935	8042169
GCA_900203155.1	Neisseria meningitidis	strain_Neisseria meningitidis	487	19706	UNIVERSITY OF LEICESTER	418935	8041789
GCA_900204255.1	Neisseria meningitidis	strain_Neisseria meningitidis	487	19795	UNIVERSITY OF LEICESTER	418935	8042047
GCA_900203665.1	Neisseria meningitidis	strain_Neisseria meningitidis	487	19805	UNIVERSITY OF LEICESTER	418935	8042152
GCA_002845805.1	Neisseria meningitidis	strain_PMB5026	487	19854	Pfizer	395340	7375471
GCA_900203415.1	Neisseria meningitidis	strain_Neisseria meningitidis	487	19860	UNIVERSITY OF LEICESTER	418935	8041966
GCA_900202265.1	Neisseria meningitidis	strain_Neisseria meningitidis	487	19899	UNIVERSITY OF LEICESTER	418935	8041730
GCA_001134725.1	Neisseria meningitidis	strain_NM2717	487	19899	SC	204351	751483
GCA_900203525.1	Neisseria meningitidis	strain_Neisseria meningitidis	487	19903	UNIVERSITY OF LEICESTER	418935	8042158
GCA_900204595.1	Neisseria meningitidis	strain_Neisseria meningitidis	487	19919	UNIVERSITY OF LEICESTER	418935	8042190
GCA_900203365.1	Neisseria meningitidis	strain_Neisseria meningitidis	487	19938	UNIVERSITY OF LEICESTER	418935	8042125
GCA_900204475.1	Neisseria meningitidis	strain_Neisseria meningitidis	487	19941	UNIVERSITY OF LEICESTER	418935	8042043
GCA_900204695.1	Neisseria meningitidis	strain_Neisseria meningitidis	487	20009	UNIVERSITY OF LEICESTER	418935	8042241
GCA_900203815.1	Neisseria meningitidis	strain_Neisseria meningitidis	487	20011	UNIVERSITY OF LEICESTER	418935	8041826
GCA_003432905.1	Neisseria meningitidis	strain_MRSN431176	487	20015	Walter Reed Army Institute of Research	393724	7431822
GCA_900200625.1	Neisseria meningitidis	strain_Neisseria meningitidis	487	20017	UNIVERSITY OF LEICESTER	418935	8041878
GCA_900201035.1	Neisseria meningitidis	strain_Neisseria meningitidis	487	20025	UNIVERSITY OF LEICESTER	418935	8042292
GCA_900201485.1	Neisseria meningitidis	strain_Neisseria meningitidis	487	20029	UNIVERSITY OF LEICESTER	418935	8042155
GCA_900201705.1	Neisseria meningitidis	strain_Neisseria meningitidis	487	20036	UNIVERSITY OF LEICESTER	418935	8041743
GCA_900204915.1	Neisseria meningitidis	strain_Neisseria meningitidis	487	20049	UNIVERSITY OF LEICESTER	418935	8042249
GCA_003432735.1	Neisseria meningitidis	strain_MRSN431194	487	20057	Walter Reed Army Institute of Research	393724	7431837
GCA_003490915.1	Neisseria meningitidis	strain_M29016	487	20058	Centers for Disease Control and Prevention	428178	9704727
GCA_003432975.1	Neisseria meningitidis	strain_MRSN431130	487	20059	Walter Reed Army Institute of Research	393724	7431818
GCA_900201585.1	Neisseria meningitidis	strain_Neisseria meningitidis	487	20077	UNIVERSITY OF LEICESTER	418935	8041886
GCA_900201875.1	Neisseria meningitidis	strain_Neisseria meningitidis	487	20077	UNIVERSITY OF LEICESTER	418935	8041747
GCA_003458035.1	Neisseria meningitidis	strain_M02678	487	20080	Centers for Disease Control and Prevention	428178	9760378
GCA_900202715.1	Neisseria meningitidis	strain_Neisseria meningitidis	487	20082	UNIVERSITY OF LEICESTER	418935	8041925
GCA_900202745.1	Neisseria meningitidis	strain_Neisseria meningitidis	487	20082	UNIVERSITY OF LEICESTER	418935	8041927
GCA_900201025.1	Neisseria meningitidis	strain_Neisseria meningitidis	487	20086	UNIVERSITY OF LEICESTER	418935	8042021
GCA_900205045.1	Neisseria meningitidis	strain_Neisseria meningitidis	487	20153	UNIVERSITY OF LEICESTER	418935	8042265
GCA_900200405.1	Neisseria meningitidis	strain_Neisseria meningitidis	487	20155	UNIVERSITY OF LEICESTER	418935	8042291
GCA_900201165.1	Neisseria meningitidis	strain_Neisseria meningitidis	487	20163	UNIVERSITY OF LEICESTER	418935	8042296
GCA_900199955.1	Neisseria meningitidis	strain_Neisseria meningitidis	487	20169	UNIVERSITY OF LEICESTER	418935	8042123
GCA_900203935.1	Neisseria meningitidis	strain_Neisseria meningitidis	487	20173	UNIVERSITY OF LEICESTER	418935	8041841
GCA_003433105.1	Neisseria meningitidis	strain_MRSN430928	487	20291	Walter Reed Army Institute of Research	393724	7431817
GCA_000386605.2	Neisseria meningitidis	strain_NM3131	1145187	20357	IGS	83587	1780138
GCA_900202595.1	Neisseria meningitidis	strain_Neisseria meningitidis	487	20400	UNIVERSITY OF LEICESTER	418935	8041910
GCA_900201825.1	Neisseria meningitidis	strain_Neisseria meningitidis	487	20442	UNIVERSITY OF LEICESTER	418935	8041752
GCA_900200495.1	Neisseria meningitidis	strain_Neisseria meningitidis	487	20445	UNIVERSITY OF LEICESTER	418935	8041722
GCA_900201975.1	Neisseria meningitidis	strain_Neisseria meningitidis	487	20471	UNIVERSITY OF LEICESTER	418935	8041759
GCA_900202275.1	Neisseria meningitidis	strain_Neisseria meningitidis	487	20473	UNIVERSITY OF LEICESTER	418935	8041733
GCA_002001405.1	Neisseria meningitidis	strain_VB35262	487	20476	Christian Medical College	373935	6319097
GCA_003494015.1	Neisseria meningitidis	strain_M29047	487	20495	Centers for Disease Control and Prevention	428178	9704735
GCA_900204635.1	Neisseria meningitidis	strain_Neisseria meningitidis	487	20506	UNIVERSITY OF LEICESTER	418935	8042189
GCA_900204215.1	Neisseria meningitidis	strain_Neisseria meningitidis	487	20507	UNIVERSITY OF LEICESTER	418935	8042236
GCA_900204715.1	Neisseria meningitidis	strain_Neisseria meningitidis	487	20518	UNIVERSITY OF LEICESTER	418935	8042193
GCA_900204065.1	Neisseria meningitidis	strain_Neisseria meningitidis	487	20522	UNIVERSITY OF LEICESTER	418935	8042213
GCA_900205205.1	Neisseria meningitidis	strain_Neisseria meningitidis	487	20552	UNIVERSITY OF LEICESTER	418935	8042272
GCA_900204665.1	Neisseria meningitidis	strain_Neisseria meningitidis	487	20562	UNIVERSITY OF LEICESTER	418935	8042226
GCA_900203015.1	Neisseria meningitidis	strain_Neisseria meningitidis	487	20597	UNIVERSITY OF LEICESTER	418935	8042104
GCA_900203175.1	Neisseria meningitidis	strain_Neisseria meningitidis	492	20606	UNIVERSITY OF LEICESTER	418935	8042166
GCA_003600505.1	Neisseria meningitidis	strain_MRSN431158	487	20609	Walter Reed Army Institute of Research	393724	7431807
GCA_900201835.1	Neisseria meningitidis	strain_Neisseria meningitidis	487	20610	UNIVERSITY OF LEICESTER	418935	8041899
GCA_900201795.1	Neisseria meningitidis	strain_Neisseria meningitidis	487	20644	UNIVERSITY OF LEICESTER	418935	8041750
GCA_900202685.1	Neisseria meningitidis	strain_Neisseria meningitidis	487	20656	UNIVERSITY OF LEICESTER	418935	8041907
GCA_900202495.1	Neisseria meningitidis	strain_Neisseria meningitidis	487	20667	UNIVERSITY OF LEICESTER	418935	8041748
GCA_900205195.1	Neisseria meningitidis	strain_Neisseria meningitidis	487	20690	UNIVERSITY OF LEICESTER	418935	8042063
GCA_003600385.1	Neisseria meningitidis	strain_MRSN431033	487	20732	Walter Reed Army Institute of Research	393724	7431819
GCA_900203585.1	Neisseria meningitidis	strain_Neisseria meningitidis	487	20773	UNIVERSITY OF LEICESTER	418935	8041849
GCA_003799185.1	Neisseria meningitidis	strain_S00-1231	487	20776	ECBC	242406	2997906
GCA_900200365.1	Neisseria meningitidis	strain_Neisseria meningitidis	487	20778	UNIVERSITY OF LEICESTER	418935	8042140
GCA_900199995.1	Neisseria meningitidis	strain_Neisseria meningitidis	487	20800	UNIVERSITY OF LEICESTER	418935	8041803
GCA_900203265.1	Neisseria meningitidis	strain_Neisseria meningitidis	487	20820	UNIVERSITY OF LEICESTER	418935	8041811
GCA_900203335.1	Neisseria meningitidis	strain_Neisseria meningitidis	487	20832	UNIVERSITY OF LEICESTER	418935	8041815
GCA_900202215.1	Neisseria meningitidis	strain_Neisseria meningitidis	487	20837	UNIVERSITY OF LEICESTER	418935	8041952
GCA_900203215.1	Neisseria meningitidis	strain_Neisseria meningitidis	494	20848	UNIVERSITY OF LEICESTER	418935	8041968
GCA_900200175.1	Neisseria meningitidis	strain_Neisseria meningitidis	487	20850	UNIVERSITY OF LEICESTER	418935	8041805
GCA_003798665.1	Neisseria meningitidis	strain_S00-1201	487	20852	ECBC	242406	2997876
GCA_900201645.1	Neisseria meningitidis	strain_Neisseria meningitidis	487	20889	UNIVERSITY OF LEICESTER	418935	8041741
GCA_000464995.1	Neisseria meningitidis	strain_LNP27256	1386084	20908	Institut Pasteur	215157	2469941
GCA_900200265.1	Neisseria meningitidis	strain_Neisseria meningitidis	487	20933	UNIVERSITY OF LEICESTER	418935	8042138
GCA_003600555.1	Neisseria meningitidis	strain_MRSN431264	487	20978	Walter Reed Army Institute of Research	393724	7431835
GCA_900201575.1	Neisseria meningitidis	strain_Neisseria meningitidis	487	20983	UNIVERSITY OF LEICESTER	418935	8041947
GCA_000387265.2	Neisseria meningitidis	strain_NM80	1145193	21022	IGS	83599	1780169
GCA_900199875.1	Neisseria meningitidis	strain_Neisseria meningitidis	487	21028	UNIVERSITY OF LEICESTER	418935	8042133
GCA_003492975.1	Neisseria meningitidis	strain_M25159	487	21049	Centers for Disease Control and Prevention	428178	9704704
GCA_900201615.1	Neisseria meningitidis	strain_Neisseria meningitidis	487	21052	UNIVERSITY OF LEICESTER	418935	8041893
GCA_900201215.1	Neisseria meningitidis	strain_Neisseria meningitidis	487	21059	UNIVERSITY OF LEICESTER	418935	8041842
GCA_900200145.1	Neisseria meningitidis	strain_Neisseria meningitidis	487	21068	UNIVERSITY OF LEICESTER	418935	8042011
GCA_003799605.1	Neisseria meningitidis	strain_S00-1254	487	21090	ECBC	242406	2997929
GCA_900202195.1	Neisseria meningitidis	strain_Neisseria meningitidis	487	21112	UNIVERSITY OF LEICESTER	418935	8041950
GCA_900199855.1	Neisseria meningitidis	strain_Neisseria meningitidis	487	21141	UNIVERSITY OF LEICESTER	418935	8042115
GCA_900201155.1	Neisseria meningitidis	strain_Neisseria meningitidis	487	21141	UNIVERSITY OF LEICESTER	418935	8041839
GCA_000240585.1	Neisseria meningitidis	strain_Nm2732	1079753	21150	University of Toronto	72659	2471962
GCA_000386805.2	Neisseria meningitidis	strain_2002020	1145160	21157	IGS	83533	1780110
GCA_003492805.1	Neisseria meningitidis	strain_M29120	487	21214	Centers for Disease Control and Prevention	428178	9704737
GCA_900205165.1	Neisseria meningitidis	strain_Neisseria meningitidis	487	21226	UNIVERSITY OF LEICESTER	418935	8042064
GCA_900201845.1	Neisseria meningitidis	strain_Neisseria meningitidis	487	21243	UNIVERSITY OF LEICESTER	418935	8042078
GCA_900201345.1	Neisseria meningitidis	strain_Neisseria meningitidis	487	21296	UNIVERSITY OF LEICESTER	418935	8041871
GCA_900200155.1	Neisseria meningitidis	strain_Neisseria meningitidis	487	21329	UNIVERSITY OF LEICESTER	418935	8042127
GCA_000386585.2	Neisseria meningitidis	strain_NM3222	1145186	21344	IGS	83585	1780137
GCA_900203285.1	Neisseria meningitidis	strain_Neisseria meningitidis	487	21370	UNIVERSITY OF LEICESTER	418935	8042172
GCA_900204735.1	Neisseria meningitidis	strain_Neisseria meningitidis	487	21463	UNIVERSITY OF LEICESTER	418935	8042197
GCA_900205135.1	Neisseria meningitidis	strain_Neisseria meningitidis	487	21463	UNIVERSITY OF LEICESTER	418935	8042062
GCA_900203875.1	Neisseria meningitidis	strain_Neisseria meningitidis	487	21469	UNIVERSITY OF LEICESTER	418935	8042175
GCA_900204195.1	Neisseria meningitidis	strain_Neisseria meningitidis	487	21469	UNIVERSITY OF LEICESTER	418935	8042198
GCA_003490165.1	Neisseria meningitidis	strain_M28984	487	21492	Centers for Disease Control and Prevention	428178	9704724
GCA_900201815.1	Neisseria meningitidis	strain_Neisseria meningitidis	487	21510	UNIVERSITY OF LEICESTER	418935	8041901
GCA_900202415.1	Neisseria meningitidis	strain_Neisseria meningitidis	487	21510	UNIVERSITY OF LEICESTER	418935	8042069
GCA_900202625.1	Neisseria meningitidis	strain_Neisseria meningitidis	487	21510	UNIVERSITY OF LEICESTER	418935	8041911
GCA_900204365.1	Neisseria meningitidis	strain_Neisseria meningitidis	487	21510	UNIVERSITY OF LEICESTER	418935	8042036
GCA_900204555.1	Neisseria meningitidis	strain_Neisseria meningitidis	487	21510	UNIVERSITY OF LEICESTER	418935	8042221
GCA_900201885.1	Neisseria meningitidis	strain_Neisseria meningitidis	487	21554	UNIVERSITY OF LEICESTER	418935	8041749
GCA_900203945.1	Neisseria meningitidis	strain_Neisseria meningitidis	487	21621	UNIVERSITY OF LEICESTER	418935	8041967
GCA_900200095.1	Neisseria meningitidis	strain_Neisseria meningitidis	487	21662	UNIVERSITY OF LEICESTER	418935	8042016
GCA_900202145.1	Neisseria meningitidis	strain_Neisseria meningitidis	487	21662	UNIVERSITY OF LEICESTER	418935	8041890
GCA_900203955.1	Neisseria meningitidis	strain_Neisseria meningitidis	487	21662	UNIVERSITY OF LEICESTER	418935	8041853
GCA_900204355.1	Neisseria meningitidis	strain_Neisseria meningitidis	487	21662	UNIVERSITY OF LEICESTER	418935	8042037
GCA_900204425.1	Neisseria meningitidis	strain_Neisseria meningitidis	487	21662	UNIVERSITY OF LEICESTER	418935	8042214
GCA_900203985.1	Neisseria meningitidis	strain_Neisseria meningitidis	487	21681	UNIVERSITY OF LEICESTER	418935	8042186
GCA_900204435.1	Neisseria meningitidis	strain_Neisseria meningitidis	487	21681	UNIVERSITY OF LEICESTER	418935	8042042
GCA_900204445.1	Neisseria meningitidis	strain_Neisseria meningitidis	487	21681	UNIVERSITY OF LEICESTER	418935	8042217
GCA_900201075.1	Neisseria meningitidis	strain_Neisseria meningitidis	487	21692	UNIVERSITY OF LEICESTER	418935	8042029
GCA_900202015.1	Neisseria meningitidis	strain_Neisseria meningitidis	487	21692	UNIVERSITY OF LEICESTER	418935	8041923
GCA_900203475.1	Neisseria meningitidis	strain_Neisseria meningitidis	487	21692	UNIVERSITY OF LEICESTER	418935	8042165
GCA_900204315.1	Neisseria meningitidis	strain_Neisseria meningitidis	487	21692	UNIVERSITY OF LEICESTER	418935	8042194
GCA_900203905.1	Neisseria meningitidis	strain_Neisseria meningitidis	487	21694	UNIVERSITY OF LEICESTER	418935	8042141
GCA_900202155.1	Neisseria meningitidis	strain_Neisseria meningitidis	487	21740	UNIVERSITY OF LEICESTER	418935	8041946
GCA_900204295.1	Neisseria meningitidis	strain_Neisseria meningitidis	487	21850	UNIVERSITY OF LEICESTER	418935	8042178
GCA_900200285.1	Neisseria meningitidis	strain_Neisseria meningitidis	487	21872	UNIVERSITY OF LEICESTER	418935	8041820
GCA_003799125.1	Neisseria meningitidis	strain_S00-1229	487	21874	ECBC	242406	2997904
GCA_003432795.1	Neisseria meningitidis	strain_MRSN431237	487	21877	Walter Reed Army Institute of Research	393724	7431832
GCA_900201325.1	Neisseria meningitidis	strain_Neisseria meningitidis	487	21881	UNIVERSITY OF LEICESTER	418935	8042154
GCA_003800455.1	Neisseria meningitidis	strain_S00-1305	487	21888	ECBC	242406	2997970
GCA_900205145.1	Neisseria meningitidis	strain_Neisseria meningitidis	487	21960	UNIVERSITY OF LEICESTER	418935	8042271
GCA_900204605.1	Neisseria meningitidis	strain_Neisseria meningitidis	487	21967	UNIVERSITY OF LEICESTER	418935	8042183
GCA_003798985.1	Neisseria meningitidis	strain_S00-1220	487	21972	ECBC	242406	2997895
GCA_002001345.1	Neisseria meningitidis	strain_VB734	487	22013	Christian Medical College	373937	6319100
GCA_000392735.1	Neisseria meningitidis	strain_NM27	1145191	22015	IGS	83595	1780158
GCA_003798675.1	Neisseria meningitidis	strain_S00-1202	487	22035	ECBC	242406	2997877
GCA_900200195.1	Neisseria meningitidis	strain_Neisseria meningitidis	487	22038	UNIVERSITY OF LEICESTER	418935	8042135
GCA_900202885.1	Neisseria meningitidis	strain_Neisseria meningitidis	491	22038	UNIVERSITY OF LEICESTER	418935	8042164
GCA_900204155.1	Neisseria meningitidis	strain_Neisseria meningitidis	487	22068	UNIVERSITY OF LEICESTER	418935	8042201
GCA_900200165.1	Neisseria meningitidis	strain_Neisseria meningitidis	487	22072	UNIVERSITY OF LEICESTER	418935	8042121
GCA_900203195.1	Neisseria meningitidis	strain_Neisseria meningitidis	487	22073	UNIVERSITY OF LEICESTER	418935	8042109
GCA_900201545.1	Neisseria meningitidis	strain_Neisseria meningitidis	487	22087	UNIVERSITY OF LEICESTER	418935	8041891
GCA_900202385.1	Neisseria meningitidis	strain_Neisseria meningitidis	487	22087	UNIVERSITY OF LEICESTER	418935	8042079
GCA_900203075.1	Neisseria meningitidis	strain_Neisseria meningitidis	487	22087	UNIVERSITY OF LEICESTER	418935	8041785
GCA_900201185.1	Neisseria meningitidis	strain_Neisseria meningitidis	487	22116	UNIVERSITY OF LEICESTER	418935	8042151
GCA_900202485.1	Neisseria meningitidis	strain_Neisseria meningitidis	487	22163	UNIVERSITY OF LEICESTER	418935	8042082
GCA_900203915.1	Neisseria meningitidis	strain_Neisseria meningitidis	487	22170	UNIVERSITY OF LEICESTER	418935	8042174
GCA_900200125.1	Neisseria meningitidis	strain_Neisseria meningitidis	487	22208	UNIVERSITY OF LEICESTER	418935	8041818
GCA_900201205.1	Neisseria meningitidis	strain_Neisseria meningitidis	487	22209	UNIVERSITY OF LEICESTER	418935	8042150
GCA_900204105.1	Neisseria meningitidis	strain_Neisseria meningitidis	487	22280	UNIVERSITY OF LEICESTER	418935	8042216
GCA_900201865.1	Neisseria meningitidis	strain_Neisseria meningitidis	487	22281	UNIVERSITY OF LEICESTER	418935	8041903
GCA_900202915.1	Neisseria meningitidis	strain_Neisseria meningitidis	487	22281	UNIVERSITY OF LEICESTER	418935	8042113
GCA_003490665.1	Neisseria meningitidis	strain_M22838	487	22302	Centers for Disease Control and Prevention	428178	9704699
GCA_900204705.1	Neisseria meningitidis	strain_Neisseria meningitidis	487	22353	UNIVERSITY OF LEICESTER	418935	8042244
GCA_900202375.1	Neisseria meningitidis	strain_Neisseria meningitidis	487	22363	UNIVERSITY OF LEICESTER	418935	8042072
GCA_003799035.1	Neisseria meningitidis	strain_S00-1222	487	22364	ECBC	242406	2997897
GCA_900204525.1	Neisseria meningitidis	strain_Neisseria meningitidis	487	22369	UNIVERSITY OF LEICESTER	418935	8042182
GCA_900203345.1	Neisseria meningitidis	strain_Neisseria meningitidis	487	22376	UNIVERSITY OF LEICESTER	418935	8042112
GCA_900202055.1	Neisseria meningitidis	strain_Neisseria meningitidis	487	22393	UNIVERSITY OF LEICESTER	418935	8042086
GCA_003432985.1	Neisseria meningitidis	strain_MRSN452391	487	22425	Walter Reed Army Institute of Research	393724	7431805
GCA_900200955.1	Neisseria meningitidis	strain_Neisseria meningitidis	487	22438	UNIVERSITY OF LEICESTER	418935	8042027
GCA_003493565.1	Neisseria meningitidis	strain_M28957	487	22450	Centers for Disease Control and Prevention	428178	9704720
GCA_000386825.2	Neisseria meningitidis	strain_NM477	1145161	22483	IGS	83535	1780111
GCA_000386565.2	Neisseria meningitidis	strain_NM133	1145145	22492	IGS	83503	1780095
GCA_900199885.1	Neisseria meningitidis	strain_Neisseria meningitidis	487	22500	UNIVERSITY OF LEICESTER	418935	8041797
GCA_000413195.2	Neisseria meningitidis	strain_2007461	1145176	22509	IGS	83565	1780126
GCA_900202735.1	Neisseria meningitidis	strain_Neisseria meningitidis	487	22527	UNIVERSITY OF LEICESTER	418935	8041753
GCA_003600475.1	Neisseria meningitidis	strain_MRSN431167	487	22554	Walter Reed Army Institute of Research	393724	7431809
GCA_000386485.2	Neisseria meningitidis	strain_2002007	1145141	22559	IGS	83495	1780091
GCA_003494685.1	Neisseria meningitidis	strain_M20756	487	22568	Centers for Disease Control and Prevention	428178	9704676
GCA_003490795.1	Neisseria meningitidis	strain_M29046	487	22573	Centers for Disease Control and Prevention	428178	9704734
GCA_900202425.1	Neisseria meningitidis	strain_Neisseria meningitidis	487	22578	UNIVERSITY OF LEICESTER	418935	8041740
GCA_900199935.1	Neisseria meningitidis	strain_Neisseria meningitidis	487	22584	UNIVERSITY OF LEICESTER	418935	8042131
GCA_900199925.1	Neisseria meningitidis	strain_Neisseria meningitidis	487	22671	UNIVERSITY OF LEICESTER	418935	8042014
GCA_900200555.1	Neisseria meningitidis	strain_Neisseria meningitidis	487	22676	UNIVERSITY OF LEICESTER	418935	8041859
GCA_900203125.1	Neisseria meningitidis	strain_Neisseria meningitidis	495	22686	UNIVERSITY OF LEICESTER	418935	8042167
GCA_000413235.2	Neisseria meningitidis	strain_98002	1145178	22709	IGS	83569	1780128
GCA_000387285.2	Neisseria meningitidis	strain_NM165	1145194	22719	IGS	83601	1780170
GCA_900202185.1	Neisseria meningitidis	strain_Neisseria meningitidis	487	22759	UNIVERSITY OF LEICESTER	418935	8041732
GCA_900202835.1	Neisseria meningitidis	strain_Neisseria meningitidis	487	22767	UNIVERSITY OF LEICESTER	418935	8041770
GCA_000386545.2	Neisseria meningitidis	strain_NM607	1145144	22782	IGS	83501	1780094
GCA_900200965.1	Neisseria meningitidis	strain_Neisseria meningitidis	487	22788	UNIVERSITY OF LEICESTER	418935	8042294
GCA_003490845.1	Neisseria meningitidis	strain_M29044	487	22794	Centers for Disease Control and Prevention	428178	9704733
GCA_002318085.1	Neisseria meningitidis	strain_NmUS02x1	487	22820	Harvard T.H. Chan School of Public Health	384053	6827268
GCA_000240565.1	Neisseria meningitidis	strain_Nm3127	1079752	22858	University of Toronto	72657	2471969
GCA_000392695.1	Neisseria meningitidis	strain_2003022	1145139	22859	IGS	83491	1780089
GCA_003493135.1	Neisseria meningitidis	strain_M28920	487	22862	Centers for Disease Control and Prevention	428178	9704717
GCA_900202085.1	Neisseria meningitidis	strain_Neisseria meningitidis	487	22862	UNIVERSITY OF LEICESTER	418935	8041761
GCA_900203275.1	Neisseria meningitidis	strain_Neisseria meningitidis	487	22862	UNIVERSITY OF LEICESTER	418935	8041806
GCA_900204045.1	Neisseria meningitidis	strain_Neisseria meningitidis	487	22862	UNIVERSITY OF LEICESTER	418935	8042219
GCA_900204385.1	Neisseria meningitidis	strain_Neisseria meningitidis	487	22862	UNIVERSITY OF LEICESTER	418935	8042179
GCA_900204465.1	Neisseria meningitidis	strain_Neisseria meningitidis	487	22862	UNIVERSITY OF LEICESTER	418935	8042218
GCA_900204815.1	Neisseria meningitidis	strain_Neisseria meningitidis	487	22862	UNIVERSITY OF LEICESTER	418935	8042258
GCA_900204895.1	Neisseria meningitidis	strain_Neisseria meningitidis	487	22862	UNIVERSITY OF LEICESTER	418935	8042048
GCA_900204955.1	Neisseria meningitidis	strain_Neisseria meningitidis	487	22862	UNIVERSITY OF LEICESTER	418935	8042266
GCA_900205065.1	Neisseria meningitidis	strain_Neisseria meningitidis	487	22862	UNIVERSITY OF LEICESTER	418935	8042267
GCA_900205075.1	Neisseria meningitidis	strain_Neisseria meningitidis	487	22862	UNIVERSITY OF LEICESTER	418935	8042269
GCA_900205085.1	Neisseria meningitidis	strain_Neisseria meningitidis	487	22862	UNIVERSITY OF LEICESTER	418935	8042270
GCA_900202535.1	Neisseria meningitidis	strain_Neisseria meningitidis	487	22872	UNIVERSITY OF LEICESTER	418935	8042083
GCA_003490335.1	Neisseria meningitidis	strain_M22162	487	22898	Centers for Disease Control and Prevention	428178	9704692
GCA_001154845.1	Neisseria meningitidis	strain_NM2606	487	22900	SC	204351	751479
GCA_900200615.1	Neisseria meningitidis	strain_Neisseria meningitidis	487	22900	UNIVERSITY OF LEICESTER	418935	8041875
GCA_000386685.2	Neisseria meningitidis	strain_NM51	1145192	22953	IGS	83597	1780168
GCA_000386385.2	Neisseria meningitidis	strain_96024	1145135	22998	IGS	83483	1780085
GCA_900200015.1	Neisseria meningitidis	strain_Neisseria meningitidis	487	23006	UNIVERSITY OF LEICESTER	418935	8042278
GCA_900201335.1	Neisseria meningitidis	strain_Neisseria meningitidis	487	23006	UNIVERSITY OF LEICESTER	418935	8041723
GCA_900200275.1	Neisseria meningitidis	strain_Neisseria meningitidis	487	23008	UNIVERSITY OF LEICESTER	418935	8042119
GCA_900204205.1	Neisseria meningitidis	strain_Neisseria meningitidis	487	23023	UNIVERSITY OF LEICESTER	418935	8042050
GCA_000386665.2	Neisseria meningitidis	strain_NM3164	1145190	23024	IGS	83593	1780146
GCA_900201665.1	Neisseria meningitidis	strain_Neisseria meningitidis	487	23033	UNIVERSITY OF LEICESTER	418935	8042067
GCA_900202075.1	Neisseria meningitidis	strain_Neisseria meningitidis	487	23052	UNIVERSITY OF LEICESTER	418935	8041892
GCA_900202815.1	Neisseria meningitidis	strain_Neisseria meningitidis	487	23068	UNIVERSITY OF LEICESTER	418935	8041898
GCA_900202295.1	Neisseria meningitidis	strain_Neisseria meningitidis	487	23073	UNIVERSITY OF LEICESTER	418935	8041736
GCA_000386645.2	Neisseria meningitidis	strain_NM3158	1145189	23094	IGS	83591	1780145
GCA_003494625.1	Neisseria meningitidis	strain_M29038	487	23194	Centers for Disease Control and Prevention	428178	9704731
GCA_900203445.1	Neisseria meningitidis	strain_Neisseria meningitidis	487	23201	UNIVERSITY OF LEICESTER	418935	8042145
GCA_900203225.1	Neisseria meningitidis	strain_Neisseria meningitidis	493	23229	UNIVERSITY OF LEICESTER	418935	8041965
GCA_900203115.1	Neisseria meningitidis	strain_Neisseria meningitidis	487	23237	UNIVERSITY OF LEICESTER	418935	8042111
GCA_003433055.1	Neisseria meningitidis	strain_MRSN431103	487	23238	Walter Reed Army Institute of Research	393724	7431829
GCA_900202475.1	Neisseria meningitidis	strain_Neisseria meningitidis	487	23262	UNIVERSITY OF LEICESTER	418935	8041900
GCA_000387305.2	Neisseria meningitidis	strain_NM3223	1145195	23270	IGS	83603	1780173
GCA_000448225.1	Neisseria meningitidis	strain_NM3230	1190580	23277	IGS	166969	1984865
GCA_900203895.1	Neisseria meningitidis	strain_Neisseria meningitidis	487	23313	UNIVERSITY OF LEICESTER	418935	8042210
GCA_900204335.1	Neisseria meningitidis	strain_Neisseria meningitidis	487	23320	UNIVERSITY OF LEICESTER	418935	8042242
GCA_900204245.1	Neisseria meningitidis	strain_Neisseria meningitidis	487	23327	UNIVERSITY OF LEICESTER	418935	8042049
GCA_900203645.1	Neisseria meningitidis	strain_Neisseria meningitidis	487	23335	UNIVERSITY OF LEICESTER	418935	8042211
GCA_900204075.1	Neisseria meningitidis	strain_Neisseria meningitidis	487	23335	UNIVERSITY OF LEICESTER	418935	8042046
GCA_900204085.1	Neisseria meningitidis	strain_Neisseria meningitidis	487	23335	UNIVERSITY OF LEICESTER	418935	8042222
GCA_900205185.1	Neisseria meningitidis	strain_Neisseria meningitidis	487	23335	UNIVERSITY OF LEICESTER	418935	8042274
GCA_900203775.1	Neisseria meningitidis	strain_Neisseria meningitidis	487	23342	UNIVERSITY OF LEICESTER	418935	8041831
GCA_900202165.1	Neisseria meningitidis	strain_Neisseria meningitidis	487	23385	UNIVERSITY OF LEICESTER	418935	8041888
GCA_000386425.2	Neisseria meningitidis	strain_98005	1145137	23393	IGS	83487	1780087
GCA_900201905.1	Neisseria meningitidis	strain_Neisseria meningitidis	487	23398	UNIVERSITY OF LEICESTER	418935	8042085
GCA_900201505.1	Neisseria meningitidis	strain_Neisseria meningitidis	487	23410	UNIVERSITY OF LEICESTER	418935	8041935
GCA_900202395.1	Neisseria meningitidis	strain_Neisseria meningitidis	487	23411	UNIVERSITY OF LEICESTER	418935	8042075
GCA_900203995.1	Neisseria meningitidis	strain_Neisseria meningitidis	487	23429	UNIVERSITY OF LEICESTER	418935	8042227
GCA_900203145.1	Neisseria meningitidis	strain_Neisseria meningitidis	487	23437	UNIVERSITY OF LEICESTER	418935	8041850
GCA_900204575.1	Neisseria meningitidis	strain_Neisseria meningitidis	487	23442	UNIVERSITY OF LEICESTER	418935	8042225
GCA_900200235.1	Neisseria meningitidis	strain_Neisseria meningitidis	487	23455	UNIVERSITY OF LEICESTER	418935	8041798
GCA_900202135.1	Neisseria meningitidis	strain_Neisseria meningitidis	487	23455	UNIVERSITY OF LEICESTER	418935	8042105
GCA_900203485.1	Neisseria meningitidis	strain_Neisseria meningitidis	487	23490	UNIVERSITY OF LEICESTER	418935	8042176
GCA_900204545.1	Neisseria meningitidis	strain_Neisseria meningitidis	487	23490	UNIVERSITY OF LEICESTER	418935	8042223
GCA_900205055.1	Neisseria meningitidis	strain_Neisseria meningitidis	487	23496	UNIVERSITY OF LEICESTER	418935	8042268
GCA_900201055.1	Neisseria meningitidis	strain_Neisseria meningitidis	487	23520	UNIVERSITY OF LEICESTER	418935	8042023
GCA_002154965.1	Neisseria meningitidis	strain_TUR	487	23525	CHU Bichat	369166	6277873
GCA_900204795.1	Neisseria meningitidis	strain_Neisseria meningitidis	487	23537	UNIVERSITY OF LEICESTER	418935	8042256
GCA_900205095.1	Neisseria meningitidis	strain_Neisseria meningitidis	487	23544	UNIVERSITY OF LEICESTER	418935	8042058
GCA_900202605.1	Neisseria meningitidis	strain_Neisseria meningitidis	487	23563	UNIVERSITY OF LEICESTER	418935	8041783
GCA_900201715.1	Neisseria meningitidis	strain_Neisseria meningitidis	487	23575	UNIVERSITY OF LEICESTER	418935	8042100
GCA_900200465.1	Neisseria meningitidis	strain_Neisseria meningitidis	487	23577	UNIVERSITY OF LEICESTER	418935	8041862
GCA_900202645.1	Neisseria meningitidis	strain_Neisseria meningitidis	487	23579	UNIVERSITY OF LEICESTER	418935	8041788
GCA_900200805.1	Neisseria meningitidis	strain_Neisseria meningitidis	487	23580	UNIVERSITY OF LEICESTER	418935	8041771
GCA_900204115.1	Neisseria meningitidis	strain_Neisseria meningitidis	487	23581	UNIVERSITY OF LEICESTER	418935	8042232
GCA_000386625.2	Neisseria meningitidis	strain_NM3144	1145188	23597	IGS	83589	1780143
GCA_900199815.1	Neisseria meningitidis	strain_Neisseria meningitidis	487	23600	UNIVERSITY OF LEICESTER	418935	8042010
GCA_900203805.1	Neisseria meningitidis	strain_Neisseria meningitidis	487	23657	UNIVERSITY OF LEICESTER	418935	8042147
GCA_900201415.1	Neisseria meningitidis	strain_Neisseria meningitidis	487	23663	UNIVERSITY OF LEICESTER	418935	8041779
GCA_900202045.1	Neisseria meningitidis	strain_Neisseria meningitidis	487	23669	UNIVERSITY OF LEICESTER	418935	8042087
GCA_900201275.1	Neisseria meningitidis	strain_Neisseria meningitidis	487	23673	UNIVERSITY OF LEICESTER	418935	8041870
GCA_003800415.1	Neisseria meningitidis	strain_S00-1303	487	23676	ECBC	242406	2997972
GCA_900200565.1	Neisseria meningitidis	strain_Neisseria meningitidis	487	23703	UNIVERSITY OF LEICESTER	418935	8041958
GCA_000386525.2	Neisseria meningitidis	strain_NM606	1145143	23715	IGS	83499	1780093
GCA_900201355.1	Neisseria meningitidis	strain_Neisseria meningitidis	487	23745	UNIVERSITY OF LEICESTER	418935	8041721
GCA_900201965.1	Neisseria meningitidis	strain_Neisseria meningitidis	487	23752	UNIVERSITY OF LEICESTER	418935	8042089
GCA_003490525.1	Neisseria meningitidis	strain_M21326	487	23775	Centers for Disease Control and Prevention	428178	9704681
GCA_900203855.1	Neisseria meningitidis	strain_Neisseria meningitidis	487	23779	UNIVERSITY OF LEICESTER	418935	8042156
GCA_900204505.1	Neisseria meningitidis	strain_Neisseria meningitidis	487	23781	UNIVERSITY OF LEICESTER	418935	8042044
GCA_900204775.1	Neisseria meningitidis	strain_Neisseria meningitidis	487	23809	UNIVERSITY OF LEICESTER	418935	8042238
GCA_000386745.2	Neisseria meningitidis	strain_73696	1145157	23816	IGS	83527	1780107
GCA_000386285.2	Neisseria meningitidis	strain_61106	1145130	23855	IGS	83473	1780080
GCA_000387165.2	Neisseria meningitidis	strain_NM271	1145182	23871	IGS	83577	1780132
GCA_900201595.1	Neisseria meningitidis	strain_Neisseria meningitidis	487	23880	UNIVERSITY OF LEICESTER	418935	8041945
GCA_900202775.1	Neisseria meningitidis	strain_Neisseria meningitidis	487	23880	UNIVERSITY OF LEICESTER	418935	8041755
GCA_900204005.1	Neisseria meningitidis	strain_Neisseria meningitidis	487	23881	UNIVERSITY OF LEICESTER	418935	8042173
GCA_003798935.1	Neisseria meningitidis	strain_S00-1217	487	23939	ECBC	242406	2997892
GCA_900201225.1	Neisseria meningitidis	strain_Neisseria meningitidis	487	23980	UNIVERSITY OF LEICESTER	418935	8041720
GCA_000392355.1	Neisseria meningitidis	strain_97018	1145128	23983	IGS	83469	1780078
GCA_000448025.1	Neisseria meningitidis	strain_2002030	1190570	24000	IGS	166949	1984851
GCA_003494405.1	Neisseria meningitidis	strain_M29025	487	24024	Centers for Disease Control and Prevention	428178	9704729
GCA_000448105.1	Neisseria meningitidis	strain_NM151	1190574	24035	IGS	166957	1984859
GCA_900201985.1	Neisseria meningitidis	strain_Neisseria meningitidis	487	24087	UNIVERSITY OF LEICESTER	418935	8042103
GCA_900203245.1	Neisseria meningitidis	strain_Neisseria meningitidis	487	24087	UNIVERSITY OF LEICESTER	418935	8041955
GCA_000386325.2	Neisseria meningitidis	strain_65012	1145132	24116	IGS	83477	1780082
GCA_900200705.1	Neisseria meningitidis	strain_Neisseria meningitidis	487	24158	UNIVERSITY OF LEICESTER	418935	8042092
GCA_900202005.1	Neisseria meningitidis	strain_Neisseria meningitidis	487	24160	UNIVERSITY OF LEICESTER	418935	8042088
GCA_900202445.1	Neisseria meningitidis	strain_Neisseria meningitidis	487	24194	UNIVERSITY OF LEICESTER	418935	8041781
GCA_900200425.1	Neisseria meningitidis	strain_Neisseria meningitidis	487	24202	UNIVERSITY OF LEICESTER	418935	8042286
GCA_900202545.1	Neisseria meningitidis	strain_Neisseria meningitidis	487	24207	UNIVERSITY OF LEICESTER	418935	8041908
GCA_000413175.2	Neisseria meningitidis	strain_2001068	1145173	24221	IGS	83559	1780123
GCA_900204725.1	Neisseria meningitidis	strain_Neisseria meningitidis	487	24231	UNIVERSITY OF LEICESTER	418935	8042243
GCA_003494875.1	Neisseria meningitidis	strain_M29033	487	24306	Centers for Disease Control and Prevention	428178	9704730
GCA_000387325.2	Neisseria meningitidis	strain_NM23	1145146	24316	IGS	83505	1780096
GCA_001086285.1	Neisseria meningitidis	strain_NM2700	487	24322	SC	204351	751481
GCA_000386025.2	Neisseria meningitidis	strain_NM115	1145183	24349	IGS	83579	1780134
GCA_000386965.2	Neisseria meningitidis	strain_2004032	1145168	24350	IGS	83549	1780118
GCA_000386065.2	Neisseria meningitidis	strain_NM3042	1145185	24399	IGS	83583	1780136
GCA_900203695.1	Neisseria meningitidis	strain_Neisseria meningitidis	487	24469	UNIVERSITY OF LEICESTER	418935	8042148
GCA_900203315.1	Neisseria meningitidis	strain_Neisseria meningitidis	487	24486	UNIVERSITY OF LEICESTER	418935	8042136
GCA_900202855.1	Neisseria meningitidis	strain_Neisseria meningitidis	490	24503	UNIVERSITY OF LEICESTER	418935	8042162
GCA_000386445.2	Neisseria meningitidis	strain_2004085	1145138	24506	IGS	83489	1780088
GCA_001126645.1	Neisseria meningitidis	strain_NM2810	487	24515	SC	204351	751487
GCA_900204935.1	Neisseria meningitidis	strain_Neisseria meningitidis	487	24531	UNIVERSITY OF LEICESTER	418935	8042054
GCA_900201695.1	Neisseria meningitidis	strain_Neisseria meningitidis	487	24535	UNIVERSITY OF LEICESTER	418935	8041734
GCA_900203625.1	Neisseria meningitidis	strain_Neisseria meningitidis	487	24537	UNIVERSITY OF LEICESTER	418935	8042038
GCA_000387145.2	Neisseria meningitidis	strain_2003051	1145181	24540	IGS	83575	1780131
GCA_002318065.1	Neisseria meningitidis	strain_NmUS03x1	487	24551	Harvard T.H. Chan School of Public Health	384053	6827269
GCA_900200745.1	Neisseria meningitidis	strain_Neisseria meningitidis	487	24560	UNIVERSITY OF LEICESTER	418935	8041768
GCA_900203105.1	Neisseria meningitidis	strain_Neisseria meningitidis	487	24560	UNIVERSITY OF LEICESTER	418935	8042110
GCA_900202695.1	Neisseria meningitidis	strain_Neisseria meningitidis	487	24563	UNIVERSITY OF LEICESTER	418935	8041913
GCA_900200825.1	Neisseria meningitidis	strain_Neisseria meningitidis	487	24565	UNIVERSITY OF LEICESTER	418935	8042095
GCA_900200765.1	Neisseria meningitidis	strain_Neisseria meningitidis	487	24572	UNIVERSITY OF LEICESTER	418935	8041879
GCA_001165245.1	Neisseria meningitidis	strain_NM2033	487	24581	SC	204351	751449
GCA_900201425.1	Neisseria meningitidis	strain_Neisseria meningitidis	487	24594	UNIVERSITY OF LEICESTER	418935	8041936
GCA_900202675.1	Neisseria meningitidis	strain_Neisseria meningitidis	487	24626	UNIVERSITY OF LEICESTER	418935	8041924
GCA_900200325.1	Neisseria meningitidis	strain_Neisseria meningitidis	487	24643	UNIVERSITY OF LEICESTER	418935	8042019
GCA_900204325.1	Neisseria meningitidis	strain_Neisseria meningitidis	487	24647	UNIVERSITY OF LEICESTER	418935	8042205
GCA_900204125.1	Neisseria meningitidis	strain_Neisseria meningitidis	487	24648	UNIVERSITY OF LEICESTER	418935	8042181
GCA_900200895.1	Neisseria meningitidis	strain_Neisseria meningitidis	487	24677	UNIVERSITY OF LEICESTER	418935	8041802
GCA_900202795.1	Neisseria meningitidis	strain_Neisseria meningitidis	487	24677	UNIVERSITY OF LEICESTER	418935	8041929
GCA_900202935.1	Neisseria meningitidis	strain_Neisseria meningitidis	487	24677	UNIVERSITY OF LEICESTER	418935	8041930
GCA_900200595.1	Neisseria meningitidis	strain_Neisseria meningitidis	487	24681	UNIVERSITY OF LEICESTER	418935	8041867
GCA_900199805.1	Neisseria meningitidis	strain_Neisseria meningitidis	487	24687	UNIVERSITY OF LEICESTER	418935	8041795
GCA_900202785.1	Neisseria meningitidis	strain_Neisseria meningitidis	487	24689	UNIVERSITY OF LEICESTER	418935	8041962
GCA_900200395.1	Neisseria meningitidis	strain_Neisseria meningitidis	487	24694	UNIVERSITY OF LEICESTER	418935	8042028
GCA_900203005.1	Neisseria meningitidis	strain_Neisseria meningitidis	487	24697	UNIVERSITY OF LEICESTER	418935	8042108
GCA_900200785.1	Neisseria meningitidis	strain_Neisseria meningitidis	487	24711	UNIVERSITY OF LEICESTER	418935	8041769
GCA_003798725.1	Neisseria meningitidis	strain_S00-1205	487	24720	ECBC	242406	2997880
GCA_000386405.2	Neisseria meningitidis	strain_97008	1145136	24747	IGS	83485	1780086
GCA_002318075.1	Neisseria meningitidis	strain_NmUS04x1	487	24748	Harvard T.H. Chan School of Public Health	384053	6827271
GCA_900203305.1	Neisseria meningitidis	strain_Neisseria meningitidis	487	24751	UNIVERSITY OF LEICESTER	418935	8041813
GCA_003490355.1	Neisseria meningitidis	strain_M29043	487	24771	Centers for Disease Control and Prevention	428178	9704732
GCA_900201405.1	Neisseria meningitidis	strain_Neisseria meningitidis	487	24773	UNIVERSITY OF LEICESTER	418935	8042096
GCA_001131285.1	Neisseria meningitidis	strain_NM2932	487	24814	SC	204351	751494
GCA_900204835.1	Neisseria meningitidis	strain_Neisseria meningitidis	487	24838	UNIVERSITY OF LEICESTER	418935	8042202
GCA_000386505.2	Neisseria meningitidis	strain_NM604	1145142	24840	IGS	83497	1780092
GCA_900202955.1	Neisseria meningitidis	strain_Neisseria meningitidis	487	24867	UNIVERSITY OF LEICESTER	418935	8042098
GCA_900203025.1	Neisseria meningitidis	strain_Neisseria meningitidis	487	24905	UNIVERSITY OF LEICESTER	418935	8041772
GCA_900203765.1	Neisseria meningitidis	strain_Neisseria meningitidis	487	24908	UNIVERSITY OF LEICESTER	418935	8042149
GCA_900201895.1	Neisseria meningitidis	strain_Neisseria meningitidis	487	24909	UNIVERSITY OF LEICESTER	418935	8041905
GCA_900204175.1	Neisseria meningitidis	strain_Neisseria meningitidis	487	24921	UNIVERSITY OF LEICESTER	418935	8042051
GCA_900203255.1	Neisseria meningitidis	strain_Neisseria meningitidis	487	24935	UNIVERSITY OF LEICESTER	418935	8042124
GCA_900201435.1	Neisseria meningitidis	strain_Neisseria meningitidis	487	24955	UNIVERSITY OF LEICESTER	418935	8041934
GCA_900202565.1	Neisseria meningitidis	strain_Neisseria meningitidis	487	24983	UNIVERSITY OF LEICESTER	418935	8041786
GCA_900202525.1	Neisseria meningitidis	strain_Neisseria meningitidis	487	24999	UNIVERSITY OF LEICESTER	418935	8042080
GCA_900203235.1	Neisseria meningitidis	strain_Neisseria meningitidis	487	25003	UNIVERSITY OF LEICESTER	418935	8041953
GCA_900202575.1	Neisseria meningitidis	strain_Neisseria meningitidis	487	25009	UNIVERSITY OF LEICESTER	418935	8041751
GCA_900201135.1	Neisseria meningitidis	strain_Neisseria meningitidis	487	25011	UNIVERSITY OF LEICESTER	418935	8041719
GCA_000240645.1	Neisseria meningitidis	strain_Nm8663	1079756	25039	University of Toronto	72665	2471967
GCA_900200735.1	Neisseria meningitidis	strain_Neisseria meningitidis	487	25052	UNIVERSITY OF LEICESTER	418935	8041937
GCA_900199965.1	Neisseria meningitidis	strain_Neisseria meningitidis	487	25079	UNIVERSITY OF LEICESTER	418935	8041792
GCA_900203825.1	Neisseria meningitidis	strain_Neisseria meningitidis	487	25101	UNIVERSITY OF LEICESTER	418935	8042208
GCA_900200435.1	Neisseria meningitidis	strain_Neisseria meningitidis	487	25115	UNIVERSITY OF LEICESTER	418935	8042283
GCA_000386305.2	Neisseria meningitidis	strain_70082	1145131	25116	IGS	83475	1780081
GCA_900203505.1	Neisseria meningitidis	strain_Neisseria meningitidis	487	25159	UNIVERSITY OF LEICESTER	418935	8041829
GCA_000386225.2	Neisseria meningitidis	strain_75689	1145126	25207	IGS	83465	1780076
GCA_000386205.2	Neisseria meningitidis	strain_75643	1145125	25237	IGS	83463	1780075
GCA_000386265.2	Neisseria meningitidis	strain_63023	1145129	25248	IGS	83471	1780079
GCA_000386465.2	Neisseria meningitidis	strain_2000063	1145140	25257	IGS	83493	1780090
GCA_900203965.1	Neisseria meningitidis	strain_Neisseria meningitidis	487	25283	UNIVERSITY OF LEICESTER	418935	8042041
GCA_900204395.1	Neisseria meningitidis	strain_Neisseria meningitidis	487	25283	UNIVERSITY OF LEICESTER	418935	8042039
GCA_001098105.1	Neisseria meningitidis	strain_NM1826	487	25323	SC	204351	751426
GCA_900200505.1	Neisseria meningitidis	strain_Neisseria meningitidis	487	25326	UNIVERSITY OF LEICESTER	418935	8042030
GCA_900199895.1	Neisseria meningitidis	strain_Neisseria meningitidis	487	25358	UNIVERSITY OF LEICESTER	418935	8042012
GCA_900204785.1	Neisseria meningitidis	strain_Neisseria meningitidis	487	25365	UNIVERSITY OF LEICESTER	418935	8042248
GCA_900199795.1	Neisseria meningitidis	strain_Neisseria meningitidis	487	25373	UNIVERSITY OF LEICESTER	418935	8042277
GCA_900202455.1	Neisseria meningitidis	strain_Neisseria meningitidis	487	25397	UNIVERSITY OF LEICESTER	418935	8041902
GCA_000448205.1	Neisseria meningitidis	strain_NM3173	1190579	25398	IGS	166967	1984864
GCA_900204945.1	Neisseria meningitidis	strain_Neisseria meningitidis	487	25400	UNIVERSITY OF LEICESTER	418935	8042262
GCA_900200575.1	Neisseria meningitidis	strain_Neisseria meningitidis	487	25405	UNIVERSITY OF LEICESTER	418935	8042032
GCA_900204035.1	Neisseria meningitidis	strain_Neisseria meningitidis	487	25407	UNIVERSITY OF LEICESTER	418935	8042191
GCA_900204485.1	Neisseria meningitidis	strain_Neisseria meningitidis	487	25431	UNIVERSITY OF LEICESTER	418935	8042040
GCA_900200335.1	Neisseria meningitidis	strain_Neisseria meningitidis	487	25463	UNIVERSITY OF LEICESTER	418935	8042142
GCA_000386705.2	Neisseria meningitidis	strain_NM43	1145150	25501	IGS	83513	1780100
GCA_900199985.1	Neisseria meningitidis	strain_Neisseria meningitidis	487	25501	UNIVERSITY OF LEICESTER	418935	8041961
GCA_900200345.1	Neisseria meningitidis	strain_Neisseria meningitidis	487	25501	UNIVERSITY OF LEICESTER	418935	8042120
GCA_900200645.1	Neisseria meningitidis	strain_Neisseria meningitidis	487	25501	UNIVERSITY OF LEICESTER	418935	8041767
GCA_900200675.1	Neisseria meningitidis	strain_Neisseria meningitidis	487	25501	UNIVERSITY OF LEICESTER	418935	8041872
GCA_900201125.1	Neisseria meningitidis	strain_Neisseria meningitidis	487	25501	UNIVERSITY OF LEICESTER	418935	8041777
GCA_900202765.1	Neisseria meningitidis	strain_Neisseria meningitidis	487	25501	UNIVERSITY OF LEICESTER	418935	8042106
GCA_900202985.1	Neisseria meningitidis	strain_Neisseria meningitidis	487	25501	UNIVERSITY OF LEICESTER	418935	8041954
GCA_900203165.1	Neisseria meningitidis	strain_Neisseria meningitidis	487	25501	UNIVERSITY OF LEICESTER	418935	8041956
GCA_001112205.1	Neisseria meningitidis	strain_NM2439	487	25504	SC	204351	751475
GCA_900205025.1	Neisseria meningitidis	strain_Neisseria meningitidis	487	25509	UNIVERSITY OF LEICESTER	418935	8042264
GCA_900204515.1	Neisseria meningitidis	strain_Neisseria meningitidis	487	25517	UNIVERSITY OF LEICESTER	418935	8042231
GCA_000386125.2	Neisseria meningitidis	strain_70021	1145121	25536	IGS	83455	1780071
GCA_900203405.1	Neisseria meningitidis	strain_Neisseria meningitidis	487	25538	UNIVERSITY OF LEICESTER	418935	8042139
GCA_000191325.1	Neisseria meningitidis	strain_961-5945	935598	25559	University of Maryland School of Medicine	61083	2470732
GCA_900201105.1	Neisseria meningitidis	strain_Neisseria meningitidis	487	25563	UNIVERSITY OF LEICESTER	418935	8042034
GCA_900204415.1	Neisseria meningitidis	strain_Neisseria meningitidis	487	25568	UNIVERSITY OF LEICESTER	418935	8042215
GCA_900204675.1	Neisseria meningitidis	strain_Neisseria meningitidis	487	25568	UNIVERSITY OF LEICESTER	418935	8042188
GCA_900204855.1	Neisseria meningitidis	strain_Neisseria meningitidis	487	25568	UNIVERSITY OF LEICESTER	418935	8042245
GCA_900201745.1	Neisseria meningitidis	strain_Neisseria meningitidis	487	25586	UNIVERSITY OF LEICESTER	418935	8041731
GCA_000387345.2	Neisseria meningitidis	strain_NM32	1145147	25675	IGS	83507	1780097
GCA_000386345.2	Neisseria meningitidis	strain_64182	1145133	25688	IGS	83479	1780083
GCA_000387365.2	Neisseria meningitidis	strain_NM35	1145148	25706	IGS	83509	1780098
GCA_900205155.1	Neisseria meningitidis	strain_Neisseria meningitidis	487	25779	UNIVERSITY OF LEICESTER	418935	8042061
GCA_900201115.1	Neisseria meningitidis	strain_Neisseria meningitidis	487	25816	UNIVERSITY OF LEICESTER	418935	8041836
GCA_000387025.2	Neisseria meningitidis	strain_2000175	1145171	25838	IGS	83555	1780121
GCA_900203845.1	Neisseria meningitidis	strain_Neisseria meningitidis	487	25839	UNIVERSITY OF LEICESTER	418935	8042132
GCA_900202305.1	Neisseria meningitidis	strain_Neisseria meningitidis	487	25860	UNIVERSITY OF LEICESTER	418935	8042066
GCA_900200535.1	Neisseria meningitidis	strain_Neisseria meningitidis	487	25890	UNIVERSITY OF LEICESTER	418935	8041725
GCA_900202665.1	Neisseria meningitidis	strain_Neisseria meningitidis	487	25944	UNIVERSITY OF LEICESTER	418935	8041784
GCA_900203065.1	Neisseria meningitidis	strain_Neisseria meningitidis	487	25965	UNIVERSITY OF LEICESTER	418935	8042094
GCA_900204225.1	Neisseria meningitidis	strain_Neisseria meningitidis	487	25969	UNIVERSITY OF LEICESTER	418935	8042203
GCA_003798605.1	Neisseria meningitidis	strain_S00-1198	487	25986	ECBC	242406	2997873
GCA_000386845.2	Neisseria meningitidis	strain_M13265	1145162	26061	IGS	83537	1780112
GCA_900200515.1	Neisseria meningitidis	strain_Neisseria meningitidis	487	26080	UNIVERSITY OF LEICESTER	418935	8042122
GCA_001169725.1	Neisseria meningitidis	strain_NM2332	487	26086	SC	204351	751464
GCA_900203355.1	Neisseria meningitidis	strain_Neisseria meningitidis	487	26110	UNIVERSITY OF LEICESTER	418935	8041816
GCA_900204145.1	Neisseria meningitidis	strain_Neisseria meningitidis	487	26110	UNIVERSITY OF LEICESTER	418935	8042196
GCA_900204765.1	Neisseria meningitidis	strain_Neisseria meningitidis	487	26110	UNIVERSITY OF LEICESTER	418935	8042237
GCA_900201015.1	Neisseria meningitidis	strain_Neisseria meningitidis	487	26114	UNIVERSITY OF LEICESTER	418935	8041774
GCA_900200225.1	Neisseria meningitidis	strain_Neisseria meningitidis	487	26122	UNIVERSITY OF LEICESTER	418935	8041959
GCA_900200725.1	Neisseria meningitidis	strain_Neisseria meningitidis	487	26135	UNIVERSITY OF LEICESTER	418935	8042093
GCA_900200485.1	Neisseria meningitidis	strain_Neisseria meningitidis	487	26143	UNIVERSITY OF LEICESTER	418935	8041857
GCA_000392715.1	Neisseria meningitidis	strain_NM1482	1145155	26154	IGS	83523	1780105
GCA_001165865.1	Neisseria meningitidis	strain_NM2032	487	26158	SC	204351	751448
GCA_001101725.1	Neisseria meningitidis	strain_NM2239	487	26159	SC	204351	751458
GCA_001119825.1	Neisseria meningitidis	strain_NM2232	487	26159	SC	204351	751456
GCA_000448085.1	Neisseria meningitidis	strain_NM045	1190573	26161	IGS	166955	1984854
GCA_001092265.1	Neisseria meningitidis	strain_NM2813	487	26174	SC	204351	751490
GCA_900203535.1	Neisseria meningitidis	strain_Neisseria meningitidis	487	26178	UNIVERSITY OF LEICESTER	418935	8042180
GCA_000413215.2	Neisseria meningitidis	strain_NM134	1145177	26184	IGS	83567	1780127
GCA_001108545.1	Neisseria meningitidis	strain_NM2812	487	26190	SC	204351	751489
GCA_900204645.1	Neisseria meningitidis	strain_Neisseria meningitidis	487	26194	UNIVERSITY OF LEICESTER	418935	8042229
GCA_900200795.1	Neisseria meningitidis	strain_Neisseria meningitidis	487	26195	UNIVERSITY OF LEICESTER	418935	8041881
GCA_900201315.1	Neisseria meningitidis	strain_Neisseria meningitidis	487	26195	UNIVERSITY OF LEICESTER	418935	8041776
GCA_900202245.1	Neisseria meningitidis	strain_Neisseria meningitidis	487	26195	UNIVERSITY OF LEICESTER	418935	8041951
GCA_900201605.1	Neisseria meningitidis	strain_Neisseria meningitidis	487	26235	UNIVERSITY OF LEICESTER	418935	8041889
GCA_001349135.1	Neisseria meningitidis	strain_NM2188	487	26246	SC	204351	751452
GCA_000448045.1	Neisseria meningitidis	strain_NM3141	1190571	26255	IGS	166951	1984852
GCA_001103205.1	Neisseria meningitidis	strain_NM2617	487	26260	SC	204351	751480
GCA_900201855.1	Neisseria meningitidis	strain_Neisseria meningitidis	487	26274	UNIVERSITY OF LEICESTER	418935	8042102
GCA_900199825.1	Neisseria meningitidis	strain_Neisseria meningitidis	487	26279	UNIVERSITY OF LEICESTER	418935	8041809
GCA_900202115.1	Neisseria meningitidis	strain_Neisseria meningitidis	487	26285	UNIVERSITY OF LEICESTER	418935	8041764
GCA_900199785.1	Neisseria meningitidis	strain_Neisseria meningitidis	487	26286	UNIVERSITY OF LEICESTER	418935	8042128
GCA_900204305.1	Neisseria meningitidis	strain_Neisseria meningitidis	487	26312	UNIVERSITY OF LEICESTER	418935	8042247
GCA_900204745.1	Neisseria meningitidis	strain_Neisseria meningitidis	487	26312	UNIVERSITY OF LEICESTER	418935	8042199
GCA_900201675.1	Neisseria meningitidis	strain_Neisseria meningitidis	487	26313	UNIVERSITY OF LEICESTER	418935	8041861
GCA_900204975.1	Neisseria meningitidis	strain_Neisseria meningitidis	487	26324	UNIVERSITY OF LEICESTER	418935	8042055
GCA_900200255.1	Neisseria meningitidis	strain_Neisseria meningitidis	487	26350	UNIVERSITY OF LEICESTER	418935	8042114
GCA_900204275.1	Neisseria meningitidis	strain_Neisseria meningitidis	487	26362	UNIVERSITY OF LEICESTER	418935	8042251
GCA_900204185.1	Neisseria meningitidis	strain_Neisseria meningitidis	487	26381	UNIVERSITY OF LEICESTER	418935	8042177
GCA_900202755.1	Neisseria meningitidis	strain_Neisseria meningitidis	487	26389	UNIVERSITY OF LEICESTER	418935	8041793
GCA_001349075.1	Neisseria meningitidis	strain_NM2431	487	26390	SC	204351	751472
GCA_001114605.1	Neisseria meningitidis	strain_NM1921	487	26400	SC	204351	751438
GCA_001159185.1	Neisseria meningitidis	strain_NM1446	487	26404	SC	204351	751408
GCA_900202095.1	Neisseria meningitidis	strain_Neisseria meningitidis	487	26406	UNIVERSITY OF LEICESTER	418935	8042091
GCA_900203555.1	Neisseria meningitidis	strain_Neisseria meningitidis	487	26407	UNIVERSITY OF LEICESTER	418935	8041851
GCA_900203435.1	Neisseria meningitidis	strain_Neisseria meningitidis	487	26420	UNIVERSITY OF LEICESTER	418935	8042163
GCA_900203785.1	Neisseria meningitidis	strain_Neisseria meningitidis	487	26430	UNIVERSITY OF LEICESTER	418935	8041824
GCA_000386045.2	Neisseria meningitidis	strain_NM90	1145184	26431	IGS	83581	1780135
GCA_003799085.1	Neisseria meningitidis	strain_S00-1225	487	26448	ECBC	242406	2997900
GCA_900200935.1	Neisseria meningitidis	strain_Neisseria meningitidis	487	26469	UNIVERSITY OF LEICESTER	418935	8042290
GCA_900201065.1	Neisseria meningitidis	strain_Neisseria meningitidis	487	26469	UNIVERSITY OF LEICESTER	418935	8042031
GCA_900204095.1	Neisseria meningitidis	strain_Neisseria meningitidis	487	26491	UNIVERSITY OF LEICESTER	418935	8042230
GCA_900202705.1	Neisseria meningitidis	strain_Neisseria meningitidis	487	26497	UNIVERSITY OF LEICESTER	418935	8041912
GCA_900199945.1	Neisseria meningitidis	strain_Neisseria meningitidis	487	26500	UNIVERSITY OF LEICESTER	418935	8041800
GCA_000386885.2	Neisseria meningitidis	strain_2001072	1145164	26510	IGS	83541	1780114
GCA_900202895.1	Neisseria meningitidis	strain_Neisseria meningitidis	487	26512	UNIVERSITY OF LEICESTER	418935	8041963
GCA_002001355.1	Neisseria meningitidis	strain_VB860	487	26525	Christian Medical College	373939	6319101
GCA_900203565.1	Neisseria meningitidis	strain_Neisseria meningitidis	487	26525	UNIVERSITY OF LEICESTER	418935	8042126
GCA_900204055.1	Neisseria meningitidis	strain_Neisseria meningitidis	487	26526	UNIVERSITY OF LEICESTER	418935	8042233
GCA_900200025.1	Neisseria meningitidis	strain_Neisseria meningitidis	487	26528	UNIVERSITY OF LEICESTER	418935	8042015
GCA_900203865.1	Neisseria meningitidis	strain_Neisseria meningitidis	487	26541	UNIVERSITY OF LEICESTER	418935	8041846
GCA_900204345.1	Neisseria meningitidis	strain_Neisseria meningitidis	487	26558	UNIVERSITY OF LEICESTER	418935	8042209
GCA_900200885.1	Neisseria meningitidis	strain_Neisseria meningitidis	487	26582	UNIVERSITY OF LEICESTER	418935	8042284
GCA_000386925.2	Neisseria meningitidis	strain_2000081	1145166	26618	IGS	83545	1780116
GCA_000386945.2	Neisseria meningitidis	strain_2001001	1145167	26639	IGS	83547	1780117
GCA_900201375.1	Neisseria meningitidis	strain_Neisseria meningitidis	487	26643	UNIVERSITY OF LEICESTER	418935	8042099
GCA_900202465.1	Neisseria meningitidis	strain_Neisseria meningitidis	487	26645	UNIVERSITY OF LEICESTER	418935	8041904
GCA_003798585.1	Neisseria meningitidis	strain_S00-1199	487	26650	ECBC	242406	2997874
GCA_900203735.1	Neisseria meningitidis	strain_Neisseria meningitidis	487	26657	UNIVERSITY OF LEICESTER	418935	8042171
GCA_900201285.1	Neisseria meningitidis	strain_Neisseria meningitidis	487	26670	UNIVERSITY OF LEICESTER	418935	8041727
GCA_900203975.1	Neisseria meningitidis	strain_Neisseria meningitidis	487	26670	UNIVERSITY OF LEICESTER	418935	8042234
GCA_900200685.1	Neisseria meningitidis	strain_Neisseria meningitidis	487	26691	UNIVERSITY OF LEICESTER	418935	8041869
GCA_900203425.1	Neisseria meningitidis	strain_Neisseria meningitidis	487	26706	UNIVERSITY OF LEICESTER	418935	8041964
GCA_900201045.1	Neisseria meningitidis	strain_Neisseria meningitidis	487	26709	UNIVERSITY OF LEICESTER	418935	8042026
GCA_000387085.2	Neisseria meningitidis	strain_2002004	1145175	26724	IGS	83563	1780125
GCA_900201365.1	Neisseria meningitidis	strain_Neisseria meningitidis	487	26743	UNIVERSITY OF LEICESTER	418935	8041939
GCA_900203925.1	Neisseria meningitidis	strain_Neisseria meningitidis	487	26743	UNIVERSITY OF LEICESTER	418935	8041844
GCA_900202025.1	Neisseria meningitidis	strain_Neisseria meningitidis	487	26783	UNIVERSITY OF LEICESTER	418935	8041758
GCA_001107205.1	Neisseria meningitidis	strain_NM1758	487	26795	SC	204351	751422
GCA_900200635.1	Neisseria meningitidis	strain_Neisseria meningitidis	487	26796	UNIVERSITY OF LEICESTER	418935	8041804
GCA_001093625.1	Neisseria meningitidis	strain_NM2857	487	26824	SC	204351	751493
GCA_900203595.1	Neisseria meningitidis	strain_Neisseria meningitidis	487	26828	UNIVERSITY OF LEICESTER	418935	8041838
GCA_000387205.2	Neisseria meningitidis	strain_NM94	1145152	26830	IGS	83517	1780102
GCA_000386105.2	Neisseria meningitidis	strain_69176	1145120	26837	IGS	83453	1780070
GCA_003798765.1	Neisseria meningitidis	strain_S00-1206	487	26853	ECBC	242406	2997881
GCA_003799715.1	Neisseria meningitidis	strain_S00-1260	487	26897	ECBC	242406	2997935
GCA_006334715.1	Neisseria meningitidis	strain_N07_14	487	26899	Instituto Adolfo Lutz	516792	10798069
GCA_000265175.1	Neisseria meningitidis	strain_DE9938	1123522	26906	University of W??rzburg	78229	2472025
GCA_000448245.1	Neisseria meningitidis	strain_NM2866	1190581	26914	IGS	166971	1984866
GCA_900203575.1	Neisseria meningitidis	strain_Neisseria meningitidis	487	26915	UNIVERSITY OF LEICESTER	418935	8041835
GCA_900201295.1	Neisseria meningitidis	strain_Neisseria meningitidis	487	26952	UNIVERSITY OF LEICESTER	418935	8041726
GCA_000387105.2	Neisseria meningitidis	strain_2005172	1145179	26992	IGS	83571	1780129
GCA_900204405.1	Neisseria meningitidis	strain_Neisseria meningitidis	487	27022	UNIVERSITY OF LEICESTER	418935	8042207
GCA_000387125.2	Neisseria meningitidis	strain_2008223	1145180	27042	IGS	83573	1780130
GCA_900202355.1	Neisseria meningitidis	strain_Neisseria meningitidis	487	27067	UNIVERSITY OF LEICESTER	418935	8042074
GCA_900205005.1	Neisseria meningitidis	strain_Neisseria meningitidis	487	27106	UNIVERSITY OF LEICESTER	418935	8042263
GCA_900204025.1	Neisseria meningitidis	strain_Neisseria meningitidis	487	27130	UNIVERSITY OF LEICESTER	418935	8042220
GCA_000386165.2	Neisseria meningitidis	strain_96060	1145123	27147	IGS	83459	1780073
GCA_000387065.2	Neisseria meningitidis	strain_2005040	1145174	27155	IGS	83561	1780124
GCA_001110205.1	Neisseria meningitidis	strain_NM1471	487	27156	SC	204351	751409
GCA_900201565.1	Neisseria meningitidis	strain_Neisseria meningitidis	487	27165	UNIVERSITY OF LEICESTER	418935	8041885
GCA_003798565.1	Neisseria meningitidis	strain_S00-1197	487	27168	ECBC	242406	2997872
GCA_000387185.2	Neisseria meningitidis	strain_NM82	1145151	27173	IGS	83515	1780101
GCA_000386785.2	Neisseria meningitidis	strain_81858	1145159	27178	IGS	83531	1780109
GCA_900200315.1	Neisseria meningitidis	strain_Neisseria meningitidis	487	27186	UNIVERSITY OF LEICESTER	418935	8041796
GCA_900199845.1	Neisseria meningitidis	strain_Neisseria meningitidis	487	27187	UNIVERSITY OF LEICESTER	418935	8041794
GCA_000448185.1	Neisseria meningitidis	strain_NM518	1190578	27203	IGS	166965	1984863
GCA_900202845.1	Neisseria meningitidis	strain_Neisseria meningitidis	487	27203	UNIVERSITY OF LEICESTER	418935	8041765
GCA_000387045.2	Neisseria meningitidis	strain_2005079	1145172	27213	IGS	83557	1780122
GCA_000386085.2	Neisseria meningitidis	strain_69155	1145119	27217	IGS	83451	1779695
GCA_900205035.1	Neisseria meningitidis	strain_Neisseria meningitidis	487	27220	UNIVERSITY OF LEICESTER	418935	8042053
GCA_000191205.1	Neisseria meningitidis	strain_OX99.30304	935592	27257	University of Maryland School of Medicine	61071	2470724
GCA_000386245.2	Neisseria meningitidis	strain_69100	1145127	27265	IGS	83467	1780077
GCA_900201525.1	Neisseria meningitidis	strain_Neisseria meningitidis	487	27281	UNIVERSITY OF LEICESTER	418935	8041941
GCA_002154975.1	Neisseria meningitidis	strain_CHA	487	27311	CHU Bichat	369721	6293011
GCA_900200415.1	Neisseria meningitidis	strain_Neisseria meningitidis	487	27320	UNIVERSITY OF LEICESTER	418935	8041823
GCA_900201735.1	Neisseria meningitidis	strain_Neisseria meningitidis	487	27321	UNIVERSITY OF LEICESTER	418935	8041739
GCA_000240625.1	Neisseria meningitidis	strain_Nm6756	1079755	27326	University of Toronto	72663	2471970
GCA_900204805.1	Neisseria meningitidis	strain_Neisseria meningitidis	487	27335	UNIVERSITY OF LEICESTER	418935	8042206
GCA_900200585.1	Neisseria meningitidis	strain_Neisseria meningitidis	487	27357	UNIVERSITY OF LEICESTER	418935	8041825
GCA_900204965.1	Neisseria meningitidis	strain_Neisseria meningitidis	487	27389	UNIVERSITY OF LEICESTER	418935	8042235
GCA_003798965.1	Neisseria meningitidis	strain_S00-1218	487	27406	ECBC	242406	2997893
GCA_900200695.1	Neisseria meningitidis	strain_Neisseria meningitidis	487	27464	UNIVERSITY OF LEICESTER	418935	8041827
GCA_900202435.1	Neisseria meningitidis	strain_Neisseria meningitidis	487	27508	UNIVERSITY OF LEICESTER	418935	8041746
GCA_006334535.1	Neisseria meningitidis	strain_N74_07	487	27515	Instituto Adolfo Lutz	516792	10797872
GCA_900204265.1	Neisseria meningitidis	strain_Neisseria meningitidis	487	27551	UNIVERSITY OF LEICESTER	418935	8042257
GCA_900204885.1	Neisseria meningitidis	strain_Neisseria meningitidis	487	27551	UNIVERSITY OF LEICESTER	418935	8042254
GCA_001098525.1	Neisseria meningitidis	strain_NM2811	487	27553	SC	204351	751488
GCA_001117425.1	Neisseria meningitidis	strain_NM2381	487	27554	SC	204351	751467
GCA_001127965.1	Neisseria meningitidis	strain_NM2814	487	27587	SC	204351	751491
GCA_000471865.1	Neisseria meningitidis	strain_Nm10259	1307438	27594	Wayne State University	193554	2472120
GCA_000448145.1	Neisseria meningitidis	strain_NM1476	1190576	27619	IGS	166961	1984861
GCA_900203495.1	Neisseria meningitidis	strain_Neisseria meningitidis	487	27620	UNIVERSITY OF LEICESTER	418935	8041845
GCA_900202205.1	Neisseria meningitidis	strain_Neisseria meningitidis	487	27644	UNIVERSITY OF LEICESTER	418935	8041735
GCA_000240665.1	Neisseria meningitidis	strain_Nm1140	1079757	27668	University of Toronto	72667	2471965
GCA_001148025.1	Neisseria meningitidis	strain_NM2264	487	27671	SC	204351	751463
GCA_900202995.1	Neisseria meningitidis	strain_Neisseria meningitidis	487	27700	UNIVERSITY OF LEICESTER	418935	8041787
GCA_900201775.1	Neisseria meningitidis	strain_Neisseria meningitidis	487	27729	UNIVERSITY OF LEICESTER	418935	8041728
GCA_001121905.1	Neisseria meningitidis	strain_NM1544	487	27775	SC	204351	751412
GCA_000387005.2	Neisseria meningitidis	strain_2004264	1145170	27788	IGS	83553	1780120
GCA_900202175.1	Neisseria meningitidis	strain_Neisseria meningitidis	487	27797	UNIVERSITY OF LEICESTER	418935	8041887
GCA_900202405.1	Neisseria meningitidis	strain_Neisseria meningitidis	487	27798	UNIVERSITY OF LEICESTER	418935	8042073
GCA_900202965.1	Neisseria meningitidis	strain_Neisseria meningitidis	487	27798	UNIVERSITY OF LEICESTER	418935	8041782
GCA_000448125.1	Neisseria meningitidis	strain_NM003	1190575	27813	IGS	166959	1984860
GCA_000386185.2	Neisseria meningitidis	strain_94018	1145124	27872	IGS	83461	1780074
GCA_900204535.1	Neisseria meningitidis	strain_Neisseria meningitidis	487	27879	UNIVERSITY OF LEICESTER	418935	8042228
GCA_900204375.1	Neisseria meningitidis	strain_Neisseria meningitidis	487	27898	UNIVERSITY OF LEICESTER	418935	8042035
GCA_900201915.1	Neisseria meningitidis	strain_Neisseria meningitidis	487	27902	UNIVERSITY OF LEICESTER	418935	8041756
GCA_000386765.2	Neisseria meningitidis	strain_73704	1145158	27924	IGS	83529	1780108
GCA_001349255.1	Neisseria meningitidis	strain_NM2394	487	27930	SC	204351	751471
GCA_900203685.1	Neisseria meningitidis	strain_Neisseria meningitidis	487	27949	UNIVERSITY OF LEICESTER	418935	8041821
GCA_001108785.1	Neisseria meningitidis	strain_NM1325	487	27977	SC	204351	751401
GCA_900203385.1	Neisseria meningitidis	strain_Neisseria meningitidis	487	27991	UNIVERSITY OF LEICESTER	418935	8042130
GCA_002845695.1	Neisseria meningitidis	strain_PMB5023	487	27999	Pfizer	395340	7375468
GCA_001160445.1	Neisseria meningitidis	strain_NM1578	487	28014	SC	204351	751417
GCA_001100625.1	Neisseria meningitidis	strain_NM2237	487	28042	SC	204351	751457
GCA_001087685.1	Neisseria meningitidis	strain_NM2263	487	28075	SC	204351	751462
GCA_001139145.1	Neisseria meningitidis	strain_NM2389	487	28079	SC	204351	751469
GCA_001091005.1	Neisseria meningitidis	strain_NM3128	487	28175	SC	204351	750572
GCA_900201255.1	Neisseria meningitidis	strain_Neisseria meningitidis	487	28205	UNIVERSITY OF LEICESTER	418935	8041863
GCA_000387245.2	Neisseria meningitidis	strain_NM95	1145153	28207	IGS	83519	1780103
GCA_900201635.1	Neisseria meningitidis	strain_Neisseria meningitidis	487	28254	UNIVERSITY OF LEICESTER	418935	8041895
GCA_001100505.1	Neisseria meningitidis	strain_NM2432	487	28259	SC	204351	751473
GCA_900201535.1	Neisseria meningitidis	strain_Neisseria meningitidis	487	28261	UNIVERSITY OF LEICESTER	418935	8041884
GCA_900204565.1	Neisseria meningitidis	strain_Neisseria meningitidis	487	28263	UNIVERSITY OF LEICESTER	418935	8042187
GCA_900201785.1	Neisseria meningitidis	strain_Neisseria meningitidis	487	28271	UNIVERSITY OF LEICESTER	418935	8042076
GCA_001349235.1	Neisseria meningitidis	strain_NM2718	487	28276	SC	204351	751484
GCA_001127825.1	Neisseria meningitidis	strain_NM2228	487	28300	SC	204351	751455
GCA_001174885.1	Neisseria meningitidis	strain_NM1901	487	28316	SC	204351	751435
GCA_001099965.1	Neisseria meningitidis	strain_NM2433	487	28339	SC	204351	751474
GCA_001349155.1	Neisseria meningitidis	strain_NM2856	487	28359	SC	204351	751492
GCA_001116265.1	Neisseria meningitidis	strain_NM1757	487	28369	SC	204351	751421
GCA_001137985.1	Neisseria meningitidis	strain_NM1893	487	28372	SC	204351	751433
GCA_001151925.1	Neisseria meningitidis	strain_NM2524	487	28374	SC	204351	751477
GCA_001349115.1	Neisseria meningitidis	strain_NM2933	487	28382	SC	204351	751495
GCA_001245455.1	Neisseria meningitidis	strain_Neisseria meningitidis CHUV	491	28384	Seydina	271460	3314403
GCA_001349335.1	Neisseria meningitidis	strain_NM1264	487	28387	SC	204351	751400
GCA_001128885.1	Neisseria meningitidis	strain_NM2025	487	28395	SC	204351	751447
GCA_900199915.1	Neisseria meningitidis	strain_Neisseria meningitidis	487	28396	UNIVERSITY OF LEICESTER	418935	8041799
GCA_900200925.1	Neisseria meningitidis	strain_Neisseria meningitidis	487	28396	UNIVERSITY OF LEICESTER	418935	8042146
GCA_900201085.1	Neisseria meningitidis	strain_Neisseria meningitidis	487	28408	UNIVERSITY OF LEICESTER	418935	8041931
GCA_900204455.1	Neisseria meningitidis	strain_Neisseria meningitidis	487	28414	UNIVERSITY OF LEICESTER	418935	8042212
GCA_900202125.1	Neisseria meningitidis	strain_Neisseria meningitidis	487	28431	UNIVERSITY OF LEICESTER	418935	8041948
GCA_001152085.1	Neisseria meningitidis	strain_NM1931	487	28460	SC	204351	751440
GCA_900204585.1	Neisseria meningitidis	strain_Neisseria meningitidis	487	28468	UNIVERSITY OF LEICESTER	418935	8042192
GCA_000386905.2	Neisseria meningitidis	strain_2001073	1145165	28492	IGS	83543	1780115
GCA_001090365.1	Neisseria meningitidis	strain_NM2206	487	28499	SC	204351	751454
GCA_001083885.1	Neisseria meningitidis	strain_NM1549	487	28513	SC	204351	751413
GCA_003096735.1	Neisseria meningitidis	strain_LNP29202	487	28518	Institut Pasteur	454456	9006887
GCA_900201475.1	Neisseria meningitidis	strain_Neisseria meningitidis	487	28558	UNIVERSITY OF LEICESTER	418935	8042097
GCA_900199835.1	Neisseria meningitidis	strain_Neisseria meningitidis	487	28570	UNIVERSITY OF LEICESTER	418935	8042279
GCA_900200975.1	Neisseria meningitidis	strain_Neisseria meningitidis	487	28588	UNIVERSITY OF LEICESTER	418935	8041828
GCA_001100325.1	Neisseria meningitidis	strain_NM2009	487	28588	SC	204351	751446
GCA_001143785.1	Neisseria meningitidis	strain_NM2193	487	28593	SC	204351	751453
GCA_000386365.2	Neisseria meningitidis	strain_97027	1145134	28599	IGS	83481	1780084
GCA_000240605.1	Neisseria meningitidis	strain_Nm6938	1079754	28631	University of Toronto	72661	2471964
GCA_001131325.1	Neisseria meningitidis	strain_NM2187	487	28647	SC	204351	751451
GCA_001349195.1	Neisseria meningitidis	strain_NM1364	487	28654	SC	204351	751407
GCA_900200065.1	Neisseria meningitidis	strain_Neisseria meningitidis	487	28664	UNIVERSITY OF LEICESTER	418935	8042009
GCA_000387225.2	Neisseria meningitidis	strain_NM313	1145154	28679	IGS	83521	1780104
GCA_900201625.1	Neisseria meningitidis	strain_Neisseria meningitidis	487	28716	UNIVERSITY OF LEICESTER	418935	8042068
GCA_003798895.1	Neisseria meningitidis	strain_S00-1212	487	28738	ECBC	242406	2997887
GCA_000386145.2	Neisseria meningitidis	strain_2000080	1145122	28749	IGS	83457	1780072
GCA_001349175.1	Neisseria meningitidis	strain_NM1805	487	28757	SC	204351	751425
GCA_001085765.1	Neisseria meningitidis	strain_NM1672	487	28766	SC	204351	751419
GCA_900204875.1	Neisseria meningitidis	strain_Neisseria meningitidis	487	28811	UNIVERSITY OF LEICESTER	418935	8042253
GCA_900200815.1	Neisseria meningitidis	strain_Neisseria meningitidis	487	28843	UNIVERSITY OF LEICESTER	418935	8042018
GCA_001089325.1	Neisseria meningitidis	strain_NM2254	487	28852	SC	204351	751460
GCA_000386725.2	Neisseria meningitidis	strain_NM1495	1145156	28864	IGS	83525	1780106
GCA_003798845.1	Neisseria meningitidis	strain_S00-1211	487	28940	ECBC	242406	2997886
GCA_003842795.1	Neisseria meningitidis	strain_INS-Nm1020	487	28987	Universidad El Bosque	407579	7656361
GCA_000386865.2	Neisseria meningitidis	strain_NM3147	1145163	29024	IGS	83539	1780113
GCA_000386985.2	Neisseria meningitidis	strain_2001213	1145169	29037	IGS	83551	1780119
GCA_006334795.1	Neisseria meningitidis	strain_N61_09	487	29061	Instituto Adolfo Lutz	516792	10798203
GCA_001120145.1	Neisseria meningitidis	strain_NM2701	487	29090	SC	204351	751482
GCA_000265155.1	Neisseria meningitidis	strain_DE9622	1123521	29101	University of W??rzburg	78227	2472027
GCA_900202925.1	Neisseria meningitidis	strain_Neisseria meningitidis	487	29128	UNIVERSITY OF LEICESTER	418935	8041760
GCA_900202825.1	Neisseria meningitidis	strain_Neisseria meningitidis	487	29130	UNIVERSITY OF LEICESTER	418935	8041762
GCA_900202905.1	Neisseria meningitidis	strain_Neisseria meningitidis	487	29151	UNIVERSITY OF LEICESTER	418935	8042090
GCA_900204755.1	Neisseria meningitidis	strain_Neisseria meningitidis	487	29151	UNIVERSITY OF LEICESTER	418935	8042239
GCA_900200905.1	Neisseria meningitidis	strain_Neisseria meningitidis	487	29167	UNIVERSITY OF LEICESTER	418935	8041942
GCA_900204235.1	Neisseria meningitidis	strain_Neisseria meningitidis	487	29220	UNIVERSITY OF LEICESTER	418935	8042255
GCA_000448165.1	Neisseria meningitidis	strain_NM0552	1190577	29271	IGS	166963	1984862
GCA_001116645.1	Neisseria meningitidis	strain_NM1928	487	29308	SC	204351	751439
GCA_000387385.2	Neisseria meningitidis	strain_NM36	1145149	29330	IGS	83511	1780099
GCA_003799275.1	Neisseria meningitidis	strain_S00-1236	487	29369	ECBC	242406	2997911
GCA_900201005.1	Neisseria meningitidis	strain_Neisseria meningitidis	487	29370	UNIVERSITY OF LEICESTER	418935	8042017
GCA_000265135.1	Neisseria meningitidis	strain_DE9686	1123520	29407	University of W??rzburg	78225	2472026
GCA_900200375.1	Neisseria meningitidis	strain_Neisseria meningitidis	487	29488	UNIVERSITY OF LEICESTER	418935	8042288
GCA_900204865.1	Neisseria meningitidis	strain_Neisseria meningitidis	487	29503	UNIVERSITY OF LEICESTER	418935	8042204
GCA_006334775.1	Neisseria meningitidis	strain_N15_17	487	29581	Instituto Adolfo Lutz	516792	10798140
GCA_000448005.1	Neisseria meningitidis	strain_96037	1190569	29647	IGS	166947	1984850
GCA_001349215.1	Neisseria meningitidis	strain_NM1938	487	29650	SC	204351	751442
GCA_001349275.1	Neisseria meningitidis	strain_NM2808	487	29743	SC	204351	751485
GCA_001148685.1	Neisseria meningitidis	strain_NM1797	487	29840	SC	204351	751424
GCA_900203715.1	Neisseria meningitidis	strain_Neisseria meningitidis	487	29878	UNIVERSITY OF LEICESTER	418935	8042168
GCA_006334585.1	Neisseria meningitidis	strain_N101_10	487	30052	Instituto Adolfo Lutz	516792	10797941
GCA_009768695.1	Neisseria meningitidis	strain_N35_00	487	30100	Instituto Adolfo Lutz	516792	13545331
GCA_900200715.1	Neisseria meningitidis	strain_Neisseria meningitidis	487	30102	UNIVERSITY OF LEICESTER	418935	8041883
GCA_900201515.1	Neisseria meningitidis	strain_Neisseria meningitidis	487	30142	UNIVERSITY OF LEICESTER	418935	8041940
GCA_900200185.1	Neisseria meningitidis	strain_Neisseria meningitidis	487	30145	UNIVERSITY OF LEICESTER	418935	8042281
GCA_001117325.1	Neisseria meningitidis	strain_NM1919	487	30228	SC	204351	751437
GCA_001166965.1	Neisseria meningitidis	strain_NM1831	487	30254	SC	204351	751428
GCA_900200295.1	Neisseria meningitidis	strain_Neisseria meningitidis	487	30264	UNIVERSITY OF LEICESTER	418935	8042006
GCA_003798835.1	Neisseria meningitidis	strain_S00-1210	487	30359	ECBC	242406	2997885
GCA_900200995.1	Neisseria meningitidis	strain_Neisseria meningitidis	487	30397	UNIVERSITY OF LEICESTER	418935	8042293
GCA_001112425.1	Neisseria meningitidis	strain_NM2602	487	30438	SC	204351	751478
GCA_003994995.1	Neisseria meningitidis	strain_34279	487	30446	National Institute for Communicable Disease Control and Prevention, Chinese Center for Disease Control and Prevention	270379	3266094
GCA_001122225.1	Neisseria meningitidis	strain_NM1910	487	30451	SC	204351	751436
GCA_001147245.1	Neisseria meningitidis	strain_NM2008	487	30458	SC	204351	751445
GCA_900202365.1	Neisseria meningitidis	strain_Neisseria meningitidis	487	30461	UNIVERSITY OF LEICESTER	418935	8042070
GCA_900203705.1	Neisseria meningitidis	strain_Neisseria meningitidis	487	30470	UNIVERSITY OF LEICESTER	418935	8041833
GCA_000448065.1	Neisseria meningitidis	strain_NM3139	1190572	30502	IGS	166953	1984853
GCA_001127705.1	Neisseria meningitidis	strain_NM1363	487	30548	SC	204351	751406
GCA_001112805.1	Neisseria meningitidis	strain_NM2181	487	30562	SC	204351	751450
GCA_001123285.1	Neisseria meningitidis	strain_NM1359	487	30565	SC	204351	751402
GCA_001134645.1	Neisseria meningitidis	strain_NM1937	487	30622	SC	204351	751441
GCA_001152665.1	Neisseria meningitidis	strain_NM1837	487	30634	SC	204351	751429
GCA_001145125.1	Neisseria meningitidis	strain_NM2382	487	30645	SC	204351	751468
GCA_001968915.1	Neisseria meningitidis	strain_VB1222	487	30647	Christian Medical College	362259	6237080
GCA_900203605.1	Neisseria meningitidis	strain_Neisseria meningitidis	487	30707	UNIVERSITY OF LEICESTER	418935	8041810
GCA_009768805.1	Neisseria meningitidis	strain_N667_00	487	30829	Instituto Adolfo Lutz	516792	13545373
GCA_001163225.1	Neisseria meningitidis	strain_NM1362	487	30892	SC	204351	751405
GCA_001128105.1	Neisseria meningitidis	strain_NM1892	487	30968	SC	204351	751432
GCA_001124185.1	Neisseria meningitidis	strain_NM1666	487	30987	SC	204351	751418
GCA_001349355.1	Neisseria meningitidis	strain_NM1482	487	30989	SC	204351	751410
GCA_900201945.1	Neisseria meningitidis	strain_Neisseria meningitidis	487	30989	UNIVERSITY OF LEICESTER	418935	8041926
GCA_001113425.1	Neisseria meningitidis	strain_NM1561	487	30990	SC	204351	751415
GCA_001139505.1	Neisseria meningitidis	strain_NM1976	487	30990	SC	204351	751444
GCA_001161625.1	Neisseria meningitidis	strain_NM1360	487	31026	SC	204351	751403
GCA_001120865.1	Neisseria meningitidis	strain_NM2335	487	31075	SC	204351	751465
GCA_001155085.1	Neisseria meningitidis	strain_NM1895	487	31093	SC	204351	751434
GCA_006334765.1	Neisseria meningitidis	strain_N43_16	487	31133	Instituto Adolfo Lutz	516792	10798137
GCA_001083765.1	Neisseria meningitidis	strain_NM1573	487	31145	SC	204351	751416
GCA_001162925.1	Neisseria meningitidis	strain_NM1550	487	31163	SC	204351	751414
GCA_009768665.1	Neisseria meningitidis	strain_N719_00	487	31281	Instituto Adolfo Lutz	516792	13545342
GCA_003799555.1	Neisseria meningitidis	strain_S00-1252	487	31301	ECBC	242406	2997927
GCA_900201495.1	Neisseria meningitidis	strain_Neisseria meningitidis	487	31317	UNIVERSITY OF LEICESTER	418935	8041877
GCA_001126085.1	Neisseria meningitidis	strain_NM2369	487	31337	SC	204351	751466
GCA_900200605.1	Neisseria meningitidis	strain_Neisseria meningitidis	487	31568	UNIVERSITY OF LEICESTER	418935	8041933
GCA_003798775.1	Neisseria meningitidis	strain_S00-1207	487	31571	ECBC	242406	2997882
GCA_000724735.1	Neisseria meningitidis	strain_992008	1248732	31664	Academic Medical Center	178630	2906913
GCA_900202325.1	Neisseria meningitidis	strain_Neisseria meningitidis	487	31700	UNIVERSITY OF LEICESTER	418935	8042077
GCA_900201245.1	Neisseria meningitidis	strain_Neisseria meningitidis	487	31729	UNIVERSITY OF LEICESTER	418935	8041866
GCA_000240545.1	Neisseria meningitidis	strain_Nm8187	1077282	31753	University of Toronto	72341	2471961
GCA_006334835.1	Neisseria meningitidis	strain_N207_18	487	31796	Instituto Adolfo Lutz	516792	10798248
GCA_006334675.1	Neisseria meningitidis	strain_N36_04	487	31980	Instituto Adolfo Lutz	516792	10797815
GCA_002708685.1	Neisseria meningitidis	strain_N753_00	487	31983	Instituto Adolfo Lutz	414961	7811783
GCA_006334615.1	Neisseria meningitidis	strain_N93_11	487	31983	Instituto Adolfo Lutz	516792	10797943
GCA_900203035.1	Neisseria meningitidis	strain_Neisseria meningitidis	487	32004	UNIVERSITY OF LEICESTER	418935	8042101
GCA_006334815.1	Neisseria meningitidis	strain_N1002_90	487	32080	Instituto Adolfo Lutz	516792	10798192
GCA_900202505.1	Neisseria meningitidis	strain_Neisseria meningitidis	487	32146	UNIVERSITY OF LEICESTER	418935	8042084
GCA_900203205.1	Neisseria meningitidis	strain_Neisseria meningitidis	487	32148	UNIVERSITY OF LEICESTER	418935	8041957
GCA_006334625.1	Neisseria meningitidis	strain_N199_13	487	32152	Instituto Adolfo Lutz	516792	10798054
GCA_003798615.1	Neisseria meningitidis	strain_S00-1196	487	32155	ECBC	242406	2997871
GCA_009768785.1	Neisseria meningitidis	strain_N877_00	487	32206	Instituto Adolfo Lutz	516792	13545351
GCA_003995825.1	Neisseria meningitidis	strain_Nm100595	487	32216	National Institute for Communicable Disease Control and Prevention, Chinese Center for Disease Control and Prevention	270379	3266122
GCA_003995845.1	Neisseria meningitidis	strain_Nm100703	487	32216	National Institute for Communicable Disease Control and Prevention, Chinese Center for Disease Control and Prevention	270379	3266123
GCA_900201445.1	Neisseria meningitidis	strain_Neisseria meningitidis	487	32256	UNIVERSITY OF LEICESTER	418935	8041876
GCA_003843065.1	Neisseria meningitidis	strain_INS-Nm1004	487	32258	Universidad El Bosque	407579	7656349
GCA_900205125.1	Neisseria meningitidis	strain_Neisseria meningitidis	487	32339	UNIVERSITY OF LEICESTER	418935	8042060
GCA_900204825.1	Neisseria meningitidis	strain_Neisseria meningitidis	487	32348	UNIVERSITY OF LEICESTER	418935	8042250
GCA_001163625.1	Neisseria meningitidis	strain_NM1963	487	32354	SC	204351	751443
GCA_900200215.1	Neisseria meningitidis	strain_Neisseria meningitidis	487	32398	UNIVERSITY OF LEICESTER	418935	8042116
GCA_001136445.1	Neisseria meningitidis	strain_NM1891	487	32432	SC	204351	751431
GCA_006334695.1	Neisseria meningitidis	strain_N128_08	487	32534	Instituto Adolfo Lutz	516792	10797940
GCA_900204925.1	Neisseria meningitidis	strain_Neisseria meningitidis	487	32536	UNIVERSITY OF LEICESTER	418935	8042259
GCA_001630495.1	Neisseria meningitidis	strain_87Mo	487	32651	National Laboratory of Health, Environment and Food	318853	4606885
GCA_900205015.1	Neisseria meningitidis	strain_Neisseria meningitidis	487	32678	UNIVERSITY OF LEICESTER	418935	8042261
GCA_003724895.1	Neisseria meningitidis	strain_INS-Nm1089	487	32718	Universidad El Bosque	407579	7656395
GCA_900201385.1	Neisseria meningitidis	strain_Neisseria meningitidis	488	32770	UNIVERSITY OF LEICESTER	418935	8042157
GCA_900201655.1	Neisseria meningitidis	strain_Neisseria meningitidis	487	32773	UNIVERSITY OF LEICESTER	418935	8042071
GCA_900203615.1	Neisseria meningitidis	strain_Neisseria meningitidis	487	32867	UNIVERSITY OF LEICESTER	418935	8042153
GCA_001742295.1	Neisseria meningitidis	strain_VB493	487	32869	Christian Medical College	342903	5770995
GCA_900200355.1	Neisseria meningitidis	strain_Neisseria meningitidis	487	32889	UNIVERSITY OF LEICESTER	418935	8042022
GCA_900201925.1	Neisseria meningitidis	strain_Neisseria meningitidis	487	32901	UNIVERSITY OF LEICESTER	418935	8041909
GCA_003842495.1	Neisseria meningitidis	strain_INS-Nm1053	487	32917	Universidad El Bosque	407579	7656381
GCA_900202585.1	Neisseria meningitidis	strain_Neisseria meningitidis	487	32921	UNIVERSITY OF LEICESTER	418935	8041915
GCA_003842075.1	Neisseria meningitidis	strain_INS-Nm1105	487	32938	Universidad El Bosque	407579	7656399
GCA_900201095.1	Neisseria meningitidis	strain_Neisseria meningitidis	487	32994	UNIVERSITY OF LEICESTER	418935	8041858
GCA_900200385.1	Neisseria meningitidis	strain_Neisseria meningitidis	487	33006	UNIVERSITY OF LEICESTER	418935	8042025
GCA_003799225.1	Neisseria meningitidis	strain_S00-1233	487	33023	ECBC	242406	2997908
GCA_006334565.1	Neisseria meningitidis	strain_N133_06	487	33056	Instituto Adolfo Lutz	516792	10797870
GCA_009768745.1	Neisseria meningitidis	strain_N186_00	487	33056	Instituto Adolfo Lutz	516792	13545348
GCA_006334635.1	Neisseria meningitidis	strain_N473_12	487	33057	Instituto Adolfo Lutz	516792	10797950
GCA_001088805.1	Neisseria meningitidis	strain_NM1361	487	33150	SC	204351	751404
GCA_900202255.1	Neisseria meningitidis	strain_Neisseria meningitidis	487	33169	UNIVERSITY OF LEICESTER	418935	8042065
GCA_006334705.1	Neisseria meningitidis	strain_N103_15	487	33175	Instituto Adolfo Lutz	516792	10798087
GCA_001083305.1	Neisseria meningitidis	strain_NM1845	487	33221	SC	204351	751430
GCA_001349315.1	Neisseria meningitidis	strain_NM2934	487	33267	SC	204351	750570
GCA_900202555.1	Neisseria meningitidis	strain_Neisseria meningitidis	487	33356	UNIVERSITY OF LEICESTER	418935	8041922
GCA_001968935.1	Neisseria meningitidis	strain_VB19	487	33359	Christian Medical College	362260	6237081
GCA_900200075.1	Neisseria meningitidis	strain_Neisseria meningitidis	487	33391	UNIVERSITY OF LEICESTER	418935	8042276
GCA_001112125.1	Neisseria meningitidis	strain_NM1779	487	33600	SC	204351	751423
GCA_002845605.1	Neisseria meningitidis	strain_PMB5018	487	33683	Pfizer	395340	7375481
GCA_001106985.1	Neisseria meningitidis	strain_NM1829	487	33716	SC	204351	751427
GCA_900202875.1	Neisseria meningitidis	strain_Neisseria meningitidis	487	33791	UNIVERSITY OF LEICESTER	418935	8041763
GCA_001349295.1	Neisseria meningitidis	strain_NM1673	487	33793	SC	204351	751420
GCA_001092105.1	Neisseria meningitidis	strain_NM2935	487	33813	SC	204351	750571
GCA_900201455.1	Neisseria meningitidis	strain_Neisseria meningitidis	487	33826	UNIVERSITY OF LEICESTER	418935	8041874
GCA_900202655.1	Neisseria meningitidis	strain_Neisseria meningitidis	487	33827	UNIVERSITY OF LEICESTER	418935	8041921
GCA_003842365.1	Neisseria meningitidis	strain_INS-Nm1050	487	33840	Universidad El Bosque	407579	7656379
GCA_006334505.1	Neisseria meningitidis	strain_N81_03	487	33922	Instituto Adolfo Lutz	516792	10797814
GCA_009768675.1	Neisseria meningitidis	strain_N211_00	487	34026	Instituto Adolfo Lutz	516792	13545336
GCA_900027465.1	Neisseria meningitidis	strain_2842STDY5881518	487	34050	SC	240177	3306979
GCA_900204135.1	Neisseria meningitidis	strain_Neisseria meningitidis	487	34336	UNIVERSITY OF LEICESTER	418935	8042240
GCA_900199775.1	Neisseria meningitidis	strain_Neisseria meningitidis	487	34417	UNIVERSITY OF LEICESTER	418935	8042007
GCA_900204985.1	Neisseria meningitidis	strain_Neisseria meningitidis	487	34428	UNIVERSITY OF LEICESTER	418935	8042052
GCA_900202335.1	Neisseria meningitidis	strain_Neisseria meningitidis	487	34436	UNIVERSITY OF LEICESTER	418935	8041742
GCA_900200855.1	Neisseria meningitidis	strain_Neisseria meningitidis	487	34438	UNIVERSITY OF LEICESTER	418935	8041943
GCA_900201685.1	Neisseria meningitidis	strain_Neisseria meningitidis	487	34438	UNIVERSITY OF LEICESTER	418935	8041949
GCA_003799075.1	Neisseria meningitidis	strain_S00-1224	487	34453	ECBC	242406	2997899
GCA_003799135.1	Neisseria meningitidis	strain_S00-1226	487	34499	ECBC	242406	2997901
GCA_900205215.1	Neisseria meningitidis	strain_Neisseria meningitidis	487	34546	UNIVERSITY OF LEICESTER	418935	8042057
GCA_001630505.1	Neisseria meningitidis	strain_85Mo	487	34608	National Laboratory of Health, Environment and Food	318734	4606884
GCA_003842165.1	Neisseria meningitidis	strain_INS-Nm1148	487	34641	Universidad El Bosque	407579	7656419
GCA_900202515.1	Neisseria meningitidis	strain_Neisseria meningitidis	487	34667	UNIVERSITY OF LEICESTER	418935	8041906
GCA_001100565.1	Neisseria meningitidis	strain_NM2244	487	34838	SC	204351	751459
GCA_002318385.1	Neisseria meningitidis	strain_NmJP14x4	487	35232	Harvard T.H. Chan School of Public Health	384053	6827255
GCA_001968905.1	Neisseria meningitidis	strain_VB418	487	35236	Christian Medical College	362263	6237109
GCA_900200205.1	Neisseria meningitidis	strain_Neisseria meningitidis	487	35320	UNIVERSITY OF LEICESTER	418935	8042013
GCA_900200875.1	Neisseria meningitidis	strain_Neisseria meningitidis	487	35353	UNIVERSITY OF LEICESTER	418935	8042285
GCA_900200755.1	Neisseria meningitidis	strain_Neisseria meningitidis	487	35401	UNIVERSITY OF LEICESTER	418935	8041880
GCA_001968925.1	Neisseria meningitidis	strain_VB991	487	35488	Christian Medical College	362264	6237110
GCA_001169005.1	Neisseria meningitidis	strain_NM2809	487	35701	SC	204351	751486
GCA_900202065.1	Neisseria meningitidis	strain_Neisseria meningitidis	487	35778	UNIVERSITY OF LEICESTER	418935	8041944
GCA_900200455.1	Neisseria meningitidis	strain_Neisseria meningitidis	487	35780	UNIVERSITY OF LEICESTER	418935	8041724
GCA_900201805.1	Neisseria meningitidis	strain_Neisseria meningitidis	487	35788	UNIVERSITY OF LEICESTER	418935	8042081
GCA_900200545.1	Neisseria meningitidis	strain_Neisseria meningitidis	487	35797	UNIVERSITY OF LEICESTER	418935	8041865
GCA_900202635.1	Neisseria meningitidis	strain_Neisseria meningitidis	487	35817	UNIVERSITY OF LEICESTER	418935	8041919
GCA_900200305.1	Neisseria meningitidis	strain_Neisseria meningitidis	487	35837	UNIVERSITY OF LEICESTER	418935	8042282
GCA_900201305.1	Neisseria meningitidis	strain_Neisseria meningitidis	487	35838	UNIVERSITY OF LEICESTER	418935	8041868
GCA_900203465.1	Neisseria meningitidis	strain_Neisseria meningitidis	487	35842	UNIVERSITY OF LEICESTER	418935	8042143
GCA_900200525.1	Neisseria meningitidis	strain_Neisseria meningitidis	487	35891	UNIVERSITY OF LEICESTER	418935	8041860
GCA_900037545.1	Neisseria meningitidis	strain_2842STDY5881440	487	35910	SC	240177	3306790
GCA_900201465.1	Neisseria meningitidis	strain_Neisseria meningitidis	487	35926	UNIVERSITY OF LEICESTER	418935	8041938
GCA_900201265.1	Neisseria meningitidis	strain_Neisseria meningitidis	487	35997	UNIVERSITY OF LEICESTER	418935	8041864
GCA_900203515.1	Neisseria meningitidis	strain_Neisseria meningitidis	487	36167	UNIVERSITY OF LEICESTER	418935	8042170
GCA_900202315.1	Neisseria meningitidis	strain_Neisseria meningitidis	487	36173	UNIVERSITY OF LEICESTER	418935	8041738
GCA_900203045.1	Neisseria meningitidis	strain_Neisseria meningitidis	487	36185	UNIVERSITY OF LEICESTER	418935	8042107
GCA_900032655.1	Neisseria meningitidis	strain_2842STDY5881519	487	36258	SC	240177	3306981
GCA_003842105.1	Neisseria meningitidis	strain_INS-Nm1103	487	36269	Universidad El Bosque	407579	7656398
GCA_003842285.1	Neisseria meningitidis	strain_INS-Nm1108	487	36271	Universidad El Bosque	407579	7656401
GCA_003724635.1	Neisseria meningitidis	strain_INS-Nm1059	487	36389	Universidad El Bosque	407579	7656385
GCA_900202945.1	Neisseria meningitidis	strain_Neisseria meningitidis	487	36398	UNIVERSITY OF LEICESTER	418935	8041791
GCA_900202975.1	Neisseria meningitidis	strain_Neisseria meningitidis	487	36398	UNIVERSITY OF LEICESTER	418935	8041780
GCA_900200915.1	Neisseria meningitidis	strain_Neisseria meningitidis	487	36401	UNIVERSITY OF LEICESTER	418935	8042020
GCA_002845525.1	Neisseria meningitidis	strain_PMB5266	487	36483	Pfizer	395340	7375477
GCA_009768775.1	Neisseria meningitidis	strain_N892_00	487	36543	Instituto Adolfo Lutz	516792	13545355
GCA_003724395.1	Neisseria meningitidis	strain_INS-Nm1174	487	36545	Universidad El Bosque	407579	7656433
GCA_000191185.1	Neisseria meningitidis	strain_N1568	562020	36547	University of Maryland IGS	31305	665
GCA_900200115.1	Neisseria meningitidis	strain_Neisseria meningitidis	487	36562	UNIVERSITY OF LEICESTER	418935	8042280
GCA_003842145.1	Neisseria meningitidis	strain_INS-Nm1149	487	36569	Universidad El Bosque	407579	7656420
GCA_900200945.1	Neisseria meningitidis	strain_Neisseria meningitidis	487	36631	UNIVERSITY OF LEICESTER	418935	8042024
GCA_900201555.1	Neisseria meningitidis	strain_Neisseria meningitidis	487	36631	UNIVERSITY OF LEICESTER	418935	8041882
GCA_003842865.1	Neisseria meningitidis	strain_INS-Nm1006	487	36746	Universidad El Bosque	407579	7656351
GCA_008180275.1	Neisseria meningitidis	strain_N200/13	487	36779	Instituto Adolfo Lutz	516792	12635382
GCA_001721335.1	Neisseria meningitidis	strain_VB15548	487	36880	Christian Medical College	339501	5592158
GCA_900654215.1	Neisseria meningitidis	strain_N60	487	37132	URMITE	572700	12771495
GCA_001349095.1	Neisseria meningitidis	strain_NM3129	487	37348	SC	204351	750573
GCA_009768685.1	Neisseria meningitidis	strain_N825_00	487	37464	Instituto Adolfo Lutz	516792	13545326
GCA_009768765.1	Neisseria meningitidis	strain_N1212_00	487	37465	Instituto Adolfo Lutz	516792	13545367
GCA_900203835.1	Neisseria meningitidis	strain_Neisseria meningitidis	487	37495	UNIVERSITY OF LEICESTER	418935	8041855
GCA_003496105.1	Neisseria meningitidis	strain_M40094	487	37722	Centers for Disease Control and Prevention	428178	9704821
GCA_003995445.1	Neisseria meningitidis	strain_Nm311113	487	37750	National Institute for Communicable Disease Control and Prevention, Chinese Center for Disease Control and Prevention	270379	3267132
GCA_003842935.1	Neisseria meningitidis	strain_INS-Nm1018	487	37786	Universidad El Bosque	407579	7656359
GCA_003724545.1	Neisseria meningitidis	strain_INS-Nm1095	487	37850	Universidad El Bosque	407579	7656397
GCA_003841885.1	Neisseria meningitidis	strain_INS-Nm1142	487	37943	Universidad El Bosque	407579	7656416
GCA_003842825.1	Neisseria meningitidis	strain_INS-Nm1019	487	37954	Universidad El Bosque	407579	7656360
GCA_002318465.1	Neisseria meningitidis	strain_NmJP12x2	487	37975	Harvard T.H. Chan School of Public Health	384053	6827250
GCA_003843355.1	Neisseria meningitidis	strain_INS-Nm997	487	38051	Universidad El Bosque	407579	7656344
GCA_003996115.1	Neisseria meningitidis	strain_NmGX526	487	38175	National Institute for Communicable Disease Control and Prevention, Chinese Center for Disease Control and Prevention	270379	3267301
GCA_003842945.1	Neisseria meningitidis	strain_INS-Nm1005	487	38230	Universidad El Bosque	407579	7656350
GCA_001721325.1	Neisseria meningitidis	strain_VB13856	487	38249	Christian Medical College	339499	5592085
GCA_006334805.1	Neisseria meningitidis	strain_N88_76	487	38505	Instituto Adolfo Lutz	516792	10799018
GCA_003843525.1	Neisseria meningitidis	strain_INS-Nm977	487	38506	Universidad El Bosque	407579	7656328
GCA_003843165.1	Neisseria meningitidis	strain_INS-Nm988	487	38662	Universidad El Bosque	407579	7656336
GCA_003457535.1	Neisseria meningitidis	strain_M21577	487	39128	Centers for Disease Control and Prevention	428178	9704684
GCA_003843125.1	Neisseria meningitidis	strain_INS-Nm1002	487	39175	Universidad El Bosque	407579	7656347
GCA_003724875.1	Neisseria meningitidis	strain_INS-Nm1107	487	39184	Universidad El Bosque	407579	7656400
GCA_001166285.1	Neisseria meningitidis	strain_NM1483	487	39330	SC	204351	751411
GCA_002318315.1	Neisseria meningitidis	strain_NmJPb05x2	487	39391	Harvard T.H. Chan School of Public Health	384053	6827257
GCA_003495945.1	Neisseria meningitidis	strain_M38773	487	39560	Centers for Disease Control and Prevention	428178	9704781
GCA_003724835.1	Neisseria meningitidis	strain_INS-Nm1163	487	39658	Universidad El Bosque	407579	7656426
GCA_003842835.1	Neisseria meningitidis	strain_INS-Nm1014	487	39675	Universidad El Bosque	407579	7656356
GCA_003724935.1	Neisseria meningitidis	strain_INS-Nm1088	487	39760	Universidad El Bosque	407579	7656394
GCA_003724585.1	Neisseria meningitidis	strain_INS-Nm1065	487	39923	Universidad El Bosque	407579	7656387
GCA_004023485.1	Neisseria meningitidis	strain_NmSX78005	487	39965	National Institute for Communicable Disease Control and Prevention, Chinese Center for Disease Control and Prevention	271238	3273365
GCA_003724385.1	Neisseria meningitidis	strain_INS-Nm1173	487	40295	Universidad El Bosque	407579	7656432
GCA_003842525.1	Neisseria meningitidis	strain_INS Nm1049	487	40484	Universidad El Bosque	407579	7656378
GCA_003724525.1	Neisseria meningitidis	strain_INS-Nm1077	487	40508	Universidad El Bosque	407579	7656391
GCA_003494935.1	Neisseria meningitidis	strain_M37057	487	40786	Centers for Disease Control and Prevention	428178	9704751
GCA_000471885.1	Neisseria meningitidis	strain_Nm9418	1307439	40848	Wayne State University	193555	2472118
GCA_900200045.1	Neisseria meningitidis	strain_Neisseria meningitidis	487	41027	UNIVERSITY OF LEICESTER	418935	8042275
GCA_002265135.1	Neisseria meningitidis	strain_BA3030	487	41133	Christian Medical College	395141	7372014
GCA_003995675.1	Neisseria meningitidis	strain_Nm441005	487	41135	National Institute for Communicable Disease Control and Prevention, Chinese Center for Disease Control and Prevention	270379	3267222
GCA_900031015.1	Neisseria meningitidis	strain_2842STDY5881131	487	41152	SC	240177	3306699
GCA_003995435.1	Neisseria meningitidis	strain_Nm310502	487	41246	National Institute for Communicable Disease Control and Prevention, Chinese Center for Disease Control and Prevention	270379	3266523
GCA_003493695.1	Neisseria meningitidis	strain_M29616	487	41288	Centers for Disease Control and Prevention	428178	9704744
GCA_003995125.1	Neisseria meningitidis	strain_Nm420815	487	41307	National Institute for Communicable Disease Control and Prevention, Chinese Center for Disease Control and Prevention	270379	3267191
GCA_003724795.1	Neisseria meningitidis	strain_INS-Nm1155	487	41314	Universidad El Bosque	407579	7656424
GCA_003842485.1	Neisseria meningitidis	strain_INS-Nm1051	487	41631	Universidad El Bosque	407579	7656380
GCA_003995505.1	Neisseria meningitidis	strain_Nm350601	487	41706	National Institute for Communicable Disease Control and Prevention, Chinese Center for Disease Control and Prevention	270379	3267135
GCA_000763745.1	Neisseria meningitidis	strain_NmLN9233	487	41746	Army Medical and Veterinary Research Center	257242	2949640
GCA_003841865.1	Neisseria meningitidis	strain_INS-Nm1150	487	41766	Universidad El Bosque	407579	7656421
GCA_003702685.1	Neisseria meningitidis	strain_520814	487	41772	National Institute for Communicable Disease Control and Prevention, Chinese Center for Disease Control and Prevention	265152	3145749
GCA_003995095.1	Neisseria meningitidis	strain_Nm310803	487	42061	National Institute for Communicable Disease Control and Prevention, Chinese Center for Disease Control and Prevention	270379	3266524
GCA_003493505.1	Neisseria meningitidis	strain_M39140	487	42148	Centers for Disease Control and Prevention	428178	9704800
GCA_900033335.1	Neisseria meningitidis	strain_2842STDY5881460	487	42165	SC	240177	3306853
GCA_003842305.1	Neisseria meningitidis	strain_INS-Nm1091	487	42521	Universidad El Bosque	407579	7656396
GCA_002318415.1	Neisseria meningitidis	strain_NmJP14x1	487	42629	Harvard T.H. Chan School of Public Health	384053	6827252
GCA_003843535.1	Neisseria meningitidis	strain_INS-Nm971	487	42848	Universidad El Bosque	407579	7656327
GCA_003995515.1	Neisseria meningitidis	strain_Nm360601	487	42853	National Institute for Communicable Disease Control and Prevention, Chinese Center for Disease Control and Prevention	270379	3267140
GCA_003842385.1	Neisseria meningitidis	strain_INS-Nm1078	487	43146	Universidad El Bosque	407579	7656392
GCA_003996395.1	Neisseria meningitidis	strain_NmHE89009	487	43194	National Institute for Communicable Disease Control and Prevention, Chinese Center for Disease Control and Prevention	270379	3268337
GCA_002148445.1	Neisseria meningitidis	strain_Nm287	487	43238	Oswaldo Cruz Institute	329301	5437673
GCA_003842155.1	Neisseria meningitidis	strain_INS-Nm1046	487	43281	Universidad El Bosque	407579	7656377
GCA_900028095.1	Neisseria meningitidis	strain_2842STDY5881485	487	43377	SC	240177	3306913
GCA_003495515.1	Neisseria meningitidis	strain_M39142	487	43479	Centers for Disease Control and Prevention	428178	9704801
GCA_900024375.1	Neisseria meningitidis	strain_2842STDY5881321	487	43484	SC	240177	3306828
GCA_001183285.1	Neisseria meningitidis	strain_100514	487	43545	National Institute for Communicable Disease Control and Prevention, Chinese Center for Disease Control and Prevention	244828	2729217
GCA_003842955.1	Neisseria meningitidis	strain_INS-Nm1029	487	43855	Universidad El Bosque	407579	7656366
GCA_003842195.1	Neisseria meningitidis	strain_INS-Nm1121	487	43869	Universidad El Bosque	407579	7656409
GCA_003724815.1	Neisseria meningitidis	strain_INS-Nm1154	487	43895	Universidad El Bosque	407579	7656423
GCA_003493915.1	Neisseria meningitidis	strain_M29645	487	44038	Centers for Disease Control and Prevention	428178	9704750
GCA_003492695.1	Neisseria meningitidis	strain_M28955	487	44049	Centers for Disease Control and Prevention	428178	9704719
GCA_002148545.1	Neisseria meningitidis	strain_Nm638	487	44207	Oswaldo Cruz Institute	329301	5437771
GCA_003842965.1	Neisseria meningitidis	strain_INS-Nm1017	487	44226	Universidad El Bosque	407579	7656358
GCA_003494945.1	Neisseria meningitidis	strain_M39595	487	44234	Centers for Disease Control and Prevention	428178	9704813
GCA_900032035.1	Neisseria meningitidis	strain_2842STDY5881013	487	44390	SC	240177	3320437
GCA_003724575.1	Neisseria meningitidis	strain_INS-Nm1076	487	44504	Universidad El Bosque	407579	7656390
GCA_003492245.1	Neisseria meningitidis	strain_M28960	487	44661	Centers for Disease Control and Prevention	428178	9704721
GCA_003496725.1	Neisseria meningitidis	strain_M22617	487	44815	Centers for Disease Control and Prevention	428178	9704697
GCA_900017215.1	Neisseria meningitidis	strain_2842STDY5881451	487	44857	SC	240177	3306825
GCA_003724745.1	Neisseria meningitidis	strain_INS-Nm1175	487	44883	Universidad El Bosque	407579	7656434
GCA_003841955.1	Neisseria meningitidis	strain_INS-Nm1132	487	44944	Universidad El Bosque	407579	7656412
GCA_003842925.1	Neisseria meningitidis	strain_INS-Nm1032	487	44956	Universidad El Bosque	407579	7656367
GCA_003842765.1	Neisseria meningitidis	strain_INS-Nm1021	487	44962	Universidad El Bosque	407579	7656362
GCA_003724615.1	Neisseria meningitidis	strain_INS-Nm1064	487	45092	Universidad El Bosque	407579	7656386
GCA_003843035.1	Neisseria meningitidis	strain_INS-Nm1011	487	45125	Universidad El Bosque	407579	7656353
GCA_900031415.1	Neisseria meningitidis	strain_2842STDY5881212	487	45198	SC	240177	3306640
GCA_900029855.1	Neisseria meningitidis	strain_2842STDY5881382	487	45245	SC	240177	3306886
GCA_900026865.1	Neisseria meningitidis	strain_2842STDY5881442	487	45268	SC	240177	3306796
GCA_001066195.1	Neisseria meningitidis	strain_768_NMEN	487	45290	University of Washington	267549	3197977
GCA_900028065.1	Neisseria meningitidis	strain_2842STDY5881473	487	45299	SC	240177	3306889
GCA_900017935.1	Neisseria meningitidis	strain_2842STDY5881150	487	45345	SC	240177	3306530
GCA_900029025.1	Neisseria meningitidis	strain_2842STDY5881112	487	45421	SC	240177	3306660
GCA_003842445.1	Neisseria meningitidis	strain_INS-Nm1066	487	45508	Universidad El Bosque	407579	7656388
GCA_003724655.1	Neisseria meningitidis	strain_INS-Nm1200	487	45689	Universidad El Bosque	407579	7656439
GCA_900033145.1	Neisseria meningitidis	strain_2842STDY5881322	487	45734	SC	240177	3306830
GCA_003842855.1	Neisseria meningitidis	strain_INS-Nm1008	487	45738	Universidad El Bosque	407579	7656352
GCA_003724645.1	Neisseria meningitidis	strain_INS-Nm1205	487	45745	Universidad El Bosque	407579	7656440
GCA_002318235.1	Neisseria meningitidis	strain_NmJPb05x6	487	45805	Harvard T.H. Chan School of Public Health	384053	6827261
GCA_003995905.1	Neisseria meningitidis	strain_Nm310822	487	45874	National Institute for Communicable Disease Control and Prevention, Chinese Center for Disease Control and Prevention	270379	3267131
GCA_900031385.1	Neisseria meningitidis	strain_2842STDY5880996	487	45904	SC	240177	3320421
GCA_900048015.1	Neisseria meningitidis	strain_2842STDY5881205	487	45927	SC	240177	3306629
GCA_003495125.1	Neisseria meningitidis	strain_M38621	487	45995	Centers for Disease Control and Prevention	428178	9704775
GCA_003494045.1	Neisseria meningitidis	strain_M29618	487	46009	Centers for Disease Control and Prevention	428178	9704745
GCA_003842635.1	Neisseria meningitidis	strain_INS-Nm1037	487	46070	Universidad El Bosque	407579	7656372
GCA_003496285.1	Neisseria meningitidis	strain_M21980	487	46100	Centers for Disease Control and Prevention	428178	9704691
GCA_900027835.1	Neisseria meningitidis	strain_2842STDY5881036	487	46156	SC	240177	3320459
GCA_900027995.1	Neisseria meningitidis	strain_2842STDY5881431	487	46156	SC	240177	3306985
GCA_900043225.1	Neisseria meningitidis	strain_2842STDY5881637	487	46188	SC	240177	3307108
GCA_900032585.1	Neisseria meningitidis	strain_2842STDY5881420	487	46200	SC	240177	3306962
GCA_900031405.1	Neisseria meningitidis	strain_2842STDY5881113	487	46255	SC	240177	3306663
GCA_900031055.1	Neisseria meningitidis	strain_2842STDY5881223	487	46283	SC	240177	3306658
GCA_003996175.1	Neisseria meningitidis	strain_Nm88001	487	46308	National Institute for Communicable Disease Control and Prevention, Chinese Center for Disease Control and Prevention	270379	3267320
GCA_003496685.1	Neisseria meningitidis	strain_M38608	487	46318	Centers for Disease Control and Prevention	428178	9704774
GCA_900032645.1	Neisseria meningitidis	strain_2842STDY5881486	487	46386	SC	240177	3306915
GCA_900022415.1	Neisseria meningitidis	strain_2842STDY5881370	487	46411	SC	240177	3306852
GCA_900017945.1	Neisseria meningitidis	strain_2842STDY5881410	487	46443	SC	240177	3306942
GCA_900024335.1	Neisseria meningitidis	strain_2842STDY5881026	487	46553	SC	240177	3320450
GCA_003842255.1	Neisseria meningitidis	strain_INS-Nm1113	487	46594	Universidad El Bosque	407579	7656403
GCA_900033295.1	Neisseria meningitidis	strain_2842STDY5881407	487	46626	SC	240177	3306936
GCA_900022025.1	Neisseria meningitidis	strain_2842STDY5881461	487	46710	SC	240177	3306857
GCA_003490745.1	Neisseria meningitidis	strain_M38799	487	46737	Centers for Disease Control and Prevention	428178	9704783
GCA_900041355.1	Neisseria meningitidis	strain_2842STDY5881371	487	46757	SC	240177	3306855
GCA_003494925.1	Neisseria meningitidis	strain_M04559	487	46799	Centers for Disease Control and Prevention	428178	9704659
GCA_900041335.1	Neisseria meningitidis	strain_2842STDY5881350	487	46846	SC	240177	3306785
GCA_900043505.1	Neisseria meningitidis	strain_2842STDY5881432	487	46849	SC	240177	3306987
GCA_900032485.1	Neisseria meningitidis	strain_2842STDY5881229	487	46905	SC	240177	3306668
GCA_003843145.1	Neisseria meningitidis	strain_INS-Nm996	487	46933	Universidad El Bosque	407579	7656343
GCA_003996715.1	Neisseria meningitidis	strain_NmHA80132	487	47021	National Institute for Communicable Disease Control and Prevention, Chinese Center for Disease Control and Prevention	270379	3267310
GCA_003996645.1	Neisseria meningitidis	strain_NmHA84002	487	47109	National Institute for Communicable Disease Control and Prevention, Chinese Center for Disease Control and Prevention	270379	3267312
GCA_900030955.1	Neisseria meningitidis	strain_2842STDY5881056	487	47168	SC	240177	3306533
GCA_003490405.1	Neisseria meningitidis	strain_M28998	487	47174	Centers for Disease Control and Prevention	428178	9704725
GCA_900044295.1	Neisseria meningitidis	strain_2842STDY5881445	487	47262	SC	240177	3306806
GCA_900032105.1	Neisseria meningitidis	strain_2842STDY5881482	487	47336	SC	240177	3306907
GCA_003724755.1	Neisseria meningitidis	strain_INS-Nm1169	487	47342	Universidad El Bosque	407579	7656428
GCA_003995195.1	Neisseria meningitidis	strain_Nm440725	487	47412	National Institute for Communicable Disease Control and Prevention, Chinese Center for Disease Control and Prevention	270379	3267218
GCA_003492925.1	Neisseria meningitidis	strain_M19901	487	47519	Centers for Disease Control and Prevention	428178	9704675
GCA_003724495.1	Neisseria meningitidis	strain_INS-Nm1087	487	47668	Universidad El Bosque	407579	7656393
GCA_900028015.1	Neisseria meningitidis	strain_2842STDY5881456	487	47677	SC	240177	3306840
GCA_003490965.1	Neisseria meningitidis	strain_M40466	487	47700	Centers for Disease Control and Prevention	428178	9704834
GCA_900032085.1	Neisseria meningitidis	strain_2842STDY5881423	487	47718	SC	240177	3306968
GCA_900022455.1	Neisseria meningitidis	strain_2842STDY5881462	487	47733	SC	240177	3306860
GCA_900025685.1	Neisseria meningitidis	strain_2842STDY5881406	487	47761	SC	240177	3306934
GCA_900029035.1	Neisseria meningitidis	strain_2842STDY5881254	487	47770	SC	240177	3306725
GCA_900034575.1	Neisseria meningitidis	strain_2842STDY5881163	487	47823	SC	240177	3306554
GCA_002318375.1	Neisseria meningitidis	strain_NmJP14x3	487	47833	Harvard T.H. Chan School of Public Health	384053	6827254
GCA_900024345.1	Neisseria meningitidis	strain_2842STDY5881101	487	47858	SC	240177	3306633
GCA_900032575.1	Neisseria meningitidis	strain_2842STDY5881418	487	47863	SC	240177	3306958
GCA_001969775.1	Neisseria meningitidis	strain_G-2	487	47888	Indiana University School of Medicine	320427	4939110
GCA_003995385.1	Neisseria meningitidis	strain_Nm210622	487	47898	National Institute for Communicable Disease Control and Prevention, Chinese Center for Disease Control and Prevention	270379	3266513
GCA_900033275.1	Neisseria meningitidis	strain_2842STDY5881403	487	47941	SC	240177	3306929
GCA_003496515.1	Neisseria meningitidis	strain_M38893	487	48010	Centers for Disease Control and Prevention	428178	9704786
GCA_003495725.1	Neisseria meningitidis	strain_M39205	487	48027	Centers for Disease Control and Prevention	428178	9704805
GCA_900029835.1	Neisseria meningitidis	strain_2842STDY5881630	487	48158	SC	240177	3307097
GCA_900033065.1	Neisseria meningitidis	strain_2842STDY5881133	487	48202	SC	240177	3306701
GCA_003491105.1	Neisseria meningitidis	strain_M39092	487	48237	Centers for Disease Control and Prevention	428178	9704795
GCA_001183405.1	Neisseria meningitidis	strain_100530	487	48259	National Institute for Communicable Disease Control and Prevention, Chinese Center for Disease Control and Prevention	244856	2729282
GCA_003496055.1	Neisseria meningitidis	strain_M38524	487	48291	Centers for Disease Control and Prevention	428178	9704770
GCA_003842345.1	Neisseria meningitidis	strain_INS-Nm1069	487	48315	Universidad El Bosque	407579	7656389
GCA_003494565.1	Neisseria meningitidis	strain_M23675	487	48364	Centers for Disease Control and Prevention	428178	9704703
GCA_003492545.1	Neisseria meningitidis	strain_M28411	487	48377	Centers for Disease Control and Prevention	428178	9704712
GCA_900033115.1	Neisseria meningitidis	strain_2842STDY5881268	487	48425	SC	240177	3306739
GCA_003724695.1	Neisseria meningitidis	strain_INS-Nm1197	487	48445	Universidad El Bosque	407579	7656437
GCA_003996505.1	Neisseria meningitidis	strain_NmLN9233	487	48524	National Institute for Communicable Disease Control and Prevention, Chinese Center for Disease Control and Prevention	270379	3268388
GCA_003496305.1	Neisseria meningitidis	strain_M40150	487	48564	Centers for Disease Control and Prevention	428178	9704825
GCA_003843365.1	Neisseria meningitidis	strain_INS-Nm995	487	48620	Universidad El Bosque	407579	7656342
GCA_900047065.1	Neisseria meningitidis	strain_2842STDY5881467	487	48651	SC	240177	3306877
GCA_900038635.1	Neisseria meningitidis	strain_2842STDY5881727	487	48685	SC	240177	3307103
GCA_003842645.1	Neisseria meningitidis	strain_INS-Nm1035	487	48737	Universidad El Bosque	407579	7656370
GCA_003842695.1	Neisseria meningitidis	strain_INS-Nm1033	487	48737	Universidad El Bosque	407579	7656368
GCA_003843375.1	Neisseria meningitidis	strain_INS-Nm994	487	48737	Universidad El Bosque	407579	7656341
GCA_003842625.1	Neisseria meningitidis	strain_INS-Nm1036	487	48757	Universidad El Bosque	407579	7656371
GCA_900046735.1	Neisseria meningitidis	strain_2842STDY5881404	487	48776	SC	240177	3306931
GCA_003457545.1	Neisseria meningitidis	strain_M23008	487	48807	Centers for Disease Control and Prevention	428178	9704701
GCA_003490375.1	Neisseria meningitidis	strain_M20967	487	48858	Centers for Disease Control and Prevention	428178	9704677
GCA_003490545.1	Neisseria meningitidis	strain_M28965	487	48861	Centers for Disease Control and Prevention	428178	9704722
GCA_002318495.1	Neisseria meningitidis	strain_NmJP06x1	487	48874	Harvard T.H. Chan School of Public Health	384053	6827248
GCA_900031445.1	Neisseria meningitidis	strain_2842STDY5881310	487	48970	SC	240177	3306800
GCA_003724735.1	Neisseria meningitidis	strain_INS-Nm1177	487	49066	Universidad El Bosque	407579	7656435
GCA_001969785.1	Neisseria meningitidis	strain_G-1	487	49075	Indiana University School of Medicine	320426	4939109
GCA_003842725.1	Neisseria meningitidis	strain_INS-Nm1028	487	49102	Universidad El Bosque	407579	7656365
GCA_002318225.1	Neisseria meningitidis	strain_NmJPb09x1	487	49140	Harvard T.H. Chan School of Public Health	384053	6827262
GCA_900035445.1	Neisseria meningitidis	strain_2842STDY5881645	487	49154	SC	240177	3307124
GCA_003995315.1	Neisseria meningitidis	strain_Nm11300180	487	49210	National Institute for Communicable Disease Control and Prevention, Chinese Center for Disease Control and Prevention	270379	3267238
GCA_003724435.1	Neisseria meningitidis	strain_INS-Nm1168	487	49237	Universidad El Bosque	407579	7656427
GCA_002318295.1	Neisseria meningitidis	strain_NmJPb05x4	487	49274	Harvard T.H. Chan School of Public Health	384053	6827259
GCA_002318575.1	Neisseria meningitidis	strain_NmJP04x1	487	49278	Harvard T.H. Chan School of Public Health	384053	6827244
GCA_002318255.1	Neisseria meningitidis	strain_NmJPb05x5	487	49279	Harvard T.H. Chan School of Public Health	384053	6827260
GCA_900039595.1	Neisseria meningitidis	strain_2842STDY5881728	487	49309	SC	240177	3307105
GCA_003841855.1	Neisseria meningitidis	strain_INS-Nm1137	487	49478	Universidad El Bosque	407579	7656415
GCA_900034265.1	Neisseria meningitidis	strain_2842STDY5881471	487	49521	SC	240177	3306885
GCA_003995995.1	Neisseria meningitidis	strain_Nm360527	487	49681	National Institute for Communicable Disease Control and Prevention, Chinese Center for Disease Control and Prevention	270379	3267138
GCA_900027825.1	Neisseria meningitidis	strain_2842STDY5881010	487	49694	SC	240177	3320434
GCA_003842585.1	Neisseria meningitidis	strain_INS-Nm1040	487	49707	Universidad El Bosque	407579	7656374
GCA_003842435.1	Neisseria meningitidis	strain_INS-Nm1056	487	49739	Universidad El Bosque	407579	7656382
GCA_900034625.1	Neisseria meningitidis	strain_2842STDY5881454	487	49764	SC	240177	3306834
GCA_003995615.1	Neisseria meningitidis	strain_Nm420818	487	49764	National Institute for Communicable Disease Control and Prevention, Chinese Center for Disease Control and Prevention	270379	3267198
GCA_900030895.1	Neisseria meningitidis	strain_2842STDY5880989	487	49793	SC	240177	3320414
GCA_003843475.1	Neisseria meningitidis	strain_INS-Nm989	487	49834	Universidad El Bosque	407579	7656337
GCA_003495245.1	Neisseria meningitidis	strain_M39858	487	49892	Centers for Disease Control and Prevention	428178	9704816
GCA_009932465.1	Neisseria meningitidis	strain_P029A17 case_3_IMD	487	49927	Instituto Nacional de Salud	523804	10987552
GCA_003842205.1	Neisseria meningitidis	strain_INS-Nm1120	487	49932	Universidad El Bosque	407579	7656408
GCA_003843095.1	Neisseria meningitidis	strain_INS-Nm1003	487	49940	Universidad El Bosque	407579	7656348
GCA_900037505.1	Neisseria meningitidis	strain_2842STDY5881034	487	49941	SC	240177	3320457
GCA_003496855.1	Neisseria meningitidis	strain_M38016	487	50013	Centers for Disease Control and Prevention	428178	9704767
GCA_900034255.1	Neisseria meningitidis	strain_2842STDY5881426	487	50034	SC	240177	3306974
GCA_900025705.1	Neisseria meningitidis	strain_2842STDY5881414	487	50119	SC	240177	3306950
GCA_900022375.1	Neisseria meningitidis	strain_2842STDY5881099	487	50120	SC	240177	3306628
GCA_900035555.1	Neisseria meningitidis	strain_2842STDY5881417	487	50123	SC	240177	3306956
GCA_900043265.1	Neisseria meningitidis	strain_2842STDY5881098	487	50125	SC	240177	3306625
GCA_900033075.1	Neisseria meningitidis	strain_2842STDY5881168	487	50134	SC	240177	3306563
GCA_900037255.1	Neisseria meningitidis	strain_2842STDY5881146	487	50137	SC	240177	3306714
GCA_900030925.1	Neisseria meningitidis	strain_2842STDY5881018	487	50167	SC	240177	3320442
GCA_900033225.1	Neisseria meningitidis	strain_2842STDY5881368	487	50167	SC	240177	3306847
GCA_900025655.1	Neisseria meningitidis	strain_2842STDY5881347	487	50168	SC	240177	3306778
GCA_003496145.1	Neisseria meningitidis	strain_M37980	487	50195	Centers for Disease Control and Prevention	428178	9704766
GCA_002148485.1	Neisseria meningitidis	strain_Nm292	487	50262	Oswaldo Cruz Institute	329301	5437675
GCA_002148565.1	Neisseria meningitidis	strain_Nm612	487	50320	Oswaldo Cruz Institute	329301	5437686
GCA_003458005.1	Neisseria meningitidis	strain_M04486	487	50346	Centers for Disease Control and Prevention	428178	9760375
GCA_900037535.1	Neisseria meningitidis	strain_2842STDY5881387	487	50413	SC	240177	3306896
GCA_900039605.1	Neisseria meningitidis	strain_2842STDY5881457	487	50465	SC	240177	3306844
GCA_001183215.1	Neisseria meningitidis	strain_34173	487	50468	National Institute for Communicable Disease Control and Prevention, Chinese Center for Disease Control and Prevention	244818	2729200
GCA_002318145.1	Neisseria meningitidis	strain_NmSL14x1	487	50542	Harvard T.H. Chan School of Public Health	384053	6827266
GCA_900027875.1	Neisseria meningitidis	strain_2842STDY5881147	487	50612	SC	240177	3306715
GCA_900024445.1	Neisseria meningitidis	strain_2842STDY5881459	487	50642	SC	240177	3306849
GCA_002845655.1	Neisseria meningitidis	strain_PMB5301	487	50665	Pfizer	395340	7375476
GCA_900047055.1	Neisseria meningitidis	strain_2842STDY5881345	487	50671	SC	240177	3306773
GCA_900044275.1	Neisseria meningitidis	strain_2842STDY5881338	487	50674	SC	240177	3306869
GCA_900025695.1	Neisseria meningitidis	strain_2842STDY5881415	487	50687	SC	240177	3306952
GCA_003496575.1	Neisseria meningitidis	strain_M38519	487	50743	Centers for Disease Control and Prevention	428178	9704768
GCA_900033135.1	Neisseria meningitidis	strain_2842STDY5881330	487	50755	SC	240177	3306851
GCA_900027855.1	Neisseria meningitidis	strain_2842STDY5881061	487	50768	SC	240177	3306545
GCA_900037285.1	Neisseria meningitidis	strain_2842STDY5881351	487	50772	SC	240177	3306788
GCA_003494985.1	Neisseria meningitidis	strain_M40105	487	50784	Centers for Disease Control and Prevention	428178	9704823
GCA_900027975.1	Neisseria meningitidis	strain_2842STDY5881385	487	50787	SC	240177	3306892
GCA_900031395.1	Neisseria meningitidis	strain_2842STDY5881079	487	50804	SC	240177	3306583
GCA_900032075.1	Neisseria meningitidis	strain_2842STDY5881398	487	50810	SC	240177	3306918
GCA_900034215.1	Neisseria meningitidis	strain_2842STDY5881142	487	50811	SC	240177	3306710
GCA_003496845.1	Neisseria meningitidis	strain_M37449	487	50815	Centers for Disease Control and Prevention	428178	9704758
GCA_003842745.1	Neisseria meningitidis	strain_INS-Nm1022	487	50851	Universidad El Bosque	407579	7656363
GCA_003491045.1	Neisseria meningitidis	strain_M38914	487	50878	Centers for Disease Control and Prevention	428178	9704789
GCA_900025585.1	Neisseria meningitidis	strain_2842STDY5881530	487	50892	SC	240177	3306999
GCA_003724475.1	Neisseria meningitidis	strain_INS-Nm1172	487	50912	Universidad El Bosque	407579	7656431
GCA_003842275.1	Neisseria meningitidis	strain_INS-Nm1112	487	50980	Universidad El Bosque	407579	7656402
GCA_003995145.1	Neisseria meningitidis	strain_Nm440550	487	50986	National Institute for Communicable Disease Control and Prevention, Chinese Center for Disease Control and Prevention	270379	3267214
GCA_900036235.1	Neisseria meningitidis	strain_2842STDY5881334	487	51054	SC	240177	3306861
GCA_003843255.1	Neisseria meningitidis	strain_INS-Nm981	487	51128	Universidad El Bosque	407579	7656331
GCA_900039285.1	Neisseria meningitidis	strain_2842STDY5881434	487	51165	SC	240177	3306991
GCA_003843045.1	Neisseria meningitidis	strain_INS-Nm1016	487	51227	Universidad El Bosque	407579	7656357
GCA_003495465.1	Neisseria meningitidis	strain_M39091	487	51275	Centers for Disease Control and Prevention	428178	9704794
GCA_900034595.1	Neisseria meningitidis	strain_2842STDY5881187	487	51334	SC	240177	3306596
GCA_003492815.1	Neisseria meningitidis	strain_M29642	487	51341	Centers for Disease Control and Prevention	428178	9704748
GCA_003496045.1	Neisseria meningitidis	strain_M29022	487	51351	Centers for Disease Control and Prevention	428178	9704728
GCA_900026855.1	Neisseria meningitidis	strain_2842STDY5881422	487	51386	SC	240177	3306966
GCA_900024925.1	Neisseria meningitidis	strain_2842STDY5881474	487	51453	SC	240177	3306891
GCA_900032475.1	Neisseria meningitidis	strain_2842STDY5881096	487	51478	SC	240177	3306621
GCA_009932735.1	Neisseria meningitidis	strain_INS006	487	51545	Instituto Nacional de Salud	525791	11077549
GCA_900032535.1	Neisseria meningitidis	strain_2842STDY5881360	487	51546	SC	240177	3306817
GCA_003996055.1	Neisseria meningitidis	strain_Nm440911	487	51548	National Institute for Communicable Disease Control and Prevention, Chinese Center for Disease Control and Prevention	270379	3267221
GCA_900027915.1	Neisseria meningitidis	strain_2842STDY5881333	487	51639	SC	240177	3306858
GCA_009932405.1	Neisseria meningitidis	strain_P102A17 carrier_6	487	51657	Instituto Nacional de Salud	523836	10988876
GCA_009933215.1	Neisseria meningitidis	strain_INS005	487	51659	Instituto Nacional de Salud	525788	11077548
GCA_900029255.1	Neisseria meningitidis	strain_2842STDY5881563	487	51674	SC	240177	3307031
GCA_900026805.1	Neisseria meningitidis	strain_2842STDY5881273	487	51675	SC	240177	3306744
GCA_900025575.1	Neisseria meningitidis	strain_2842STDY5881505	487	51679	SC	240177	3306953
GCA_900017065.1	Neisseria meningitidis	strain_2842STDY5881315	487	51685	SC	240177	3306813
GCA_003995765.1	Neisseria meningitidis	strain_NmBJ4384	487	51697	National Institute for Communicable Disease Control and Prevention, Chinese Center for Disease Control and Prevention	270379	3267253
GCA_900036705.1	Neisseria meningitidis	strain_2842STDY5881571	487	51697	SC	240177	3307039
GCA_003495805.1	Neisseria meningitidis	strain_M38774	487	51707	Centers for Disease Control and Prevention	428178	9704782
GCA_003995755.1	Neisseria meningitidis	strain_Nm21300274	487	51730	National Institute for Communicable Disease Control and Prevention, Chinese Center for Disease Control and Prevention	270379	3267248
GCA_003995135.1	Neisseria meningitidis	strain_Nm360559	487	51750	National Institute for Communicable Disease Control and Prevention, Chinese Center for Disease Control and Prevention	270379	3267139
GCA_003842545.1	Neisseria meningitidis	strain_INS-Nm1043	487	51760	Universidad El Bosque	407579	7656375
GCA_003843425.1	Neisseria meningitidis	strain_INS-Nm993	487	51793	Universidad El Bosque	407579	7656340
GCA_003492435.1	Neisseria meningitidis	strain_M28433	487	51799	Centers for Disease Control and Prevention	428178	9704714
GCA_001183465.1	Neisseria meningitidis	strain_330505	487	51876	National Institute for Communicable Disease Control and Prevention, Chinese Center for Disease Control and Prevention	244709	2728055
GCA_003843225.1	Neisseria meningitidis	strain_INS-Nm984	487	51920	Universidad El Bosque	407579	7656334
GCA_900022385.1	Neisseria meningitidis	strain_2842STDY5881227	487	52059	SC	240177	3306664
GCA_900033125.1	Neisseria meningitidis	strain_2842STDY5881492	487	52064	SC	240177	3306927
GCA_003995895.1	Neisseria meningitidis	strain_Nm130933	487	52085	National Institute for Communicable Disease Control and Prevention, Chinese Center for Disease Control and Prevention	270379	3266442
GCA_003843135.1	Neisseria meningitidis	strain_INS-Nm999	487	52108	Universidad El Bosque	407579	7656346
GCA_003842535.1	Neisseria meningitidis	strain_INS-Nm1044	487	52118	Universidad El Bosque	407579	7656376
GCA_003490725.1	Neisseria meningitidis	strain_M28670	487	52155	Centers for Disease Control and Prevention	428178	9704716
GCA_900017045.1	Neisseria meningitidis	strain_2842STDY5881282	487	52172	SC	240177	3306753
GCA_003843485.1	Neisseria meningitidis	strain_INS-Nm978	487	52174	Universidad El Bosque	407579	7656329
GCA_900027845.1	Neisseria meningitidis	strain_2842STDY5881047	487	52215	SC	240177	3320470
GCA_900022355.1	Neisseria meningitidis	strain_2842STDY5881067	487	52230	SC	240177	3306558
GCA_003996495.1	Neisseria meningitidis	strain_NmJX80281	487	52332	National Institute for Communicable Disease Control and Prevention, Chinese Center for Disease Control and Prevention	270379	3268383
GCA_900033175.1	Neisseria meningitidis	strain_2842STDY5881638	487	52371	SC	240177	3307110
GCA_900034565.1	Neisseria meningitidis	strain_2842STDY5881134	487	52391	SC	240177	3306702
GCA_900031065.1	Neisseria meningitidis	strain_2842STDY5881241	487	52392	SC	240177	3306690
GCA_900026825.1	Neisseria meningitidis	strain_2842STDY5881388	487	52398	SC	240177	3306898
GCA_900025565.1	Neisseria meningitidis	strain_2842STDY5881305	487	52401	SC	240177	3306786
GCA_900036245.1	Neisseria meningitidis	strain_2842STDY5881391	487	52412	SC	240177	3306904
GCA_900028005.1	Neisseria meningitidis	strain_2842STDY5881435	487	52416	SC	240177	3306993
GCA_900032055.1	Neisseria meningitidis	strain_2842STDY5881342	487	52423	SC	240177	3306767
GCA_002318165.1	Neisseria meningitidis	strain_NmSL13x2	487	52428	Harvard T.H. Chan School of Public Health	384053	6827264
GCA_900031025.1	Neisseria meningitidis	strain_2842STDY5881154	487	52431	SC	240177	3306537
GCA_900020185.1	Neisseria meningitidis	strain_2842STDY5881412	487	52476	SC	240177	3306946
GCA_900029085.1	Neisseria meningitidis	strain_2842STDY5881381	487	52476	SC	240177	3306884
GCA_003493765.1	Neisseria meningitidis	strain_M29644	487	52500	Centers for Disease Control and Prevention	428178	9704749
GCA_900036275.1	Neisseria meningitidis	strain_2842STDY5881506	487	52518	SC	240177	3306955
GCA_900027475.1	Neisseria meningitidis	strain_2842STDY5881601	487	52559	SC	240177	3307069
GCA_900025535.1	Neisseria meningitidis	strain_2842STDY5881198	487	52564	SC	240177	3306616
GCA_900029105.1	Neisseria meningitidis	strain_2842STDY5881428	487	52598	SC	240177	3306978
GCA_900035125.1	Neisseria meningitidis	strain_2842STDY5881144	487	52621	SC	240177	3306712
GCA_900033655.1	Neisseria meningitidis	strain_2842STDY5881433	487	52627	SC	240177	3306989
GCA_003495425.1	Neisseria meningitidis	strain_M38901	487	52637	Centers for Disease Control and Prevention	428178	9704788
GCA_001183175.1	Neisseria meningitidis	strain_130803	487	52691	National Institute for Communicable Disease Control and Prevention, Chinese Center for Disease Control and Prevention	244816	2729102
GCA_003995425.1	Neisseria meningitidis	strain_Nm310812	487	52728	National Institute for Communicable Disease Control and Prevention, Chinese Center for Disease Control and Prevention	270379	3266526
GCA_003842055.1	Neisseria meningitidis	strain_INS-Nm1116	487	52763	Universidad El Bosque	407579	7656405
GCA_900033265.1	Neisseria meningitidis	strain_2842STDY5881399	487	52769	SC	240177	3306920
GCA_900027885.1	Neisseria meningitidis	strain_2842STDY5881200	487	52798	SC	240177	3306620
GCA_009932855.1	Neisseria meningitidis	strain_INS004	487	52800	Instituto Nacional de Salud	525700	11057571
GCA_900038035.1	Neisseria meningitidis	strain_2842STDY5880984	487	52824	SC	240177	3320409
GCA_900041375.1	Neisseria meningitidis	strain_2842STDY5881424	487	52838	SC	240177	3306970
GCA_900043285.1	Neisseria meningitidis	strain_2842STDY5881704	487	52874	SC	240177	3307205
GCA_900043335.1	Neisseria meningitidis	strain_2842STDY5881455	487	52897	SC	240177	3306837
GCA_003458055.1	Neisseria meningitidis	strain_M04256	487	52907	Centers for Disease Control and Prevention	428178	9760376
GCA_900025605.1	Neisseria meningitidis	strain_2842STDY5881610	487	52911	SC	240177	3307078
GCA_003494825.1	Neisseria meningitidis	strain_M29015	487	52912	Centers for Disease Control and Prevention	428178	9704726
GCA_900033345.1	Neisseria meningitidis	strain_2842STDY5881475	487	52922	SC	240177	3306893
GCA_009932055.1	Neisseria meningitidis	strain_1999 case_IMD	487	52930	Instituto Nacional de Salud	523842	10988945
GCA_900033245.1	Neisseria meningitidis	strain_2842STDY5881378	487	52953	SC	240177	3306878
GCA_003842395.1	Neisseria meningitidis	strain_INS-Nm1057	487	53033	Universidad El Bosque	407579	7656383
GCA_003841945.1	Neisseria meningitidis	strain_INS-Nm1136	487	53047	Universidad El Bosque	407579	7656414
GCA_900025435.1	Neisseria meningitidis	strain_2842STDY5881574	487	53136	SC	240177	3307042
GCA_900048435.1	Neisseria meningitidis	strain_2842STDY5881339	487	53145	SC	240177	3306871
GCA_900033355.1	Neisseria meningitidis	strain_2842STDY5881476	487	53186	SC	240177	3306895
GCA_003494425.1	Neisseria meningitidis	strain_M37477	487	53194	Centers for Disease Control and Prevention	428178	9704759
GCA_003843155.1	Neisseria meningitidis	strain_INS-Nm991	487	53312	Universidad El Bosque	407579	7656338
GCA_900035175.1	Neisseria meningitidis	strain_2842STDY5881430	487	53454	SC	240177	3306982
GCA_900033315.1	Neisseria meningitidis	strain_2842STDY5881447	487	53456	SC	240177	3306812
GCA_900035135.1	Neisseria meningitidis	strain_2842STDY5881575	487	53508	SC	240177	3307043
GCA_003493665.1	Neisseria meningitidis	strain_M28434	487	53528	Centers for Disease Control and Prevention	428178	9704715
GCA_900034585.1	Neisseria meningitidis	strain_2842STDY5881177	487	53566	SC	240177	3306579
GCA_900047985.1	Neisseria meningitidis	strain_2842STDY5881584	487	53698	SC	240177	3307052
GCA_900019905.1	Neisseria meningitidis	strain_2842STDY5881159	487	53725	SC	240177	3306546
GCA_900027945.1	Neisseria meningitidis	strain_2842STDY5881683	487	53793	SC	240177	3307184
GCA_900025505.1	Neisseria meningitidis	strain_2842STDY5881087	487	53794	SC	240177	3306602
GCA_002318395.1	Neisseria meningitidis	strain_NmJP14x2	487	53822	Harvard T.H. Chan School of Public Health	384053	6827253
GCA_003724715.1	Neisseria meningitidis	strain_INS-Nm1170	487	53888	Universidad El Bosque	407579	7656429
GCA_900021115.1	Neisseria meningitidis	strain_2842STDY5881600	487	53942	SC	240177	3307068
GCA_003495485.1	Neisseria meningitidis	strain_M37447	487	53972	Centers for Disease Control and Prevention	428178	9704757
GCA_003495295.1	Neisseria meningitidis	strain_M40161	487	54062	Centers for Disease Control and Prevention	428178	9704829
GCA_003724375.1	Neisseria meningitidis	strain_INS-Nm1194	487	54105	Universidad El Bosque	407579	7656436
GCA_003995665.1	Neisseria meningitidis	strain_Nm441102	487	54170	National Institute for Communicable Disease Control and Prevention, Chinese Center for Disease Control and Prevention	270379	3267226
GCA_900024385.1	Neisseria meningitidis	strain_2842STDY5881335	487	54186	SC	240177	3306862
GCA_900033095.1	Neisseria meningitidis	strain_2842STDY5881251	487	54226	SC	240177	3306722
GCA_900026815.1	Neisseria meningitidis	strain_2842STDY5881362	487	54261	SC	240177	3306824
GCA_900030935.1	Neisseria meningitidis	strain_2842STDY5881051	487	54288	SC	240177	3320474
GCA_002148525.1	Neisseria meningitidis	strain_Nm56	487	54348	Oswaldo Cruz Institute	329301	5437672
GCA_900025635.1	Neisseria meningitidis	strain_2842STDY5881737	487	54362	SC	240177	3307123
GCA_900044285.1	Neisseria meningitidis	strain_2842STDY5881582	487	54369	SC	240177	3307050
GCA_003494885.1	Neisseria meningitidis	strain_M08865	487	54382	Centers for Disease Control and Prevention	428178	9704661
GCA_900022445.1	Neisseria meningitidis	strain_2842STDY5881419	487	54500	SC	240177	3306960
GCA_900027445.1	Neisseria meningitidis	strain_2842STDY5881181	487	54504	SC	240177	3306586
GCA_900038045.1	Neisseria meningitidis	strain_2842STDY5881170	487	54512	SC	240177	3306567
GCA_900026785.1	Neisseria meningitidis	strain_2842STDY5881162	487	54531	SC	240177	3306552
GCA_900027425.1	Neisseria meningitidis	strain_2842STDY5881038	487	54532	SC	240177	3320461
GCA_900029065.1	Neisseria meningitidis	strain_2842STDY5881352	487	54539	SC	240177	3306792
GCA_900031035.1	Neisseria meningitidis	strain_2842STDY5881190	487	54540	SC	240177	3306601
GCA_900029075.1	Neisseria meningitidis	strain_2842STDY5881373	487	54553	SC	240177	3306863
GCA_900033625.1	Neisseria meningitidis	strain_2842STDY5881084	487	54596	SC	240177	3306595
GCA_003493005.1	Neisseria meningitidis	strain_M17596	487	54610	Centers for Disease Control and Prevention	428178	9704669
GCA_003493805.1	Neisseria meningitidis	strain_M21902	487	54633	Centers for Disease Control and Prevention	428178	9704689
GCA_001183335.1	Neisseria meningitidis	strain_100601	487	54755	National Institute for Communicable Disease Control and Prevention, Chinese Center for Disease Control and Prevention	244810	2729092
GCA_001183325.1	Neisseria meningitidis	strain_420718	487	54763	National Institute for Communicable Disease Control and Prevention, Chinese Center for Disease Control and Prevention	244809	2729091
GCA_900032465.1	Neisseria meningitidis	strain_2842STDY5881086	487	54767	SC	240177	3306599
GCA_003495085.1	Neisseria meningitidis	strain_M29592	487	54848	Centers for Disease Control and Prevention	428178	9704742
GCA_900021105.1	Neisseria meningitidis	strain_2842STDY5881581	487	54911	SC	240177	3307049
GCA_002148505.1	Neisseria meningitidis	strain_Nm322	487	54989	Oswaldo Cruz Institute	329301	5437879
GCA_002318565.1	Neisseria meningitidis	strain_NmJP05x1	487	55110	Harvard T.H. Chan School of Public Health	384053	6827245
GCA_900026775.1	Neisseria meningitidis	strain_2842STDY5881161	487	55112	SC	240177	3306550
GCA_002148555.1	Neisseria meningitidis	strain_Nm94	487	55144	Oswaldo Cruz Institute	329301	5437878
GCA_003496225.1	Neisseria meningitidis	strain_M40110	487	55222	Centers for Disease Control and Prevention	428178	9704824
GCA_003494355.1	Neisseria meningitidis	strain_M29621	487	55227	Centers for Disease Control and Prevention	428178	9704747
GCA_003491145.1	Neisseria meningitidis	strain_M37446	487	55236	Centers for Disease Control and Prevention	428178	9704756
GCA_003491115.1	Neisseria meningitidis	strain_M38597	487	55256	Centers for Disease Control and Prevention	428178	9704773
GCA_002318305.1	Neisseria meningitidis	strain_NmJPb05x3	487	55287	Harvard T.H. Chan School of Public Health	384053	6827258
GCA_003494805.1	Neisseria meningitidis	strain_M06243	487	55349	Centers for Disease Control and Prevention	428178	9704660
GCA_900022035.1	Neisseria meningitidis	strain_2842STDY5881479	487	55449	SC	240177	3306901
GCA_900032525.1	Neisseria meningitidis	strain_2842STDY5881356	487	55453	SC	240177	3306805
GCA_003495685.1	Neisseria meningitidis	strain_M38772	487	55498	Centers for Disease Control and Prevention	428178	9704780
GCA_900036725.1	Neisseria meningitidis	strain_2842STDY5881287	487	55522	SC	240177	3306758
GCA_003842595.1	Neisseria meningitidis	strain_INS-Nm1038	487	55531	Universidad El Bosque	407579	7656373
GCA_003996275.1	Neisseria meningitidis	strain_NmR29026	487	55596	National Institute for Communicable Disease Control and Prevention, Chinese Center for Disease Control and Prevention	270379	3268399
GCA_003995335.1	Neisseria meningitidis	strain_Nm13200163	487	55602	National Institute for Communicable Disease Control and Prevention, Chinese Center for Disease Control and Prevention	270379	3267243
GCA_003492605.1	Neisseria meningitidis	strain_M15586	487	55610	Centers for Disease Control and Prevention	428178	9704666
GCA_900041315.1	Neisseria meningitidis	strain_2842STDY5881220	487	55618	SC	240177	3306653
GCA_900032045.1	Neisseria meningitidis	strain_2842STDY5881572	487	55651	SC	240177	3307040
GCA_002318555.1	Neisseria meningitidis	strain_NmJP05x2	487	55673	Harvard T.H. Chan School of Public Health	384053	6827246
GCA_003842425.1	Neisseria meningitidis	strain_INS-Nm1058	487	55685	Universidad El Bosque	407579	7656384
GCA_900032435.1	Neisseria meningitidis	strain_2842STDY5880997	487	55744	SC	240177	3320422
GCA_900037555.1	Neisseria meningitidis	strain_2842STDY5881498	487	55755	SC	240177	3306939
GCA_900038055.1	Neisseria meningitidis	strain_2842STDY5881411	487	55799	SC	240177	3306944
GCA_001183445.1	Neisseria meningitidis	strain_370601	487	55931	National Institute for Communicable Disease Control and Prevention, Chinese Center for Disease Control and Prevention	244891	2729512
GCA_900021975.1	Neisseria meningitidis	strain_2842STDY5881048	487	55938	SC	240177	3320471
GCA_900032605.1	Neisseria meningitidis	strain_2842STDY5881436	487	56067	SC	240177	3306995
GCA_003724825.1	Neisseria meningitidis	strain_INS-Nm1162	487	56086	Universidad El Bosque	407579	7656425
GCA_900038675.1	Neisseria meningitidis	strain_2842STDY5881421	487	56094	SC	240177	3306963
GCA_900038075.1	Neisseria meningitidis	strain_2842STDY5880998	487	56120	SC	240177	3320423
GCA_003843245.1	Neisseria meningitidis	strain_INS-Nm986	487	56183	Universidad El Bosque	407579	7656335
GCA_003995575.1	Neisseria meningitidis	strain_Nm420601	487	56200	National Institute for Communicable Disease Control and Prevention, Chinese Center for Disease Control and Prevention	270379	3267148
GCA_003492205.1	Neisseria meningitidis	strain_M38541	487	56222	Centers for Disease Control and Prevention	428178	9704772
GCA_003490465.1	Neisseria meningitidis	strain_M21591	487	56285	Centers for Disease Control and Prevention	428178	9704685
GCA_003996475.1	Neisseria meningitidis	strain_NmLN16	487	56371	National Institute for Communicable Disease Control and Prevention, Chinese Center for Disease Control and Prevention	270379	3268384
GCA_900028025.1	Neisseria meningitidis	strain_2842STDY5881465	487	56373	SC	240177	3306872
GCA_900035485.1	Neisseria meningitidis	strain_2842STDY5881429	487	56521	SC	240177	3306980
GCA_900041365.1	Neisseria meningitidis	strain_2842STDY5881400	487	56564	SC	240177	3306922
GCA_900035465.1	Neisseria meningitidis	strain_2842STDY5881353	487	56589	SC	240177	3306795
GCA_003724355.1	Neisseria meningitidis	strain_INS-Nm1199	487	56599	Universidad El Bosque	407579	7656438
GCA_003724515.1	Neisseria meningitidis	strain_INS-Nm1151	487	56605	Universidad El Bosque	407579	7656422
GCA_003495005.1	Neisseria meningitidis	strain_M38522	487	56688	Centers for Disease Control and Prevention	428178	9704769
[truncated: 621 more rows]

## Sheet: Table S1F
Table S1F.
Species	Number of genomes included in this study
	In smaller set	In larger set
animalis	2	3
animaloris	2	5
brasiliensis	2	2
canis	1	1
chenwenguii	1	1
cinerea	1	6
dentiae	1	1
elongata	5	7
flavescens	2	6
gonorrhoeae	85	630
lactamica	7	30
meningitidis	125	1894
mucosa	2	4
polysaccharea	1	2
sp. oral taxon 014	1	2
sp. 10022	1	1
sp. KEM232	1	1
subflava	3	13
weaveri	2	6
zalophi	1	1
zoodegmatis	2	3
