# Supplementary material for: Prediction of Prophages and Their Host Ranges in Pathogenic and Commensal Neisseria Species
Source: mSystems. 2022 Apr 14;7(3):e00083-22. doi: 10.1128/msystems.00083-22 (PMC9238386; doi:10.1128/msystems.00083-22)
Supplement: DATA SET S1 [file msystems.00083-22-t0001.xlsx]

## Sheet: 1
Tab 1.
(GCA_000196295.1:0.00447329863573831584,(GCA_003351565.1:0.00149995736234849919,((GCA_900454095.1:0.00233673782512579080,(GCA_900454145.1:0.00386719955818927907,(GCA_901482445.1:0.00000100000050002909,GCA_000741965.1:0.00000100000050002909):0.00336397660189501242[100]):0.00193210289144049390[69]):0.00129388272532582707[58],((GCA_900475315.1:0.03141662234066734671,(((GCA_003351665.1:0.003221412380…

## Sheet: 2
Tab 2.
Cluster number	Members
1	gonorrhoeae_plasmid_114	gonorrhoeae_plasmid_221
2	gonorrhoeae_plasmid_144	gonorrhoeae_plasmid_180	gonorrhoeae_plasmid_29	gonorrhoeae_plasmid_101	gonorrhoeae_plasmid_112	gonorrhoeae_plasmid_184	gonorrhoeae_plasmid_217	gonorrhoeae_plasmid_81	gonorrhoeae_plasmid_84	gonorrhoeae_plasmid_87	meningitidis_plasmid_6	gonorrhoeae_plasmid_166	gonorrhoeae_plasmid_116	gonorrhoeae_plasmid_220	gonorrhoeae_plasmid_209	gonorrhoeae_plasmid_235
4	lactamica_plasmid_25	lactamica_plasmid_27
5	gonorrhoeae_plasmid_149	gonorrhoeae_plasmid_150	gonorrhoeae_plasmid_159	gonorrhoeae_plasmid_231	gonorrhoeae_plasmid_234	gonorrhoeae_plasmid_80	gonorrhoeae_plasmid_83	gonorrhoeae_plasmid_96	gonorrhoeae_plasmid_171	gonorrhoeae_plasmid_169	gonorrhoeae_plasmid_197	gonorrhoeae_plasmid_230	gonorrhoeae_plasmid_92	gonorrhoeae_plasmid_95	gonorrhoeae_plasmid_170	gonorrhoeae_plasmid_201	gonorrhoeae_plasmid_219	gonorrhoeae_plasmid_223	lactamica_plasmid_30	gonorrhoeae_plasmid_224
8	meningitidis_002307415.1_V0_F	meningitidis_plasmid_12	lactamica_plasmid_28	lactamica_plasmid_29
9	meningitidis_002073675.2_S3	meningitidis_900454135.1_S1	gonorrhoeae_002073535.2_S1	gonorrhoeae_004001185.1_S1	gonorrhoeae_001047225.1_S1	gonorrhoeae_003428775.1_S1	gonorrhoeae_002073655.2_S1	gonorrhoeae_900453915.1_S1	gonorrhoeae_003855175.1_S2	gonorrhoeae_900087645.2_S1	gonorrhoeae_900087905.2_S1	meningitidis_900453955.1_S5	gonorrhoeae_AY803022.1_GGI
11	flavescens_900453805.1_V2_F	flavescens_plasmid_1
114	gonorrhoeae_plasmid_133	gonorrhoeae_plasmid_168	gonorrhoeae_plasmid_198	gonorrhoeae_plasmid_190	gonorrhoeae_plasmid_82	gonorrhoeae_plasmid_85	gonorrhoeae_plasmid_88	gonorrhoeae_plasmid_137	gonorrhoeae_plasmid_216	gonorrhoeae_plasmid_226
115	gonorrhoeae_plasmid_199	gonorrhoeae_plasmid_200

## Sheet: 3
Tab 3.
Prophages clustered by vConTACT	VC subcluster	Size	Internal Weight	External Weight	Quality	P-value	Min Dist	Max Dist	Total Dist	Below Thres	Taxon Prediction Score	Avg Dist	Genera	Families	Orders	Members
PhiSpy predictions and Neisseria phages	VC_1139_0	5	303.626	341.108	0.470932	8.75181e-07	1	3	10	10	1	2.39405	1	1	1	gonorrhoeae_000006845.1_Ngo5,gonorrhoeae_002073655.2_P1,gonorrhoeae_003428675.1_P3,gonorrhoeae_900454035.1_P2,gonorrhoeae_900454075.1_P3
	VC_1318_0	113	303943	66463.2	0.820567	0	0	10.3441	6328	6116	0.966498	7.03213	1	1	1	gonorrhoeae_000006845.1_Ngo1,gonorrhoeae_000006845.1_Ngo2,gonorrhoeae_000006845.1_P1,gonorrhoeae_000020105.1_P1,gonorrhoeae_000020105.1_P2,gonorrhoeae_000156855.2_P1,gonorrhoeae_000156855.2_P2,gonorrhoeae_000273685.1_P1,gonorrhoeae_001047225.1_P1,gonorrhoeae_001047225.1_P2,gonorrhoeae_001047255.1_P1,gonorrhoeae_001047255.1_P2,gonorrhoeae_001047275.1_P1,gonorrhoeae_001661085.1_P1,gonorrhoeae_00166…
	VC_1323_0	9	999.543	954.784	0.511451	7.22485e-16	1.41421	5.09902	36	36	1	3.49683	1	1	1	meningitidis_000191425.1_P3,meningitidis_000191445.1_P3,meningitidis_000191525.1_P3,meningitidis_000800415.1_P3,meningitidis_000816165.1_P2,meningitidis_001697105.1_P4,meningitidis_001974965.1_P3,meningitidis_003355255.1_P1,meningitidis_003355415.1_P2
	VC_1398_0	3	11.64	0	1	0	2.44949	3.87298	3	3	1	3.30934	1	1	1	animaloris_900638345.1_P1,mucosa_900454435.1_P2,spKEM_002237445.1_P3
	VC_1399_0	2	7.08189	2.82335	0.714964	0.5	3.60555	3.60555	1	1	1	3.60555	1	1	1	chenwenguii_002216145.1_P1,weaveri_900638685.1_P3
	VC_1400_0	7	1322.03	0	1	0	0	3.60555	21	21	1	2.40642	1	1	1	flavescens_900453805.1_P1,lactamica_900454145.1_P1,meningitidis_000026965.1_P1,meningitidis_000083565.1_P3,meningitidis_001698085.1_P1,meningitidis_003355395.1_P3,meningitidis_900454135.1_P3
	VC_1401_0	4	115.264	1262.73	0.0836464	0.0141252	1.73205	3.31662	6	6	1	2.59246	1	1	1	gonorrhoeae_000006845.1_Ngo6,gonorrhoeae_000006845.1_Ngo7,gonorrhoeae_000006845.1_Ngo8,meningitidis_AL157959_MDA
	VC_181_0	36	38621.3	7370.23	0.839748	1.93122e-97	0	8.66025	630	630	1	6.11237	1	2	2	Haemophilus~phage~SuMu,JF832915,KP137440,Mannheimia~phage~vB_MhM_3927AP2,brasiliensis_009665055.1_P4,brasiliensis_009671065.1_P4,elongata_003351685.1_P3,lactamica_003351565.1_P1,lactamica_003351565.1_P4,meningitidis_000009105.1_P1,meningitidis_000014105.1_P1,meningitidis_000026965.1_P2,meningitidis_000191485.1_P1,meningitidis_000626595.1_P1,meningitidis_001697345.1_P2,meningitidis_001697845.1_P1,…
	VC_239_0	18	12090.8	5289.57	0.695658	1.99749e-74	1.41421	8.24621	153	153	1	5.97652	2	2	2	AY539836,Burkholderia~virus~BcepMu,Burkholderia~virus~phiE255,CP000622,KM389306,animalis_900636515.1_P3,brasiliensis_009671065.1_P2,elongata_003351685.1_P2,lactamica_000196295.1_P1,lactamica_003351565.1_P3,lactamica_900454095.1_P1,meningitidis_000083565.1_P2,polysaccharea_003355195.1_P1,sp10022_002327085.1_P1,spKEM_002237445.1_P1,weaveri_900086555.1_P1,weaveri_900638685.1_P2,zoodegmatis_900454205…
	VC_313_0	2	11.0262	299.886	0.0354639	0.364388	5.65685	5.65685	1	1	1	5.65685	1	1	1	elongata_900453895.1_P1,elongata_900475815.1_P1
	VC_479_0	3	181.587	1946.53	0.0853273	0.00145589	4.47214	6.32456	3	3	1	5.5989	1	1	1	elongata_003351685.1_P1,lactamica_002022745.1_P1,lactamica_003351565.1_P2
	VC_7_0	7	1360.68	1901.38	0.417123	2.13282e-14	1.41421	7	21	21	1	5.65522	1	1	1	brasiliensis_009665055.1_P1,brasiliensis_009671065.1_P1,meningitidis_000152165.1_P3,meningitidis_001697165.1_P3,meningitidis_001697205.1_P2,meningitidis_900454135.1_P1,spKEM_002237445.1_P2
	VC_820_0	15	6910.29	1553.04	0.816498	2.67684e-18	1	7.2111	105	105	1	4.47767	1	1	1	meningitidis_000083565.1_P1,meningitidis_000152165.1_P2,meningitidis_000191525.1_P2,meningitidis_001029835.1_P2,meningitidis_001697105.1_P2,meningitidis_001697405.1_P2,meningitidis_001697665.1_P2,meningitidis_001697985.1_P2,meningitidis_001703695.1_P1,meningitidis_001703755.1_P2,meningitidis_001974965.1_P4,meningitidis_002556585.1_P1,meningitidis_003355235.1_P2,meningitidis_003355295.1_P1,sp014_0…
VirSorter2 predictions and Neisseria phages	VC_1043_0	6	1257.6	15546.1	0.0748408	4.29374e-08	0	8.88819	15	15	1	6.55043	1	2	2	Haemophilus~phage~SuMu,JF832915,KP137440,Mannheimia~phage~vB_MhM_3927AP2,brasiliensis_009671065.1_V2_P,polysaccharea_003355195.1_V0_P
	VC_1044_0	2	72.0364	676.211	0.0962735	0.0500949	6	6	1	1	1	6	1	1	1	elongata_003351545.1_V0_P,elongata_900453895.1_V0_P
	VC_1045_0	64	188666	44976.6	0.807498	0	0	9.64365	2016	1997	0.990575	6.626	1	1	1	lactamica_003351565.1_V3_P,meningitidis_000008805.1_V0_P,meningitidis_000009105.1_V1_P,meningitidis_000014105.1_V0_P,meningitidis_000026965.1_V0_P,meningitidis_000152165.1_V1_P,meningitidis_000191425.1_V1_P,meningitidis_000191445.1_V0_P,meningitidis_000191485.1_V0_P,meningitidis_000191505.1_V0_P,meningitidis_000191525.1_V0_P,meningitidis_000253215.1_V2_P,meningitidis_000626595.1_V1_P,meningitidis…
	VC_1149_0	4	407.12	5931.12	0.0642323	1.79858e-05	4.12311	6.245	6	6	1	5.17375	1	1	1	mucosa_900454435.1_V0_F,mucosa_900454435.1_V1_F,mucosa_900454435.1_V3_P,mucosa_900454435.1_V4_P
	VC_1149_1	1	0	906.211	0	0	0	0	1	1	1	0	1	1	1	zoodegmatis_900187305.1_V0_P
	VC_1243_0	4	167.158	97.7371	0.631034	8.06448e-05	1.41421	2.44949	6	6	1	1.85694	1	1	1	gonorrhoeae_009650075.1_V4_P,gonorrhoeae_900454105.1_V4_P,meningitidis_003355375.1_V3_P,meningitidis_003355395.1_V2_P
	VC_1327_0	2	200.57	10157.3	0.019364	0.0424947	3.74166	3.74166	1	1	1	3.74166	1	1	1	meningitidis_000253215.1_V1_P,meningitidis_003355275.1_V0_P
	VC_1327_1	67	205474	126394	0.619143	0	1.73205	10.6771	2211	1882	0.851199	7.64485	1	1	1	gonorrhoeae_000006845.1_Ngo1,gonorrhoeae_000020105.1_V0_P,gonorrhoeae_000156855.2_V1_P,gonorrhoeae_000273685.1_V0_P,gonorrhoeae_001047225.1_V0_P,gonorrhoeae_001047255.1_V0_P,gonorrhoeae_001661085.1_V1_P,gonorrhoeae_001661135.1_V1_P,gonorrhoeae_002073535.2_V1_P,gonorrhoeae_002073615.2_V0_P,gonorrhoeae_002607845.1_V2_P,gonorrhoeae_003428665.1_V1_P,gonorrhoeae_003428735.1_V1_P,gonorrhoeae_003428755.…
	VC_1327_2	1	0	5398.89	0	0	0	0	1	1	1	0	1	1	1	gonorrhoeae_001956715.1_V0_P
	VC_1328_0	2	57.8506	3002.58	0.0189028	0.0456157	6.78233	6.78233	1	1	1	6.78233	1	1	1	animaloris_900637855.1_V0_P,sp014_005886145.1_V1_P
	VC_1407_0	32	70537.5	21362.7	0.767545	1.69499e-217	0	7.61577	496	496	1	4.68679	1	1	1	meningitidis_000009465.1_V0_P,meningitidis_000083565.1_V1_P,meningitidis_000191425.1_V0_P,meningitidis_000785065.1_V0_P,meningitidis_000800235.1_V0_P,meningitidis_000800355.1_V0_P,meningitidis_001029815.1_V0_P,meningitidis_001697165.1_V1_P,meningitidis_001697205.1_V1_P,meningitidis_001697485.1_V0_P,meningitidis_001697585.1_V0_P,meningitidis_001697665.1_V0_P,meningitidis_001697925.1_V0_P,meningiti…
	VC_1408_0	2	39.3309	54.8313	0.417693	0.0737507	4.24264	4.24264	1	1	1	4.24264	1	1	1	elongata_003351545.1_V1_P,elongata_900453895.1_V2_P
	VC_1409_0	41	52087.3	2895.73	0.947334	2.22795e-127	1	5.38516	820	820	1	3.70215	1	1	1	gonorrhoeae_000006845.1_Ngo5,gonorrhoeae_000006845.1_V3_P,gonorrhoeae_001047225.1_V2_P,gonorrhoeae_001661135.1_V2_P,gonorrhoeae_002073535.2_V2_P,gonorrhoeae_002073615.2_V2_P,gonorrhoeae_002073655.2_V1_P,gonorrhoeae_002083025.2_V2_P,gonorrhoeae_002607845.1_V3_P,gonorrhoeae_003428675.1_V2_P,gonorrhoeae_003428775.1_V1_P,gonorrhoeae_003855195.1_V3_P,gonorrhoeae_003855415.1_V2_P,gonorrhoeae_003855435.…
	VC_1410_0	8	2917.23	16954.8	0.1468	9.02334e-20	1.73205	4.12311	28	28	1	3.12062	1	1	1	meningitidis_000026965.1_V1_P,meningitidis_000191485.1_V1_P,meningitidis_002073235.2_V1_P,meningitidis_003355215.1_V1_P,meningitidis_003355315.1_V2_P,meningitidis_900453955.1_V1_P,meningitidis_900454045.1_V1_P,meningitidis_900638605.1_V1_P
	VC_1411_0	55	66746.5	19632.6	0.772716	0	0	10.3441	1485	1437	0.967677	4.62658	1	1	1	gonorrhoeae_000006845.1_V2_P,gonorrhoeae_000020105.1_V2_P,gonorrhoeae_000156855.2_V4_P,gonorrhoeae_001047255.1_V2_P,gonorrhoeae_001661135.1_V3_P,gonorrhoeae_001956715.1_V2_P,gonorrhoeae_002073535.2_V3_P,gonorrhoeae_002073655.2_V2_P,gonorrhoeae_002083025.2_V1_P,gonorrhoeae_002607845.1_V0_F,gonorrhoeae_003428665.1_V0_P,gonorrhoeae_003428675.1_V0_P,gonorrhoeae_003428735.1_V2_P,gonorrhoeae_003428775.…
	VC_1412_0	3	66.7807	1493.08	0.0428118	0.00344361	1.73205	2.82843	3	3	1	2.40208	1	1	1	gonorrhoeae_000006845.1_Ngo6,gonorrhoeae_000006845.1_Ngo7,gonorrhoeae_000006845.1_Ngo8
	VC_1413_0	69	196739	115406	0.630282	0	1.41421	11.0454	2346	2081	0.887042	7.43533	1	1	1	gonorrhoeae_000006845.1_Ngo2,gonorrhoeae_000006845.1_V0_P,gonorrhoeae_000020105.1_V1_P,gonorrhoeae_000156855.2_V0_P,gonorrhoeae_000273685.1_V3_P,gonorrhoeae_001047225.1_V1_P,gonorrhoeae_001047255.1_V1_P,gonorrhoeae_001047275.1_V1_P,gonorrhoeae_001661085.1_V0_P,gonorrhoeae_001661115.1_V0_P,gonorrhoeae_001661135.1_V0_P,gonorrhoeae_001956715.1_V1_P,gonorrhoeae_002073535.2_V0_P,gonorrhoeae_002073615.…
	VC_1414_0	5	372.026	402.976	0.480032	2.18763e-07	0	1.73205	10	10	1	0.69282	1	1	1	meningitidis_000191525.1_V2_P,meningitidis_001697845.1_V2_P,meningitidis_002073235.2_V3_P,meningitidis_002073595.2_V2_P,meningitidis_900638575.1_V3_P
	VC_1415_0	2	34.9474	52.713	0.398668	0.0876221	6.85565	6.85565	1	1	1	6.85565	1	1	1	chenwenguii_002216145.1_V0_P,sp10022_002327085.1_V1_P
	VC_1416_0	16	7243.88	1057.89	0.872571	1.14887e-24	0	3.60555	120	120	1	2.4549	1	1	1	gonorrhoeae_000156855.2_V3_P,gonorrhoeae_001047225.1_V3_P,gonorrhoeae_001661135.1_V4_P,gonorrhoeae_002073655.2_V3_P,gonorrhoeae_003428755.1_V6_P,gonorrhoeae_003428775.1_V2_P,gonorrhoeae_003855195.1_V4_P,gonorrhoeae_003855355.1_V4_P,gonorrhoeae_003855435.1_V4_P,gonorrhoeae_007107365.1_V3_P,gonorrhoeae_900087645.2_V4_P,gonorrhoeae_900087905.2_V3_P,gonorrhoeae_900453795.1_V4_P,gonorrhoeae_900453925.…
	VC_1417_0	3	151.667	1071.34	0.124012	0.0020345	1.41421	2	3	3	1	1.60948	1	1	1	meningitidis_002073235.2_V2_P,meningitidis_002073675.2_V2_P,meningitidis_900453955.1_V2_P
	VC_1418_0	11	2332.78	16166.5	0.126101	5.3542e-14	1	3.87298	55	55	1	2.85467	1	1	1	gonorrhoeae_001047255.1_V3_P,gonorrhoeae_001661115.1_V4_P,gonorrhoeae_003428755.1_V7_P,gonorrhoeae_004332535.2_V4_P,gonorrhoeae_007107165.1_V5_P,gonorrhoeae_009650075.1_V5_P,gonorrhoeae_009757045.1_V5_P,gonorrhoeae_009757095.1_V3_P,gonorrhoeae_900087725.2_V4_P,gonorrhoeae_900453965.1_V4_P,gonorrhoeae_900454035.1_V4_P
	VC_1419_0	3	130.231	74.4839	0.636158	0.00811502	1.73205	2.64575	3	3	1	2.27576	1	1	1	elongata_003351685.1_V3_P,elongata_900453895.1_V1_P,elongata_900475815.1_V4_P
	VC_1420_0	3	71.4678	74.4839	0.489668	0.00811502	2.44949	3.74166	3	3	1	3.21842	1	1	1	flavescens_005221285.1_V0_P,subflava_003044935.1_V1_P,subflava_003351665.1_V0_P
	VC_1421_0	2	24.6545	518.511	0.0453905	0.0442736	2.44949	2.44949	1	1	1	2.44949	1	1	1	meningitidis_002082895.2_V2_P,meningitidis_AL157959_MDA
	VC_1422_0	34	23114	4284.87	0.843611	6.00229e-122	0	6	561	561	1	3.63898	1	1	1	meningitidis_000008805.1_V1_P,meningitidis_000152165.1_V2_P,meningitidis_000191425.1_V2_P,meningitidis_000191445.1_V1_P,meningitidis_000191465.1_V1_P,meningitidis_000191525.1_V1_P,meningitidis_000800415.1_V2_P,meningitidis_001029815.1_V2_P,meningitidis_001029835.1_V1_P,meningitidis_001697105.1_V1_P,meningitidis_001697445.1_V1_P,meningitidis_001697505.1_V1_P,meningitidis_001697745.1_V2_P,meningiti…
	VC_1423_0	11	1678.77	374.231	0.817715	7.15389e-20	0	3.31662	55	55	1	2.22297	1	1	1	gonorrhoeae_003855355.1_V5_P,gonorrhoeae_007107165.1_V4_P,gonorrhoeae_900411645.1_V4_P,gonorrhoeae_900454075.1_V4_P,gonorrhoeae_900637245.1_V4_P,lactamica_000196295.1_V2_P,meningitidis_000800235.1_V2_P,meningitidis_001697865.1_V2_P,meningitidis_001698085.1_V2_P,meningitidis_003355375.1_V4_P,meningitidis_900638595.1_V4_P
	VC_1425_0	6	426.764	191.658	0.690085	3.97898e-07	0	3.74166	15	15	1	2.43798	1	1	1	meningitidis_000191485.1_V2_P,meningitidis_001697105.1_V2_P,meningitidis_001697125.1_V1_P,meningitidis_001697385.1_V2_P,meningitidis_001697565.1_V2_P,meningitidis_001703715.1_V2_P
	VC_184_0	3	66.2273	136.663	0.326419	0.355766	2.23607	4.58258	3	3	1	3.76359	1	1	1	mucosa_900454435.1_V2_P,sp10022_002327085.1_V3_P,sp10022_002327085.1_V4_P
	VC_242_0	17	10003.2	7490.4	0.57182	3.09751e-63	1.41421	9.59166	136	112	0.823529	7.98104	2	2	2	AY539836,Burkholderia~virus~BcepMu,Burkholderia~virus~phiE255,CP000622,KM389306,animalis_900636515.1_V0_P,brasiliensis_009671065.1_V1_P,elongata_003351685.1_V2_P,lactamica_000196295.1_V0_P,lactamica_003351565.1_V1_P,meningitidis_000083565.1_V0_P,polysaccharea_003355195.1_V1_P,sp10022_002327085.1_V0_P,spKEM_002237445.1_V1_P,weaveri_900086555.1_V0_P,weaveri_900638685.1_V0_P,zoodegmatis_900454205.1_…
	VC_242_1	1	0	1881.7	0	0	0	0	1	1	1	0	1	1	1	lactamica_900454095.1_V0_P
	VC_482_0	2	289.858	4068.83	0.0665013	0.0423126	6.40312	6.40312	1	1	1	6.40312	1	1	1	lactamica_002022745.1_V0_P,lactamica_003351565.1_V0_P
	VC_566_0	2	24.7133	18.0281	0.578206	0.120783	3	3	1	1	1	3	1	1	1	zoodegmatis_900187305.1_V1_P,zoodegmatis_900454205.1_V1_P
	VC_59_0	5	966.732	4515.18	0.176349	7.29036e-06	6.245	9.32738	10	8	0.8	7.87548	1	1	1	meningitidis_000152165.1_V0_P,meningitidis_001697165.1_V0_P,meningitidis_001697205.1_V0_P,meningitidis_003355315.1_V1_P,meningitidis_900454135.1_V2_P
	VC_611_0	4	396.944	2018.36	0.164345	1.84907e-05	4.47214	7.68115	6	6	1	6.09079	1	1	1	animalis_008806995.1_V1_P,animalis_008806995.1_V2_P,animalis_900636515.1_V1_P,animalis_900636515.1_V2_P
	VC_826_0	1	0	155.106	0	0	0	0	1	1	1	0	1	1	1	flavescens_900453805.1_V0_F
Seeker predictions and Neisseria phages	VC_1039_0	3	279.603	118.803	0.701805	0.00270316	1.73205	6.08276	3	3	1	4.60494	1	1	1	elongata_003351545.1_S4,elongata_003351685.1_S7,elongata_900453895.1_S3
	VC_1104_0	4	47.0515	78.8518	0.373711	0.132755	6.32456	9.11043	6	5	0.833333	7.73377	1	1	1	brasiliensis_009665055.1_S6,elongata_003351685.1_S6,mucosa_900454435.1_S4,subflava_003351665.1_S3
	VC_1235_0	2	300	1288.7	0.188834	0.0437144	1	1	1	1	1	1	1	1	1	weaveri_900086555.1_S4,weaveri_900638685.1_S3
	VC_1236_0	3	44.868	607.252	0.0688033	0.422548	8	8.30662	3	3	1	8.20442	1	1	1	mucosa_900454435.1_S7,sp014_005886145.1_S5,zoodegmatis_900187305.1_S3
	VC_1237_0	2	141.357	110.529	0.561195	0.0628932	3.60555	3.60555	1	1	1	3.60555	1	1	1	animaloris_900637855.1_S5,animaloris_900638345.1_S5
	VC_1401_0	2	124.093	643.677	0.161628	0.0449772	0	0	1	1	1	0	1	1	1	animalis_008806995.1_S1,animalis_900636515.1_S5
	VC_1402_0	2	193.745	178.329	0.520717	0.055314	3.87298	3.87298	1	1	1	3.87298	1	1	1	animaloris_900637855.1_S1,animaloris_900638345.1_S2
	VC_1403_0	26	34423.5	1572.66	0.95631	9.39327e-95	0	5.09902	325	325	1	3.69223	1	1	1	cinerea_900475315.1_S2,lactamica_000196295.1_S2,lactamica_900454145.1_S4,meningitidis_000009465.1_S2,meningitidis_000026965.1_S3,meningitidis_000191505.1_S2,meningitidis_000191525.1_S2,meningitidis_000253215.1_S2,meningitidis_001697405.1_S1,meningitidis_001697505.1_S3,meningitidis_001697565.1_S3,meningitidis_001697585.1_S3,meningitidis_001697865.1_S2,meningitidis_001703735.1_S2,meningitidis_00197…
	VC_1404_0	22	9297.46	2515.41	0.787062	7.48426e-79	2.23607	8.60233	231	231	1	6.17458	1	1	1	meningitidis_000026965.1_S2,meningitidis_000191445.1_S1,meningitidis_000191465.1_S2,meningitidis_000191465.1_S3,meningitidis_000191505.1_S3,meningitidis_000191525.1_S3,meningitidis_001029835.1_S1,meningitidis_001697105.1_S2,meningitidis_001974965.1_S2,meningitidis_002073595.2_S2,meningitidis_002073595.2_S3,meningitidis_003355315.1_S1,meningitidis_003355395.1_S1,meningitidis_003355395.1_S4,meningi…
	VC_1405_0	2	151.1	498.257	0.232691	0.0446029	1	1	1	1	1	1	1	1	1	weaveri_900086555.1_S1,weaveri_900638685.1_S5
	VC_1406_0	2	24.8477	127.543	0.163053	0.0574362	7.4162	7.4162	1	1	1	7.4162	1	1	1	animalis_900636515.1_S4,zalophi_008807015.1_S6
	VC_1407_0	3	213.94	1807.05	0.105859	0.00330862	4.69042	8.24621	3	3	1	6.66923	1	1	1	animalis_900636515.1_S1,brasiliensis_009665055.1_S4,brasiliensis_009671065.1_S2
	VC_1408_0	2	130.252	1198.09	0.0980562	0.0434767	2.82843	2.82843	1	1	1	2.82843	1	1	1	animaloris_900637855.1_S3,animaloris_900638345.1_S8
	VC_1409_0	2	95.5505	81.7503	0.538917	0.0523877	4.12311	4.12311	1	1	1	4.12311	1	1	1	weaveri_900086555.1_S5,weaveri_900638685.1_S4
	VC_1410_0	24	21441.2	3716.37	0.852276	3.8487e-116	1.41421	7.81025	276	276	1	4.77057	1	1	1	cinerea_900475315.1_S5,meningitidis_000009105.1_S2,meningitidis_000191425.1_S1,meningitidis_000800235.1_S2,meningitidis_000816165.1_S2,meningitidis_001697125.1_S1,meningitidis_001697165.1_S1,meningitidis_001697685.1_S2,meningitidis_001697725.1_S2,meningitidis_001697805.1_S1,meningitidis_001698045.1_S3,meningitidis_001703735.1_S5,meningitidis_001703755.1_S2,meningitidis_001703795.1_S2,meningitidis…
	VC_1411_0	4	721.102	331.676	0.684951	4.8467e-05	0	3.74166	6	6	1	2.87332	1	1	1	elongata_000818035.1_S1,elongata_003351685.1_S3,elongata_900453895.1_S8,elongata_900475815.1_S2
	VC_1412_0	36	127667	123530	0.508236	0	0	10.1489	630	598	0.949206	4.97975	1	1	1	cinerea_900475315.1_S6,flavescens_900453805.1_S3,lactamica_000741965.1_S3,lactamica_002022745.1_S1,lactamica_003351565.1_S2,lactamica_900454095.1_S2,lactamica_900454145.1_S5,lactamica_901482445.1_S3,meningitidis_000014105.1_S2,meningitidis_000083565.1_S2,meningitidis_000191465.1_S4,meningitidis_000626595.1_S1,meningitidis_001029835.1_S2,meningitidis_001697385.1_S1,meningitidis_001697525.1_S1,meni…
	VC_1413_0	34	137520	101138	0.576222	3.85963e-280	0	5.09902	561	561	1	3.25251	1	1	1	gonorrhoeae_000006845.1_S1,gonorrhoeae_000156855.2_S1,gonorrhoeae_001047225.1_S2,gonorrhoeae_001047255.1_S1,gonorrhoeae_001661085.1_S1,gonorrhoeae_001661135.1_S1,gonorrhoeae_002083025.2_S1,gonorrhoeae_002607845.1_S1,gonorrhoeae_003428755.1_S1,gonorrhoeae_003428775.1_S2,gonorrhoeae_003855175.1_S3,gonorrhoeae_003855195.1_S2,gonorrhoeae_003855235.1_S2,gonorrhoeae_003855415.1_S2,gonorrhoeae_003855435…
	VC_1414_0	2	63.5841	691.639	0.0841925	0.0444602	4.89898	4.89898	1	1	1	4.89898	1	1	1	mucosa_002073715.2_S3,mucosa_900454435.1_S9
	VC_1415_0	2	139.654	156.865	0.470978	0.0537448	2.64575	2.64575	1	1	1	2.64575	1	1	1	animaloris_900637855.1_S6,animaloris_900638345.1_S4
	VC_1417_0	4	533.257	1010.7	0.345384	3.41531e-05	3	9.21954	6	5	0.833333	6.71627	1	1	1	flavescens_005221285.1_S2,flavescens_900453805.1_S2,subflava_003351665.1_S4,subflava_005221305.1_S4
	VC_1421_0	2	69.5925	308.527	0.184049	0.0476299	5.65685	5.65685	1	1	1	5.65685	1	1	1	mucosa_002073715.2_S5,mucosa_900454435.1_S3
	VC_1422_0	1	0	511.016	0	0	0	0	1	1	1	0	1	1	1	subflava_003351665.1_S1
	VC_1424_0	3	164.936	949.625	0.147983	0.00155998	6	6.78233	3	3	1	6.42102	1	1	1	flavescens_900453805.1_S4,subflava_003351665.1_S6,subflava_005221305.1_S5
	VC_1425_0	3	259.623	1479.72	0.149265	0.00172865	1.73205	5.2915	3	3	1	4.00785	1	1	1	lactamica_000741965.1_S4,lactamica_900454145.1_S1,lactamica_901482445.1_S4
	VC_1426_0	12	9285.51	2685.33	0.775677	9.03689e-35	0	3.87298	66	66	1	2.4699	1	1	1	meningitidis_000083565.1_S1,meningitidis_000800275.1_S2,meningitidis_000800315.1_S1,meningitidis_000800415.1_S2,meningitidis_001697845.1_S1,meningitidis_002073235.2_S3,meningitidis_002075815.1_S1,meningitidis_002082895.2_S1,meningitidis_003355215.1_S4,meningitidis_003355355.1_S3,meningitidis_009664675.1_S1,meningitidis_009664695.1_S1
	VC_1427_0	2	103.593	221.704	0.318456	0.0454484	3.74166	3.74166	1	1	1	3.74166	1	1	1	mucosa_002073715.2_S4,mucosa_900454435.1_S10
	VC_1428_0	3	542.365	910.306	0.373357	0.00164671	1.41421	6.48074	3	3	1	4.73984	1	1	1	elongata_003351545.1_S2,elongata_003351685.1_S4,elongata_900475815.1_S1
	VC_1429_0	6	471.677	115.137	0.803793	3.86429e-08	5.19615	8.30662	15	15	1	7.15319	1	1	1	animaloris_900638345.1_S1,canis_900636765.1_S4,mucosa_900454435.1_S2,subflava_005221305.1_S3,zalophi_008807015.1_S5,zoodegmatis_900187305.1_S7
	VC_1430_0	2	55.1108	155.358	0.261848	0.0559807	5.47723	5.47723	1	1	1	5.47723	1	1	1	brasiliensis_009665055.1_S2,sp10022_002327085.1_S5
	VC_1431_0	2	160.502	333.366	0.324991	0.0459023	0	0	1	1	1	0	1	1	1	weaveri_900086555.1_S3,weaveri_900638685.1_S2
	VC_1432_0	2	69.7363	253.424	0.215795	0.0503325	5.19615	5.19615	1	1	1	5.19615	1	1	1	zoodegmatis_900187305.1_S2,zoodegmatis_900454205.1_S2
	VC_1433_0	4	655.836	104.489	0.862573	7.58943e-05	1	3.60555	6	6	1	2.66066	1	1	1	elongata_000818035.1_S2,elongata_003351685.1_S1,elongata_900453895.1_S6,elongata_900475815.1_S3
	VC_1434_0	3	321.17	1018.68	0.239706	0.0015649	2.64575	5.09902	3	3	1	4.1802	1	1	1	brasiliensis_009665055.1_S5,brasiliensis_009671065.1_S4,sp10022_002327085.1_S4
	VC_1435_0	2	110.63	44.0758	0.715099	0.0773645	1.41421	1.41421	1	1	1	1.41421	1	1	1	meningitidis_000191425.1_S2,meningitidis_001029815.1_S2
	VC_1436_0	2	111.906	91.2434	0.550855	0.0533116	1.73205	1.73205	1	1	1	1.73205	1	1	1	lactamica_900454145.1_S2,lactamica_901482445.1_S1
	VC_1437_0	51	138226	25261.7	0.845483	0	0	7.2111	1275	1275	1	4.3505	1	1	1	meningitidis_000009105.1_S3,meningitidis_000014105.1_S1,meningitidis_000152165.1_S2,meningitidis_000191425.1_S3,meningitidis_000191445.1_S2,meningitidis_000191465.1_S1,meningitidis_000191485.1_S2,meningitidis_000191505.1_S4,meningitidis_000253215.1_S1,meningitidis_000626595.1_S2,meningitidis_000800315.1_S3,meningitidis_000816165.1_S1,meningitidis_001029815.1_S1,meningitidis_001029835.1_S3,meningi…
	VC_1438_0	2	151.725	1344.15	0.101428	0.0451313	1.41421	1.41421	1	1	1	1.41421	1	1	1	zoodegmatis_900187305.1_S1,zoodegmatis_900454205.1_S1
	VC_1439_0	2	45.7664	162.993	0.21923	0.050258	5.91608	5.91608	1	1	1	5.91608	1	1	1	mucosa_002073715.2_S6,mucosa_900454435.1_S6
	VC_1440_0	2	11.5783	83.0196	0.122395	0.0678891	6.78233	6.78233	1	1	1	6.78233	1	1	1	canis_900636765.1_S9,weaveri_900638685.1_S6
	VC_1441_0	2	68.0035	23.4432	0.743641	0.0952151	3.4641	3.4641	1	1	1	3.4641	1	1	1	subflava_003351665.1_S2,subflava_005221305.1_S2
	VC_1442_0	2	1.20041	15.4952	0.0718997	0.270146	7.4162	7.4162	1	1	1	7.4162	1	1	1	cinerea_900475315.1_S1,mucosa_002073715.2_S7
	VC_1443_0	2	119.562	0	1	0	1.41421	1.41421	1	1	1	1.41421	1	1	1	elongata_000818035.1_S3,elongata_900475815.1_S4
	VC_1444_0	6	1583.26	30.2394	0.981259	7.94005e-07	1	3.87298	15	15	1	2.3209	1	1	1	lactamica_000196295.1_S3,lactamica_002022745.1_S3,lactamica_003351565.1_S1,lactamica_900454095.1_S1,lactamica_900454145.1_S3,lactamica_901482445.1_S2
	VC_1445_0	12	9379.61	1.36697	0.999854	0.0463973	0	7.07107	66	66	1	3.76666	1	1	1	gonorrhoeae_001047225.1_S1,gonorrhoeae_002073535.2_S1,gonorrhoeae_002073655.2_S1,gonorrhoeae_003428775.1_S1,gonorrhoeae_003855175.1_S2,gonorrhoeae_004001185.1_S1,gonorrhoeae_900087645.2_S1,gonorrhoeae_900087905.2_S1,gonorrhoeae_900453915.1_S1,meningitidis_002073675.2_S3,meningitidis_900453955.1_S5,meningitidis_900454135.1_S1
	VC_182_0	8	1903.05	1064.54	0.641279	4.439e-18	0	7.61577	28	28	1	6.43152	1	2	2	Haemophilus~phage~SuMu,JF832915,KP137440,MK388859,Mannheimia~phage~vB_MhM_3927AP2,meningitidis_MC58_MuMenB,meningitidis_Z2491_Pnm1,meningitidis_Z2491_Pnm2
	VC_314_0	3	156.528	166.683	0.48429	0.00216433	5.65685	8.30662	3	3	1	7.21487	1	1	1	elongata_003351545.1_S1,elongata_003351685.1_S5,elongata_900475815.1_S5
	VC_607_0	25	29244.1	7351.17	0.799123	2.00146e-134	0	5.91608	300	300	1	4.27299	1	1	1	meningitidis_000008805.1_S1,meningitidis_000026965.1_S1,meningitidis_000152165.1_S1,meningitidis_000191485.1_S1,meningitidis_000191505.1_S1,meningitidis_000816165.1_S3,meningitidis_001697105.1_S1,meningitidis_001697125.1_S2,meningitidis_001697365.1_S2,meningitidis_001697405.1_S2,meningitidis_001697485.1_S1,meningitidis_001697805.1_S3,meningitidis_001697945.1_S3,meningitidis_001698085.1_S2,meningi…
	VC_608_0	2	40.0155	332.527	0.107412	0.157651	8.30662	8.30662	1	1	1	8.30662	1	1	1	subflava_003044935.1_S2,weaveri_900638685.1_S1
	VC_608_1	1	0	181.67	0	0	0	0	1	1	1	0	1	1	1	brasiliensis_009671065.1_S5
	VC_620_0	3	121.904	366.289	0.249705	0.00285825	5.91608	6.40312	3	3	1	6.21459	1	1	1	gonorrhoeae_000006845.1_Ngo1,gonorrhoeae_000006845.1_Ngo2,gonorrhoeae_000006845.1_Ngo3

## Sheet: 4
Tab 4.
Virus 1	Virus 2	Edge weight
gonorrhoeae_000006845.1_P1	gonorrhoeae_000006845.1_Ngo1	215.714
gonorrhoeae_000006845.1_Ngo1	gonorrhoeae_000006845.1_P1	215.714
gonorrhoeae_900453825.1_P2	gonorrhoeae_004332535.2_P2	186.412
gonorrhoeae_004332535.2_P2	gonorrhoeae_900453825.1_P2	186.412
gonorrhoeae_900186875.1_P2	gonorrhoeae_003571445.1_P2	185.037
gonorrhoeae_003571445.1_P2	gonorrhoeae_900186875.1_P2	185.037
brasiliensis_009671065.1_P4	brasiliensis_009665055.1_P4	180.813
brasiliensis_009665055.1_P4	brasiliensis_009671065.1_P4	180.813
meningitidis_001697985.1_P2	meningitidis_001697405.1_P2	173.162
meningitidis_001697405.1_P2	meningitidis_001697985.1_P2	173.162
gonorrhoeae_900411645.1_P2	gonorrhoeae_009650075.1_P1	171.314
gonorrhoeae_009650075.1_P1	gonorrhoeae_900411645.1_P2	171.314
meningitidis_001697205.1_P2	meningitidis_000152165.1_P3	169.358
meningitidis_000152165.1_P3	meningitidis_001697205.1_P2	169.358
meningitidis_Z2491_Pnm1	meningitidis_900638595.1_P2	168.243
meningitidis_900638595.1_P2	meningitidis_Z2491_Pnm1	168.243
gonorrhoeae_009757075.1_P2	gonorrhoeae_000006845.1_P1	167.149
gonorrhoeae_009757075.1_P2	gonorrhoeae_000006845.1_Ngo1	167.149
gonorrhoeae_000006845.1_P1	gonorrhoeae_009757075.1_P2	167.149
gonorrhoeae_000006845.1_Ngo1	gonorrhoeae_009757075.1_P2	167.149
meningitidis_009664675.1_P1	meningitidis_008330825.1_P1	167.039
meningitidis_008330825.1_P1	meningitidis_009664675.1_P1	167.039
meningitidis_003355235.1_P2	meningitidis_001697985.1_P2	162.596
meningitidis_001697985.1_P2	meningitidis_003355235.1_P2	162.596
gonorrhoeae_900186875.1_P2	gonorrhoeae_002607845.1_P1	162.177
gonorrhoeae_002607845.1_P1	gonorrhoeae_900186875.1_P2	162.177
gonorrhoeae_900454065.1_P2	gonorrhoeae_001047255.1_P2	161.845
gonorrhoeae_001047255.1_P2	gonorrhoeae_900454065.1_P2	161.845
meningitidis_003355235.1_P2	meningitidis_001697405.1_P2	159.605
meningitidis_001697405.1_P2	meningitidis_003355235.1_P2	159.605
gonorrhoeae_900637245.1_P1	gonorrhoeae_900186935.1_P2	156.343
gonorrhoeae_900186935.1_P2	gonorrhoeae_900637245.1_P1	156.343
gonorrhoeae_009757075.1_P2	gonorrhoeae_009757045.1_P2	156.316
gonorrhoeae_009757045.1_P2	gonorrhoeae_009757075.1_P2	156.316
meningitidis_003355375.1_P1	meningitidis_000253215.1_P3	155.094
meningitidis_000253215.1_P3	meningitidis_003355375.1_P1	155.094
gonorrhoeae_003571445.1_P2	gonorrhoeae_001047255.1_P2	155.094
gonorrhoeae_001047255.1_P2	gonorrhoeae_003571445.1_P2	155.094
gonorrhoeae_900186875.1_P2	gonorrhoeae_001047255.1_P2	154.346
gonorrhoeae_001047255.1_P2	gonorrhoeae_900186875.1_P2	154.346
meningitidis_900638595.1_P2	meningitidis_001750825.1_P2	152.95
meningitidis_001750825.1_P2	meningitidis_900638595.1_P2	152.95
gonorrhoeae_003855415.1_P1	gonorrhoeae_003855235.1_P1	152.735
gonorrhoeae_003855235.1_P1	gonorrhoeae_003855415.1_P1	152.735
gonorrhoeae_003855215.1_P3	gonorrhoeae_003571465.1_P2	152.735
gonorrhoeae_003571465.1_P2	gonorrhoeae_003855215.1_P3	152.735
gonorrhoeae_003571445.1_P2	gonorrhoeae_002607845.1_P1	152.644
gonorrhoeae_002607845.1_P1	gonorrhoeae_003571445.1_P2	152.644
meningitidis_001697165.1_P3	meningitidis_000152165.1_P3	151.87
meningitidis_000152165.1_P3	meningitidis_001697165.1_P3	151.87
meningitidis_003355235.1_P2	meningitidis_001703755.1_P2	150.324
meningitidis_001703755.1_P2	meningitidis_003355235.1_P2	150.324
gonorrhoeae_009650075.1_P1	gonorrhoeae_000156855.2_P1	149.858
gonorrhoeae_000156855.2_P1	gonorrhoeae_009650075.1_P1	149.858
meningitidis_900638575.1_P2	meningitidis_001750825.1_P2	149.321
meningitidis_001750825.1_P2	meningitidis_900638575.1_P2	149.321
gonorrhoeae_900637245.1_P1	gonorrhoeae_003855375.1_P2	149.321
gonorrhoeae_003855375.1_P2	gonorrhoeae_900637245.1_P1	149.321
meningitidis_Z2491_Pnm1	meningitidis_001750825.1_P2	148.995
meningitidis_001750825.1_P2	meningitidis_Z2491_Pnm1	148.995
gonorrhoeae_009757045.1_P2	gonorrhoeae_000006845.1_P1	148.421
gonorrhoeae_009757045.1_P2	gonorrhoeae_000006845.1_Ngo1	148.421
gonorrhoeae_000006845.1_P1	gonorrhoeae_009757045.1_P2	148.421
gonorrhoeae_000006845.1_Ngo1	gonorrhoeae_009757045.1_P2	148.421
meningitidis_900638595.1_P1	meningitidis_009664675.1_P1	148.31
meningitidis_900638595.1_P1	meningitidis_008330825.1_P1	148.31
meningitidis_009664675.1_P1	meningitidis_900638595.1_P1	148.31
meningitidis_008330825.1_P1	meningitidis_900638595.1_P1	148.31
meningitidis_900638595.1_P1	meningitidis_900638555.1_P2	147.923
meningitidis_900638555.1_P2	meningitidis_900638595.1_P1	147.923
lactamica_900454095.1_P1	lactamica_003351565.1_P3	147.692
lactamica_003351565.1_P3	lactamica_900454095.1_P1	147.692
meningitidis_001703755.1_P2	meningitidis_001697985.1_P2	147.416
meningitidis_001697985.1_P2	meningitidis_001703755.1_P2	147.416
gonorrhoeae_900186875.1_P2	gonorrhoeae_003855295.1_P2	146.693
gonorrhoeae_003855295.1_P2	gonorrhoeae_900186875.1_P2	146.693
gonorrhoeae_900454065.1_P2	gonorrhoeae_003571445.1_P2	146.082
gonorrhoeae_003571445.1_P2	gonorrhoeae_900454065.1_P2	146.082
lactamica_900454095.1_P1	lactamica_000196295.1_P1	145.43
lactamica_000196295.1_P1	lactamica_900454095.1_P1	145.43
gonorrhoeae_900454065.1_P2	gonorrhoeae_900186875.1_P2	145.413
gonorrhoeae_900186875.1_P2	gonorrhoeae_900454065.1_P2	145.413
meningitidis_001703755.1_P2	meningitidis_001697405.1_P2	145.048
meningitidis_001697405.1_P2	meningitidis_001703755.1_P2	145.048
lactamica_003351565.1_P3	lactamica_000196295.1_P1	144.948
lactamica_000196295.1_P1	lactamica_003351565.1_P3	144.948
gonorrhoeae_900411645.1_P2	gonorrhoeae_000156855.2_P1	144.636
gonorrhoeae_009757075.1_P2	gonorrhoeae_000156855.2_P1	144.636
gonorrhoeae_000156855.2_P1	gonorrhoeae_900411645.1_P2	144.636
gonorrhoeae_000156855.2_P1	gonorrhoeae_009757075.1_P2	144.636
meningitidis_900638595.1_P2	meningitidis_900638575.1_P2	144.625
meningitidis_900638575.1_P2	meningitidis_900638595.1_P2	144.625
meningitidis_003355295.1_P1	meningitidis_001703755.1_P2	144.403
meningitidis_001703755.1_P2	meningitidis_003355295.1_P1	144.403
gonorrhoeae_004332535.2_P2	gonorrhoeae_003855195.1_P2	144.329
gonorrhoeae_003855195.1_P2	gonorrhoeae_004332535.2_P2	144.329
gonorrhoeae_900411645.1_P2	gonorrhoeae_008065015.2_P1	143.791
gonorrhoeae_008065015.2_P1	gonorrhoeae_900411645.1_P2	143.791
meningitidis_001697205.1_P2	meningitidis_001697165.1_P3	143.382
meningitidis_001697165.1_P3	meningitidis_001697205.1_P2	143.382
gonorrhoeae_009757095.1_P1	gonorrhoeae_009757045.1_P1	143.294
gonorrhoeae_009757045.1_P1	gonorrhoeae_009757095.1_P1	143.294
zoodegmatis_900454205.1_P1	weaveri_900086555.1_P1	142.985
weaveri_900086555.1_P1	zoodegmatis_900454205.1_P1	142.985
gonorrhoeae_003855355.1_P2	gonorrhoeae_001956715.1_P1	142.267
gonorrhoeae_001956715.1_P1	gonorrhoeae_003855355.1_P2	142.267
meningitidis_003355295.1_P1	meningitidis_003355235.1_P2	142.205
meningitidis_003355235.1_P2	meningitidis_003355295.1_P1	142.205
gonorrhoeae_900453825.1_P2	gonorrhoeae_003855195.1_P2	141.395
gonorrhoeae_003855195.1_P2	gonorrhoeae_900453825.1_P2	141.395
gonorrhoeae_900186935.1_P2	gonorrhoeae_003855375.1_P2	141.251
gonorrhoeae_003855375.1_P2	gonorrhoeae_900186935.1_P2	141.251
meningitidis_Z2491_Pnm1	meningitidis_900638575.1_P2	141.064
meningitidis_900638575.1_P2	meningitidis_Z2491_Pnm1	141.064
meningitidis_003355295.1_P1	meningitidis_001697985.1_P2	139.539
meningitidis_001697985.1_P2	meningitidis_003355295.1_P1	139.539
gonorrhoeae_900454065.1_P2	gonorrhoeae_003855295.1_P2	139.474
gonorrhoeae_003855295.1_P2	gonorrhoeae_900454065.1_P2	139.474
gonorrhoeae_900087785.2_P2	gonorrhoeae_900087725.2_P2	139.412
gonorrhoeae_900087725.2_P2	gonorrhoeae_900087785.2_P2	139.412
gonorrhoeae_009650075.1_P1	gonorrhoeae_008065015.2_P1	138.762
gonorrhoeae_008065015.2_P1	gonorrhoeae_009650075.1_P1	138.762
meningitidis_900638555.1_P2	meningitidis_000626595.1_P1	138.319
meningitidis_000626595.1_P1	meningitidis_900638555.1_P2	138.319
meningitidis_900638555.1_P2	meningitidis_009664675.1_P1	138.218
meningitidis_900638555.1_P2	meningitidis_008330825.1_P1	138.218
meningitidis_009664675.1_P1	meningitidis_900638555.1_P2	138.218
meningitidis_008330825.1_P1	meningitidis_900638555.1_P2	138.218
gonorrhoeae_900087625.2_P2	gonorrhoeae_004332535.2_P2	138.217
gonorrhoeae_004332535.2_P2	gonorrhoeae_900087625.2_P2	138.217
gonorrhoeae_000156855.2_P1	gonorrhoeae_000006845.1_P1	137.604
gonorrhoeae_000156855.2_P1	gonorrhoeae_000006845.1_Ngo1	137.604
gonorrhoeae_000006845.1_P1	gonorrhoeae_000156855.2_P1	137.604
gonorrhoeae_000006845.1_Ngo1	gonorrhoeae_000156855.2_P1	137.604
meningitidis_003355295.1_P1	meningitidis_001697405.1_P2	137.326
meningitidis_001697405.1_P2	meningitidis_003355295.1_P1	137.326
meningitidis_900638595.1_P1	meningitidis_000626595.1_P1	137.298
meningitidis_000626595.1_P1	meningitidis_900638595.1_P1	137.298
meningitidis_009664675.1_P1	meningitidis_003355295.1_P2	136.922
meningitidis_008330825.1_P1	meningitidis_003355295.1_P2	136.922
meningitidis_003355295.1_P2	meningitidis_009664675.1_P1	136.922
meningitidis_003355295.1_P2	meningitidis_008330825.1_P1	136.922
gonorrhoeae_900454065.1_P2	gonorrhoeae_900453795.1_P2	136.615
gonorrhoeae_900453795.1_P2	gonorrhoeae_900454065.1_P2	136.615
zoodegmatis_900454205.1_P1	spKEM_002237445.1_P1	135.99
spKEM_002237445.1_P1	zoodegmatis_900454205.1_P1	135.99
gonorrhoeae_900453795.1_P2	gonorrhoeae_900087625.2_P2	135.962
gonorrhoeae_900087625.2_P2	gonorrhoeae_900453795.1_P2	135.962
zoodegmatis_900454205.1_P1	lactamica_000196295.1_P1	135.245
lactamica_000196295.1_P1	zoodegmatis_900454205.1_P1	135.245
gonorrhoeae_900453995.1_P1	gonorrhoeae_900087715.2_P1	134.742
gonorrhoeae_900087715.2_P1	gonorrhoeae_900453995.1_P1	134.742
gonorrhoeae_900453995.1_P2	gonorrhoeae_000020105.1_P2	134.66
gonorrhoeae_000020105.1_P2	gonorrhoeae_900453995.1_P2	134.66
gonorrhoeae_900454065.1_P2	gonorrhoeae_002607845.1_P1	134.537
gonorrhoeae_002607845.1_P1	gonorrhoeae_900454065.1_P2	134.537
gonorrhoeae_900454105.1_P1	gonorrhoeae_003428775.1_P1	133.882
gonorrhoeae_003428775.1_P1	gonorrhoeae_900454105.1_P1	133.882
gonorrhoeae_009757075.1_P2	gonorrhoeae_009650075.1_P1	133.845
gonorrhoeae_009650075.1_P1	gonorrhoeae_009757075.1_P2	133.845
gonorrhoeae_003855295.1_P2	gonorrhoeae_003571445.1_P2	133.595
gonorrhoeae_003571445.1_P2	gonorrhoeae_003855295.1_P2	133.595
gonorrhoeae_900087625.2_P2	gonorrhoeae_003855195.1_P2	133.244
gonorrhoeae_003855195.1_P2	gonorrhoeae_900087625.2_P2	133.244
spKEM_002237445.1_P1	lactamica_000196295.1_P1	133.146
lactamica_000196295.1_P1	spKEM_002237445.1_P1	133.146
gonorrhoeae_900454065.1_P2	gonorrhoeae_003428665.1_P2	131.969
gonorrhoeae_003428665.1_P2	gonorrhoeae_900454065.1_P2	131.969
gonorrhoeae_900454155.1_P1	gonorrhoeae_003571465.1_P2	131.865
gonorrhoeae_011058635.1_P1	gonorrhoeae_003855235.1_P1	131.865
gonorrhoeae_003855235.1_P1	gonorrhoeae_011058635.1_P1	131.865
gonorrhoeae_003855215.1_P3	gonorrhoeae_000273685.1_P1	131.865
gonorrhoeae_003571465.1_P2	gonorrhoeae_900454155.1_P1	131.865
gonorrhoeae_000273685.1_P1	gonorrhoeae_003855215.1_P3	131.865
spKEM_002237445.1_P1	lactamica_003351565.1_P3	131.233
lactamica_003351565.1_P3	spKEM_002237445.1_P1	131.233
gonorrhoeae_900454105.1_P1	gonorrhoeae_900087905.2_P2	131.138
gonorrhoeae_900087905.2_P2	gonorrhoeae_900454105.1_P1	131.138
gonorrhoeae_000273685.1_P1	gonorrhoeae_000156855.2_P1	131.138
gonorrhoeae_000156855.2_P1	gonorrhoeae_000273685.1_P1	131.138
gonorrhoeae_900087625.2_P1	gonorrhoeae_001956715.1_P1	130.773
gonorrhoeae_001956715.1_P1	gonorrhoeae_900087625.2_P1	130.773
gonorrhoeae_009757045.1_P1	gonorrhoeae_000006845.1_Ngo2	129.974
gonorrhoeae_000006845.1_Ngo2	gonorrhoeae_009757045.1_P1	129.974
gonorrhoeae_900454035.1_P3	gonorrhoeae_900087785.2_P2	129.926
gonorrhoeae_900087905.2_P1	gonorrhoeae_001661135.1_P1	129.926
gonorrhoeae_900087785.2_P2	gonorrhoeae_900454035.1_P3	129.926
gonorrhoeae_001661135.1_P1	gonorrhoeae_900087905.2_P1	129.926
gonorrhoeae_900087715.2_P2	gonorrhoeae_001047275.1_P1	129.868
gonorrhoeae_001047275.1_P1	gonorrhoeae_900087715.2_P2	129.868
gonorrhoeae_003855295.1_P2	gonorrhoeae_001047255.1_P2	129.73
gonorrhoeae_001047255.1_P2	gonorrhoeae_003855295.1_P2	129.73
meningitidis_003355295.1_P2	meningitidis_001698085.1_P2	129.673
meningitidis_001698085.1_P2	meningitidis_003355295.1_P2	129.673
gonorrhoeae_900453825.1_P1	gonorrhoeae_001956715.1_P1	129.529
gonorrhoeae_001956715.1_P1	gonorrhoeae_900453825.1_P1	129.529
weaveri_900086555.1_P1	animalis_900636515.1_P3	129.333
animalis_900636515.1_P3	weaveri_900086555.1_P1	129.333
gonorrhoeae_002607845.1_P1	gonorrhoeae_001047255.1_P2	129.282
gonorrhoeae_001047255.1_P2	gonorrhoeae_002607845.1_P1	129.282
gonorrhoeae_900454035.1_P3	gonorrhoeae_900087725.2_P2	129.166
gonorrhoeae_900087725.2_P2	gonorrhoeae_900454035.1_P3	129.166
gonorrhoeae_900411645.1_P2	gonorrhoeae_009757075.1_P2	129.031
gonorrhoeae_009757075.1_P2	gonorrhoeae_900411645.1_P2	129.031
meningitidis_001697985.1_P2	meningitidis_000083565.1_P1	129.023
meningitidis_000083565.1_P1	meningitidis_001697985.1_P2	129.023
gonorrhoeae_900453825.1_P1	gonorrhoeae_003855195.1_P1	129.013
gonorrhoeae_003855195.1_P1	gonorrhoeae_900453825.1_P1	129.013
zoodegmatis_900454205.1_P1	animalis_900636515.1_P3	128.621
animalis_900636515.1_P3	zoodegmatis_900454205.1_P1	128.621
meningitidis_009664675.1_P1	meningitidis_000626595.1_P1	128.57
meningitidis_008330825.1_P1	meningitidis_000626595.1_P1	128.57
meningitidis_000626595.1_P1	meningitidis_009664675.1_P1	128.57
meningitidis_000626595.1_P1	meningitidis_008330825.1_P1	128.57
gonorrhoeae_900453985.1_P1	gonorrhoeae_900087625.2_P1	128.513
gonorrhoeae_900087625.2_P1	gonorrhoeae_900453985.1_P1	128.513
gonorrhoeae_900186875.1_P2	gonorrhoeae_004332535.2_P2	128.048
gonorrhoeae_004332535.2_P2	gonorrhoeae_900186875.1_P2	128.048
gonorrhoeae_900411645.1_P2	gonorrhoeae_002607845.1_P1	127.745
gonorrhoeae_009650075.1_P1	gonorrhoeae_002607845.1_P1	127.745
gonorrhoeae_008065015.2_P1	gonorrhoeae_002607845.1_P1	127.745
gonorrhoeae_002607845.1_P1	gonorrhoeae_900411645.1_P2	127.745
gonorrhoeae_002607845.1_P1	gonorrhoeae_009650075.1_P1	127.745
gonorrhoeae_002607845.1_P1	gonorrhoeae_008065015.2_P1	127.745
meningitidis_001698085.1_P2	meningitidis_001697845.1_P1	127.557
meningitidis_001697845.1_P1	meningitidis_001698085.1_P2	127.557
gonorrhoeae_900453825.1_P2	gonorrhoeae_011058655.1_P2	127.537
gonorrhoeae_011058655.1_P2	gonorrhoeae_900453825.1_P2	127.537
gonorrhoeae_009650075.1_P1	gonorrhoeae_000006845.1_P1	127.536
gonorrhoeae_009650075.1_P1	gonorrhoeae_000006845.1_Ngo1	127.536
gonorrhoeae_000006845.1_P1	gonorrhoeae_009650075.1_P1	127.536
gonorrhoeae_000006845.1_Ngo1	gonorrhoeae_009650075.1_P1	127.536
meningitidis_001703755.1_P2	meningitidis_000083565.1_P1	127.282
meningitidis_000083565.1_P1	meningitidis_001703755.1_P2	127.282
meningitidis_001697405.1_P2	meningitidis_000083565.1_P1	127.187
meningitidis_000083565.1_P1	meningitidis_001697405.1_P2	127.187
gonorrhoeae_003855295.1_P2	gonorrhoeae_002607845.1_P1	127.14
gonorrhoeae_002607845.1_P1	gonorrhoeae_003855295.1_P2	127.14
gonorrhoeae_900454035.1_P3	gonorrhoeae_002073535.2_P1	127.118
gonorrhoeae_002073535.2_P1	gonorrhoeae_900454035.1_P3	127.118
gonorrhoeae_900637245.1_P1	gonorrhoeae_900087905.2_P2	126.971
gonorrhoeae_900454185.1_P2	gonorrhoeae_000273685.1_P1	126.971
gonorrhoeae_900454155.1_P1	gonorrhoeae_003855215.1_P3	126.971
gonorrhoeae_900087905.2_P2	gonorrhoeae_900637245.1_P1	126.971
gonorrhoeae_011058635.1_P1	gonorrhoeae_003855415.1_P1	126.971
gonorrhoeae_003855415.1_P1	gonorrhoeae_011058635.1_P1	126.971
gonorrhoeae_003855215.1_P3	gonorrhoeae_900454155.1_P1	126.971
gonorrhoeae_000273685.1_P1	gonorrhoeae_900454185.1_P2	126.971
gonorrhoeae_004332535.2_P2	gonorrhoeae_003855295.1_P2	126.964
gonorrhoeae_003855295.1_P2	gonorrhoeae_004332535.2_P2	126.964
meningitidis_001697845.1_P1	meningitidis_001697345.1_P2	126.748
meningitidis_001697345.1_P2	meningitidis_001697845.1_P1	126.748
gonorrhoeae_002073615.2_P2	gonorrhoeae_001047255.1_P2	126.699
gonorrhoeae_001047255.1_P2	gonorrhoeae_002073615.2_P2	126.699
gonorrhoeae_007107365.1_P2	gonorrhoeae_004001185.1_P2	126.494
gonorrhoeae_004001185.1_P2	gonorrhoeae_007107365.1_P2	126.494
gonorrhoeae_009757095.1_P1	gonorrhoeae_000006845.1_Ngo2	126.358
gonorrhoeae_000006845.1_Ngo2	gonorrhoeae_009757095.1_P1	126.358
gonorrhoeae_900453825.1_P2	gonorrhoeae_900087625.2_P2	126.34
gonorrhoeae_900087625.2_P2	gonorrhoeae_900453825.1_P2	126.34
brasiliensis_009671065.1_P1	brasiliensis_009665055.1_P1	126.295
brasiliensis_009665055.1_P1	brasiliensis_009671065.1_P1	126.295
gonorrhoeae_009757045.1_P2	gonorrhoeae_000156855.2_P1	126.289
gonorrhoeae_000156855.2_P1	gonorrhoeae_009757045.1_P2	126.289
gonorrhoeae_900453795.1_P2	gonorrhoeae_900186875.1_P2	125.776
gonorrhoeae_900186875.1_P2	gonorrhoeae_900453795.1_P2	125.776
meningitidis_001698085.1_P2	meningitidis_001697345.1_P2	125.771
meningitidis_001697345.1_P2	meningitidis_001698085.1_P2	125.771
meningitidis_003355295.1_P1	meningitidis_000083565.1_P1	125.753
meningitidis_003355235.1_P2	meningitidis_000083565.1_P1	125.753
meningitidis_000083565.1_P1	meningitidis_003355295.1_P1	125.753
meningitidis_000083565.1_P1	meningitidis_003355235.1_P2	125.753
meningitidis_009664675.1_P1	meningitidis_001698085.1_P2	125.506
meningitidis_008330825.1_P1	meningitidis_001698085.1_P2	125.506
meningitidis_001698085.1_P2	meningitidis_009664675.1_P1	125.506
meningitidis_001698085.1_P2	meningitidis_008330825.1_P1	125.506
sp014_005886145.1_P1	meningitidis_Z2491_Pnm1	125.464
meningitidis_Z2491_Pnm1	sp014_005886145.1_P1	125.464
meningitidis_900638595.1_P1	meningitidis_003355295.1_P2	125.323
meningitidis_003355295.1_P2	meningitidis_900638595.1_P1	125.323
gonorrhoeae_011058655.1_P2	gonorrhoeae_003855195.1_P2	125.255
gonorrhoeae_003855195.1_P2	gonorrhoeae_011058655.1_P2	125.255
gonorrhoeae_900186935.1_P1	gonorrhoeae_003855375.1_P1	125.108
gonorrhoeae_003855375.1_P1	gonorrhoeae_900186935.1_P1	125.108
gonorrhoeae_900087905.2_P2	gonorrhoeae_003428775.1_P1	125.021
gonorrhoeae_003428775.1_P1	gonorrhoeae_900087905.2_P2	125.021
spKEM_002237445.1_P1	brasiliensis_009671065.1_P2	124.955
brasiliensis_009671065.1_P2	spKEM_002237445.1_P1	124.955
gonorrhoeae_900087725.2_P2	gonorrhoeae_011058655.1_P2	124.575
gonorrhoeae_011058655.1_P2	gonorrhoeae_900087725.2_P2	124.575
sp014_005886145.1_P1	meningitidis_900638595.1_P2	124.461
meningitidis_900638595.1_P2	sp014_005886145.1_P1	124.461
gonorrhoeae_900186935.1_P2	gonorrhoeae_900087905.2_P2	124.309
gonorrhoeae_900087905.2_P2	gonorrhoeae_900186935.1_P2	124.309
gonorrhoeae_004332535.2_P2	gonorrhoeae_003571445.1_P2	124.25
gonorrhoeae_003571445.1_P2	gonorrhoeae_004332535.2_P2	124.25
gonorrhoeae_900087625.2_P2	gonorrhoeae_011058655.1_P2	124.121
gonorrhoeae_011058655.1_P2	gonorrhoeae_900087625.2_P2	124.121
gonorrhoeae_900453795.1_P2	gonorrhoeae_003855195.1_P2	123.585
gonorrhoeae_003855195.1_P2	gonorrhoeae_900453795.1_P2	123.585
gonorrhoeae_900186935.1_P1	gonorrhoeae_900087905.2_P1	123.559
gonorrhoeae_900186935.1_P1	gonorrhoeae_001661135.1_P1	123.559
gonorrhoeae_900087905.2_P1	gonorrhoeae_900186935.1_P1	123.559
gonorrhoeae_001661135.1_P1	gonorrhoeae_900186935.1_P1	123.559
gonorrhoeae_900454065.1_P2	gonorrhoeae_900087625.2_P2	123.543
gonorrhoeae_900087625.2_P2	gonorrhoeae_900454065.1_P2	123.543
zoodegmatis_900454205.1_P1	sp10022_002327085.1_P1	123.398
sp10022_002327085.1_P1	zoodegmatis_900454205.1_P1	123.398
meningitidis_900638605.1_P1	meningitidis_000026965.1_P2	123.334
meningitidis_000026965.1_P2	meningitidis_900638605.1_P1	123.334
weaveri_900086555.1_P1	sp10022_002327085.1_P1	123.242
sp10022_002327085.1_P1	weaveri_900086555.1_P1	123.242
weaveri_900086555.1_P1	spKEM_002237445.1_P1	123.044
spKEM_002237445.1_P1	weaveri_900086555.1_P1	123.044
gonorrhoeae_900411645.1_P2	gonorrhoeae_000006845.1_P1	123.044
gonorrhoeae_900411645.1_P2	gonorrhoeae_000006845.1_Ngo1	123.044
gonorrhoeae_000006845.1_P1	gonorrhoeae_900411645.1_P2	123.044
gonorrhoeae_000006845.1_Ngo1	gonorrhoeae_900411645.1_P2	123.044
gonorrhoeae_900186935.1_P1	gonorrhoeae_004332555.2_P1	122.851
gonorrhoeae_004332555.2_P1	gonorrhoeae_900186935.1_P1	122.851
gonorrhoeae_900454065.1_P2	gonorrhoeae_002073615.2_P2	122.628
gonorrhoeae_002073615.2_P2	gonorrhoeae_900454065.1_P2	122.628
zoodegmatis_900454205.1_P1	brasiliensis_009671065.1_P2	122.489
brasiliensis_009671065.1_P2	zoodegmatis_900454205.1_P1	122.489
gonorrhoeae_003428775.1_P1	gonorrhoeae_003428735.1_P1	122.473
gonorrhoeae_003428735.1_P1	gonorrhoeae_003428775.1_P1	122.473
gonorrhoeae_900453795.1_P2	gonorrhoeae_001047255.1_P2	122.45
gonorrhoeae_900087625.2_P2	gonorrhoeae_003571445.1_P2	122.45
gonorrhoeae_003571445.1_P2	gonorrhoeae_900087625.2_P2	122.45
gonorrhoeae_001047255.1_P2	gonorrhoeae_900453795.1_P2	122.45
gonorrhoeae_004332535.2_P2	gonorrhoeae_002607845.1_P1	122.214
gonorrhoeae_002607845.1_P1	gonorrhoeae_004332535.2_P2	122.214
gonorrhoeae_900454185.1_P2	gonorrhoeae_003855215.1_P3	122.179
gonorrhoeae_900087645.2_P1	gonorrhoeae_003855235.1_P1	122.179
gonorrhoeae_003855235.1_P1	gonorrhoeae_900087645.2_P1	122.179
gonorrhoeae_003855215.1_P3	gonorrhoeae_900454185.1_P2	122.179
gonorrhoeae_003571465.1_P2	gonorrhoeae_000273685.1_P1	122.179
gonorrhoeae_000273685.1_P1	gonorrhoeae_003571465.1_P2	122.179
gonorrhoeae_900186875.1_P2	gonorrhoeae_900087625.2_P2	121.932
gonorrhoeae_900087625.2_P2	gonorrhoeae_900186875.1_P2	121.932
gonorrhoeae_900453795.1_P2	gonorrhoeae_003571445.1_P2	121.914
gonorrhoeae_003571445.1_P2	gonorrhoeae_900453795.1_P2	121.914
gonorrhoeae_011058655.1_P2	gonorrhoeae_004332535.2_P2	121.612
gonorrhoeae_004332535.2_P2	gonorrhoeae_011058655.1_P2	121.612
gonorrhoeae_900087725.2_P2	gonorrhoeae_002073535.2_P1	121.6
gonorrhoeae_002073535.2_P1	gonorrhoeae_900087725.2_P2	121.6
gonorrhoeae_900637245.1_P1	gonorrhoeae_900454105.1_P1	121.539
gonorrhoeae_900454105.1_P1	gonorrhoeae_900637245.1_P1	121.539
sp10022_002327085.1_P1	brasiliensis_009671065.1_P2	121.516
brasiliensis_009671065.1_P2	sp10022_002327085.1_P1	121.516
gonorrhoeae_900087625.2_P2	gonorrhoeae_002073535.2_P1	121.451
gonorrhoeae_002073535.2_P1	gonorrhoeae_900087625.2_P2	121.451
gonorrhoeae_900087715.2_P2	gonorrhoeae_000020105.1_P2	121.359
gonorrhoeae_000020105.1_P2	gonorrhoeae_900087715.2_P2	121.359
gonorrhoeae_003855195.1_P2	gonorrhoeae_001047275.1_P1	121.314
gonorrhoeae_001047275.1_P1	gonorrhoeae_003855195.1_P2	121.314
meningitidis_900638555.1_P2	meningitidis_003355295.1_P2	121.245
meningitidis_003355295.1_P2	meningitidis_900638555.1_P2	121.245
gonorrhoeae_900454065.1_P2	gonorrhoeae_004332535.2_P2	121.034
gonorrhoeae_004332535.2_P2	gonorrhoeae_900454065.1_P2	121.034
gonorrhoeae_900087725.2_P1	gonorrhoeae_002073615.2_P1	121.001
gonorrhoeae_002073615.2_P1	gonorrhoeae_900087725.2_P1	121.001
meningitidis_900638605.1_P1	meningitidis_003355215.1_P1	120.988
meningitidis_003355215.1_P1	meningitidis_900638605.1_P1	120.988
gonorrhoeae_900454155.1_P1	gonorrhoeae_008065015.2_P1	120.928
gonorrhoeae_900411645.1_P2	gonorrhoeae_003855215.1_P3	120.928
gonorrhoeae_009757075.1_P2	gonorrhoeae_000273685.1_P1	120.928
gonorrhoeae_009650075.1_P1	gonorrhoeae_003855215.1_P3	120.928
gonorrhoeae_009650075.1_P1	gonorrhoeae_000273685.1_P1	120.928
gonorrhoeae_008065015.2_P1	gonorrhoeae_900454155.1_P1	120.928
gonorrhoeae_003855215.1_P3	gonorrhoeae_900411645.1_P2	120.928
gonorrhoeae_003855215.1_P3	gonorrhoeae_009650075.1_P1	120.928
gonorrhoeae_000273685.1_P1	gonorrhoeae_009757075.1_P2	120.928
gonorrhoeae_000273685.1_P1	gonorrhoeae_009650075.1_P1	120.928
gonorrhoeae_900453825.1_P1	gonorrhoeae_900087625.2_P1	120.896
gonorrhoeae_900087625.2_P1	gonorrhoeae_900453825.1_P1	120.896
gonorrhoeae_004332535.2_P2	gonorrhoeae_001047255.1_P2	120.477
gonorrhoeae_001047255.1_P2	gonorrhoeae_004332535.2_P2	120.477
gonorrhoeae_900453795.1_P2	gonorrhoeae_003855295.1_P2	120.411
gonorrhoeae_003855295.1_P2	gonorrhoeae_900453795.1_P2	120.411
gonorrhoeae_900087625.2_P2	gonorrhoeae_001047275.1_P1	120.238
gonorrhoeae_001047275.1_P1	gonorrhoeae_900087625.2_P2	120.238
gonorrhoeae_900087875.2_P2	gonorrhoeae_900087725.2_P1	120.223
gonorrhoeae_900087725.2_P1	gonorrhoeae_900087875.2_P2	120.223
meningitidis_003355295.1_P2	meningitidis_001697845.1_P1	120.198
meningitidis_001697845.1_P1	meningitidis_003355295.1_P2	120.198
zoodegmatis_900454205.1_P1	lactamica_003351565.1_P3	119.648
lactamica_003351565.1_P3	zoodegmatis_900454205.1_P1	119.648
gonorrhoeae_900453965.1_P2	gonorrhoeae_900087785.2_P2	119.405
gonorrhoeae_900087785.2_P2	gonorrhoeae_900453965.1_P2	119.405
meningitidis_003355215.1_P1	meningitidis_000026965.1_P2	119.364
meningitidis_000026965.1_P2	meningitidis_003355215.1_P1	119.364
gonorrhoeae_900453825.1_P2	gonorrhoeae_001047275.1_P1	119.235
gonorrhoeae_001047275.1_P1	gonorrhoeae_900453825.1_P2	119.235
gonorrhoeae_900453795.1_P2	gonorrhoeae_011058655.1_P2	119.158
gonorrhoeae_011058655.1_P2	gonorrhoeae_900453795.1_P2	119.158
gonorrhoeae_900453795.1_P2	gonorrhoeae_900087785.2_P2	119.115
gonorrhoeae_900087785.2_P2	gonorrhoeae_900453795.1_P2	119.115
gonorrhoeae_011058675.1_P2	gonorrhoeae_003428775.1_P1	119.092
gonorrhoeae_003428775.1_P1	gonorrhoeae_011058675.1_P2	119.092
gonorrhoeae_011058675.1_P2	gonorrhoeae_011058635.1_P2	119.036
gonorrhoeae_011058635.1_P2	gonorrhoeae_011058675.1_P2	119.036
weaveri_900086555.1_P1	brasiliensis_009671065.1_P2	118.968
brasiliensis_009671065.1_P2	weaveri_900086555.1_P1	118.968
meningitidis_003355295.1_P2	meningitidis_001697345.1_P2	118.955
meningitidis_001697345.1_P2	meningitidis_003355295.1_P2	118.955
gonorrhoeae_003855295.1_P2	gonorrhoeae_003428755.1_P3	118.889
gonorrhoeae_003428755.1_P3	gonorrhoeae_003855295.1_P2	118.889
gonorrhoeae_900454155.1_P1	gonorrhoeae_900087905.2_P1	118.775
gonorrhoeae_900087905.2_P2	gonorrhoeae_003855375.1_P2	118.775
gonorrhoeae_900087905.2_P1	gonorrhoeae_900454155.1_P1	118.775
gonorrhoeae_900087905.2_P1	gonorrhoeae_000273685.1_P1	118.775
gonorrhoeae_003855375.1_P2	gonorrhoeae_900087905.2_P2	118.775
gonorrhoeae_003855235.1_P1	gonorrhoeae_001661135.1_P1	118.775
gonorrhoeae_003855215.1_P3	gonorrhoeae_001661135.1_P1	118.775
gonorrhoeae_001661135.1_P1	gonorrhoeae_003855235.1_P1	118.775
gonorrhoeae_001661135.1_P1	gonorrhoeae_003855215.1_P3	118.775
gonorrhoeae_001661135.1_P1	gonorrhoeae_000273685.1_P1	118.775
gonorrhoeae_000273685.1_P1	gonorrhoeae_900087905.2_P1	118.775
gonorrhoeae_000273685.1_P1	gonorrhoeae_001661135.1_P1	118.775
gonorrhoeae_900453995.1_P2	gonorrhoeae_900087715.2_P2	118.721
gonorrhoeae_900087715.2_P2	gonorrhoeae_900453995.1_P2	118.721
gonorrhoeae_900087625.2_P2	gonorrhoeae_001047255.1_P2	118.591
gonorrhoeae_001047255.1_P2	gonorrhoeae_900087625.2_P2	118.591
spKEM_002237445.1_P1	sp10022_002327085.1_P1	117.896
sp10022_002327085.1_P1	spKEM_002237445.1_P1	117.896
gonorrhoeae_004332535.2_P2	gonorrhoeae_001047275.1_P1	117.847
gonorrhoeae_001047275.1_P1	gonorrhoeae_004332535.2_P2	117.847
gonorrhoeae_003855355.1_P2	gonorrhoeae_003428775.1_P1	117.75
gonorrhoeae_003428775.1_P1	gonorrhoeae_003855355.1_P2	117.75
gonorrhoeae_900453795.1_P2	gonorrhoeae_003855235.1_P1	117.734
gonorrhoeae_003855235.1_P1	gonorrhoeae_900453795.1_P2	117.734
gonorrhoeae_003855215.1_P3	gonorrhoeae_003571445.1_P2	117.734
gonorrhoeae_003571445.1_P2	gonorrhoeae_003855215.1_P3	117.734
gonorrhoeae_900087785.2_P2	gonorrhoeae_002073535.2_P1	117.596
gonorrhoeae_002073535.2_P1	gonorrhoeae_900087785.2_P2	117.596
gonorrhoeae_900453965.1_P2	gonorrhoeae_002073615.2_P2	117.51
gonorrhoeae_002073615.2_P2	gonorrhoeae_900453965.1_P2	117.51
gonorrhoeae_900186935.1_P1	gonorrhoeae_003571465.1_P2	117.481
gonorrhoeae_900087645.2_P1	gonorrhoeae_003855415.1_P1	117.481
gonorrhoeae_003855415.1_P1	gonorrhoeae_900087645.2_P1	117.481
gonorrhoeae_003571465.1_P2	gonorrhoeae_900186935.1_P1	117.481
spKEM_002237445.1_P1	animalis_900636515.1_P3	117.471
animalis_900636515.1_P3	spKEM_002237445.1_P1	117.471
gonorrhoeae_900186875.1_P2	gonorrhoeae_003855215.1_P3	117.265
gonorrhoeae_003855215.1_P3	gonorrhoeae_900186875.1_P2	117.265
gonorrhoeae_900453825.1_P2	gonorrhoeae_003571445.1_P2	117.079
gonorrhoeae_003571445.1_P2	gonorrhoeae_900453825.1_P2	117.079
gonorrhoeae_900087785.2_P2	gonorrhoeae_000020105.1_P2	117.043
gonorrhoeae_000020105.1_P2	gonorrhoeae_900087785.2_P2	117.043
gonorrhoeae_900453965.1_P2	gonorrhoeae_002073535.2_P1	116.934
gonorrhoeae_002073535.2_P1	gonorrhoeae_900453965.1_P2	116.934
gonorrhoeae_900453965.1_P3	gonorrhoeae_900087795.2_P3	116.913
gonorrhoeae_900087795.2_P3	gonorrhoeae_900453965.1_P3	116.913
gonorrhoeae_003855235.1_P1	gonorrhoeae_000156855.2_P1	116.879
gonorrhoeae_000156855.2_P1	gonorrhoeae_003855235.1_P1	116.879
gonorrhoeae_900454155.1_P2	gonorrhoeae_900453995.1_P1	116.703
gonorrhoeae_900453995.1_P1	gonorrhoeae_900454155.1_P2	116.703
gonorrhoeae_900087625.2_P2	gonorrhoeae_003855295.1_P2	116.649
gonorrhoeae_003855295.1_P2	gonorrhoeae_900087625.2_P2	116.649
gonorrhoeae_011058635.1_P2	gonorrhoeae_003855415.1_P2	116.642
gonorrhoeae_003855415.1_P2	gonorrhoeae_011058635.1_P2	116.642
gonorrhoeae_900453965.1_P2	gonorrhoeae_004332535.2_P2	116.613
gonorrhoeae_004332535.2_P2	gonorrhoeae_900453965.1_P2	116.613
gonorrhoeae_900453825.1_P2	gonorrhoeae_900186875.1_P2	116.586
gonorrhoeae_900186875.1_P2	gonorrhoeae_900453825.1_P2	116.586
gonorrhoeae_900087625.2_P1	gonorrhoeae_003855195.1_P1	116.484
gonorrhoeae_003855195.1_P1	gonorrhoeae_900087625.2_P1	116.484
gonorrhoeae_900087625.2_P2	gonorrhoeae_003428755.1_P3	116.384
gonorrhoeae_003428755.1_P3	gonorrhoeae_900087625.2_P2	116.384
gonorrhoeae_003428755.1_P3	gonorrhoeae_001047255.1_P2	116.384
gonorrhoeae_001047255.1_P2	gonorrhoeae_003428755.1_P3	116.384
gonorrhoeae_900454185.1_P1	gonorrhoeae_003428775.1_P1	116.381
gonorrhoeae_900453965.1_P2	gonorrhoeae_000020105.1_P2	116.381
gonorrhoeae_003428775.1_P1	gonorrhoeae_900454185.1_P1	116.381
gonorrhoeae_000020105.1_P2	gonorrhoeae_900453965.1_P2	116.381
gonorrhoeae_900454075.1_P4	gonorrhoeae_003855235.1_P1	116.303
gonorrhoeae_900411645.1_P2	gonorrhoeae_003855235.1_P1	116.303
gonorrhoeae_900411645.1_P2	gonorrhoeae_000273685.1_P1	116.303
gonorrhoeae_011058635.1_P1	gonorrhoeae_009757075.1_P2	116.303
gonorrhoeae_009757075.1_P2	gonorrhoeae_011058635.1_P1	116.303
gonorrhoeae_009757045.1_P2	gonorrhoeae_009650075.1_P1	116.303
gonorrhoeae_009650075.1_P1	gonorrhoeae_009757045.1_P2	116.303
gonorrhoeae_003855235.1_P1	gonorrhoeae_900454075.1_P4	116.303
gonorrhoeae_003855235.1_P1	gonorrhoeae_900411645.1_P2	116.303
gonorrhoeae_000273685.1_P1	gonorrhoeae_900411645.1_P2	116.303
meningitidis_003355215.1_P1	meningitidis_000191485.1_P1	116.107
meningitidis_000191485.1_P1	meningitidis_003355215.1_P1	116.107
gonorrhoeae_900087785.2_P2	gonorrhoeae_011058655.1_P2	116
gonorrhoeae_011058655.1_P2	gonorrhoeae_900087785.2_P2	116
gonorrhoeae_900453795.1_P2	gonorrhoeae_003428755.1_P3	115.899
gonorrhoeae_003571445.1_P2	gonorrhoeae_003428755.1_P3	115.899
gonorrhoeae_003428755.1_P3	gonorrhoeae_900453795.1_P2	115.899
gonorrhoeae_003428755.1_P3	gonorrhoeae_003571445.1_P2	115.899
gonorrhoeae_008065015.2_P1	gonorrhoeae_000156855.2_P1	115.701
gonorrhoeae_000156855.2_P1	gonorrhoeae_008065015.2_P1	115.701
gonorrhoeae_900453795.1_P2	gonorrhoeae_004332535.2_P2	115.691
gonorrhoeae_004332535.2_P2	gonorrhoeae_900453795.1_P2	115.691
gonorrhoeae_900453825.1_P2	gonorrhoeae_003855295.1_P2	115.647
gonorrhoeae_003855295.1_P2	gonorrhoeae_900453825.1_P2	115.647
gonorrhoeae_000273685.1_P1	gonorrhoeae_000006845.1_P1	115.524
gonorrhoeae_000273685.1_P1	gonorrhoeae_000006845.1_Ngo1	115.524
gonorrhoeae_000006845.1_P1	gonorrhoeae_000273685.1_P1	115.524
gonorrhoeae_000006845.1_Ngo1	gonorrhoeae_000273685.1_P1	115.524
lactamica_000196295.1_P1	brasiliensis_009671065.1_P2	115.429
gonorrhoeae_900186875.1_P2	gonorrhoeae_003428755.1_P3	115.429
gonorrhoeae_003428755.1_P3	gonorrhoeae_900186875.1_P2	115.429
brasiliensis_009671065.1_P2	lactamica_000196295.1_P1	115.429
gonorrhoeae_900453795.1_P2	gonorrhoeae_002607845.1_P1	115.337
gonorrhoeae_002607845.1_P1	gonorrhoeae_900453795.1_P2	115.337
gonorrhoeae_004332535.2_P2	gonorrhoeae_002073615.2_P2	115.301
gonorrhoeae_002073615.2_P2	gonorrhoeae_004332535.2_P2	115.301
sp10022_002327085.1_P1	animalis_900636515.1_P3	115.284
animalis_900636515.1_P3	sp10022_002327085.1_P1	115.284
gonorrhoeae_003855215.1_P3	gonorrhoeae_002607845.1_P1	115.219
gonorrhoeae_002607845.1_P1	gonorrhoeae_003855215.1_P3	115.219
gonorrhoeae_003428755.1_P3	gonorrhoeae_002073615.2_P2	115.148
gonorrhoeae_002073615.2_P2	gonorrhoeae_003428755.1_P3	115.148
gonorrhoeae_009757075.1_P2	gonorrhoeae_008065015.2_P1	115.125
gonorrhoeae_008065015.2_P1	gonorrhoeae_009757075.1_P2	115.125
gonorrhoeae_011058655.1_P2	gonorrhoeae_011058635.1_P1	114.707
gonorrhoeae_011058635.1_P1	gonorrhoeae_011058655.1_P2	114.707
gonorrhoeae_900087905.2_P1	gonorrhoeae_004332555.2_P1	114.678
gonorrhoeae_004332555.2_P1	gonorrhoeae_900087905.2_P1	114.678
meningitidis_900638605.1_P1	meningitidis_000191485.1_P1	114.559
meningitidis_000191485.1_P1	meningitidis_900638605.1_P1	114.559
gonorrhoeae_001956715.1_P1	gonorrhoeae_000020105.1_P1	114.435
gonorrhoeae_000020105.1_P1	gonorrhoeae_001956715.1_P1	114.435
gonorrhoeae_900453965.1_P2	gonorrhoeae_900087625.2_P2	114.367
gonorrhoeae_900087625.2_P2	gonorrhoeae_900453965.1_P2	114.367
gonorrhoeae_011058675.1_P2	gonorrhoeae_004332555.2_P2	114.316
gonorrhoeae_004332555.2_P2	gonorrhoeae_011058675.1_P2	114.316
gonorrhoeae_900453995.1_P3	gonorrhoeae_900087815.2_P3	114.275
gonorrhoeae_900087815.2_P3	gonorrhoeae_900453995.1_P3	114.275
spKEM_002237445.1_P1	lactamica_900454095.1_P1	114.273
lactamica_900454095.1_P1	spKEM_002237445.1_P1	114.273
gonorrhoeae_900454105.1_P1	gonorrhoeae_900186935.1_P2	114.171
gonorrhoeae_900186935.1_P2	gonorrhoeae_900454105.1_P1	114.171
gonorrhoeae_004332535.2_P2	gonorrhoeae_000020105.1_P2	114.105
gonorrhoeae_000020105.1_P2	gonorrhoeae_004332535.2_P2	114.105
gonorrhoeae_900087905.2_P1	gonorrhoeae_003571465.1_P2	114.085
gonorrhoeae_003855415.1_P1	gonorrhoeae_001661135.1_P1	114.085
gonorrhoeae_003571465.1_P2	gonorrhoeae_900087905.2_P1	114.085
gonorrhoeae_003571465.1_P2	gonorrhoeae_001661135.1_P1	114.085
gonorrhoeae_001661135.1_P1	gonorrhoeae_003855415.1_P1	114.085
gonorrhoeae_001661135.1_P1	gonorrhoeae_003571465.1_P2	114.085
gonorrhoeae_900454105.1_P2	gonorrhoeae_004332555.2_P1	114.057
gonorrhoeae_900453965.1_P2	gonorrhoeae_900087725.2_P2	114.057
gonorrhoeae_900087725.2_P2	gonorrhoeae_900453965.1_P2	114.057
gonorrhoeae_004332555.2_P1	gonorrhoeae_900454105.1_P2	114.057
lactamica_003351565.1_P3	brasiliensis_009671065.1_P2	113.808
brasiliensis_009671065.1_P2	lactamica_003351565.1_P3	113.808
brasiliensis_009671065.1_P2	animalis_900636515.1_P3	113.808
animalis_900636515.1_P3	brasiliensis_009671065.1_P2	113.808
weaveri_900086555.1_P1	lactamica_000196295.1_P1	113.689
lactamica_000196295.1_P1	weaveri_900086555.1_P1	113.689
gonorrhoeae_900454105.1_P1	gonorrhoeae_003855375.1_P2	113.518
gonorrhoeae_900087785.2_P2	gonorrhoeae_002073615.2_P2	113.518
gonorrhoeae_003855375.1_P2	gonorrhoeae_900454105.1_P1	113.518
gonorrhoeae_002073615.2_P2	gonorrhoeae_900087785.2_P2	113.518
gonorrhoeae_003428755.1_P3	gonorrhoeae_001047275.1_P1	113.488
gonorrhoeae_001047275.1_P1	gonorrhoeae_003428755.1_P3	113.488
gonorrhoeae_900454105.1_P2	gonorrhoeae_900453995.1_P2	113.464
gonorrhoeae_900453995.1_P2	gonorrhoeae_900454105.1_P2	113.464
gonorrhoeae_900453995.1_P2	gonorrhoeae_900453965.1_P2	113.464
gonorrhoeae_900453965.1_P2	gonorrhoeae_900453995.1_P2	113.464
gonorrhoeae_004332555.2_P1	gonorrhoeae_003571465.1_P2	113.464
gonorrhoeae_003571465.1_P2	gonorrhoeae_004332555.2_P1	113.464
gonorrhoeae_003428665.1_P2	gonorrhoeae_001047255.1_P2	113.134
gonorrhoeae_001047255.1_P2	gonorrhoeae_003428665.1_P2	113.134
sp10022_002327085.1_P1	lactamica_000196295.1_P1	113.115
lactamica_000196295.1_P1	sp10022_002327085.1_P1	113.115
gonorrhoeae_003855195.1_P2	gonorrhoeae_000020105.1_P2	112.976
gonorrhoeae_000020105.1_P2	gonorrhoeae_003855195.1_P2	112.976
gonorrhoeae_900454185.1_P2	gonorrhoeae_003571465.1_P2	112.871
gonorrhoeae_900454155.1_P1	gonorrhoeae_000273685.1_P1	112.871
gonorrhoeae_900186935.1_P1	gonorrhoeae_003855215.1_P3	112.871
gonorrhoeae_003855215.1_P3	gonorrhoeae_900186935.1_P1	112.871
gonorrhoeae_003571465.1_P2	gonorrhoeae_900454185.1_P2	112.871
gonorrhoeae_000273685.1_P1	gonorrhoeae_900454155.1_P1	112.871
gonorrhoeae_900186875.1_P2	gonorrhoeae_003571465.1_P2	112.827
gonorrhoeae_003571465.1_P2	gonorrhoeae_900186875.1_P2	112.827
gonorrhoeae_900453825.1_P2	gonorrhoeae_900453795.1_P2	112.821
gonorrhoeae_900453795.1_P2	gonorrhoeae_900453825.1_P2	112.821
meningitidis_900638595.1_P1	meningitidis_001698085.1_P2	112.608
meningitidis_001698085.1_P2	meningitidis_900638595.1_P1	112.608
gonorrhoeae_900411645.1_P2	gonorrhoeae_001047255.1_P2	112.558
gonorrhoeae_008065015.2_P1	gonorrhoeae_001047255.1_P2	112.558
gonorrhoeae_001047255.1_P2	gonorrhoeae_900411645.1_P2	112.558
gonorrhoeae_001047255.1_P2	gonorrhoeae_008065015.2_P1	112.558
gonorrhoeae_900087715.2_P2	gonorrhoeae_004332535.2_P2	112.484
gonorrhoeae_004332535.2_P2	gonorrhoeae_900087715.2_P2	112.484
lactamica_000196295.1_P1	animalis_900636515.1_P3	112.482
animalis_900636515.1_P3	lactamica_000196295.1_P1	112.482
gonorrhoeae_900454155.1_P2	gonorrhoeae_900087715.2_P1	112.464
gonorrhoeae_900087715.2_P1	gonorrhoeae_900454155.1_P2	112.464
gonorrhoeae_003855375.1_P2	gonorrhoeae_003428775.1_P1	112.451
gonorrhoeae_003428775.1_P1	gonorrhoeae_003855375.1_P2	112.451
gonorrhoeae_003855415.1_P1	gonorrhoeae_000156855.2_P1	112.304
gonorrhoeae_003855215.1_P3	gonorrhoeae_000156855.2_P1	112.304
gonorrhoeae_000156855.2_P1	gonorrhoeae_003855415.1_P1	112.304
gonorrhoeae_000156855.2_P1	gonorrhoeae_003855215.1_P3	112.304
meningitidis_000191485.1_P1	meningitidis_000026965.1_P2	112.116
meningitidis_000026965.1_P2	meningitidis_000191485.1_P1	112.116
gonorrhoeae_900411645.1_P2	gonorrhoeae_003571445.1_P2	112.096
gonorrhoeae_009650075.1_P1	gonorrhoeae_003571445.1_P2	112.096
gonorrhoeae_003571445.1_P2	gonorrhoeae_900411645.1_P2	112.096
gonorrhoeae_003571445.1_P2	gonorrhoeae_009650075.1_P1	112.096
sp014_005886145.1_P1	meningitidis_900638575.1_P2	112.072
meningitidis_900638575.1_P2	sp014_005886145.1_P1	112.072
gonorrhoeae_900087715.2_P2	gonorrhoeae_002607845.1_P1	111.95
gonorrhoeae_002607845.1_P1	gonorrhoeae_900087715.2_P2	111.95
gonorrhoeae_900454185.1_P2	gonorrhoeae_900411645.1_P2	111.76
gonorrhoeae_900454155.1_P1	gonorrhoeae_009650075.1_P1	111.76
gonorrhoeae_900454075.1_P4	gonorrhoeae_003855415.1_P1	111.76
gonorrhoeae_900411645.1_P2	gonorrhoeae_900454185.1_P2	111.76
gonorrhoeae_900411645.1_P2	gonorrhoeae_011058635.1_P1	111.76
gonorrhoeae_900411645.1_P2	gonorrhoeae_009757045.1_P2	111.76
gonorrhoeae_900411645.1_P2	gonorrhoeae_003571465.1_P2	111.76
gonorrhoeae_900087645.2_P1	gonorrhoeae_008065015.2_P1	111.76
gonorrhoeae_011058635.1_P1	gonorrhoeae_900411645.1_P2	111.76
gonorrhoeae_011058635.1_P1	gonorrhoeae_009650075.1_P1	111.76
gonorrhoeae_009757095.1_P1	gonorrhoeae_001047225.1_P2	111.76
gonorrhoeae_009757045.1_P2	gonorrhoeae_900411645.1_P2	111.76
gonorrhoeae_009650075.1_P1	gonorrhoeae_900454155.1_P1	111.76
gonorrhoeae_009650075.1_P1	gonorrhoeae_011058635.1_P1	111.76
gonorrhoeae_009650075.1_P1	gonorrhoeae_003855235.1_P1	111.76
gonorrhoeae_009650075.1_P1	gonorrhoeae_003571465.1_P2	111.76
gonorrhoeae_008065015.2_P1	gonorrhoeae_900087645.2_P1	111.76
gonorrhoeae_008065015.2_P1	gonorrhoeae_003855215.1_P3	111.76
gonorrhoeae_008065015.2_P1	gonorrhoeae_003571465.1_P2	111.76
gonorrhoeae_003855415.1_P1	gonorrhoeae_900454075.1_P4	111.76
gonorrhoeae_003855235.1_P1	gonorrhoeae_009650075.1_P1	111.76
gonorrhoeae_003855215.1_P3	gonorrhoeae_008065015.2_P1	111.76
gonorrhoeae_003571465.1_P2	gonorrhoeae_900411645.1_P2	111.76
gonorrhoeae_003571465.1_P2	gonorrhoeae_009650075.1_P1	111.76
gonorrhoeae_003571465.1_P2	gonorrhoeae_008065015.2_P1	111.76
gonorrhoeae_001047225.1_P2	gonorrhoeae_009757095.1_P1	111.76
gonorrhoeae_900411645.1_P2	gonorrhoeae_900186875.1_P2	111.649
gonorrhoeae_900186875.1_P2	gonorrhoeae_900411645.1_P2	111.649
gonorrhoeae_900186875.1_P2	gonorrhoeae_009650075.1_P1	111.649
gonorrhoeae_900186875.1_P2	gonorrhoeae_008065015.2_P1	111.649
gonorrhoeae_009650075.1_P1	gonorrhoeae_900186875.1_P2	111.649
gonorrhoeae_008065015.2_P1	gonorrhoeae_900186875.1_P2	111.649
gonorrhoeae_001047275.1_P1	gonorrhoeae_001047255.1_P2	111.473
gonorrhoeae_001047255.1_P2	gonorrhoeae_001047275.1_P1	111.473
gonorrhoeae_003855295.1_P2	gonorrhoeae_003428665.1_P2	111.371
gonorrhoeae_003855295.1_P2	gonorrhoeae_002073615.2_P2	111.371
gonorrhoeae_003428665.1_P2	gonorrhoeae_003855295.1_P2	111.371
gonorrhoeae_002073615.2_P2	gonorrhoeae_003855295.1_P2	111.371
gonorrhoeae_004332555.2_P1	gonorrhoeae_003855375.1_P1	111.298
gonorrhoeae_003855375.1_P1	gonorrhoeae_004332555.2_P1	111.298
gonorrhoeae_011058635.1_P1	gonorrhoeae_000006845.1_P1	111.166
gonorrhoeae_011058635.1_P1	gonorrhoeae_000006845.1_Ngo1	111.166
gonorrhoeae_000006845.1_P1	gonorrhoeae_011058635.1_P1	111.166
gonorrhoeae_000006845.1_Ngo1	gonorrhoeae_011058635.1_P1	111.166
meningitidis_009664675.1_P1	meningitidis_001697845.1_P1	111.131
meningitidis_008330825.1_P1	meningitidis_001697845.1_P1	111.131
meningitidis_001697845.1_P1	meningitidis_009664675.1_P1	111.131
meningitidis_001697845.1_P1	meningitidis_008330825.1_P1	111.131
gonorrhoeae_900453825.1_P2	gonorrhoeae_000020105.1_P2	111.096
gonorrhoeae_000020105.1_P2	gonorrhoeae_900453825.1_P2	111.096
sp014_005886145.1_P1	meningitidis_001750825.1_P2	110.778
meningitidis_001750825.1_P2	sp014_005886145.1_P1	110.778
gonorrhoeae_003571465.1_P2	gonorrhoeae_002607845.1_P1	110.733
gonorrhoeae_002607845.1_P1	gonorrhoeae_003571465.1_P2	110.733
gonorrhoeae_002073615.2_P2	gonorrhoeae_000020105.1_P2	110.67
gonorrhoeae_000020105.1_P2	gonorrhoeae_002073615.2_P2	110.67
lactamica_900454095.1_P1	brasiliensis_009671065.1_P2	110.611
brasiliensis_009671065.1_P2	lactamica_900454095.1_P1	110.611
gonorrhoeae_900453825.1_P2	gonorrhoeae_002607845.1_P1	110.565
gonorrhoeae_002607845.1_P1	gonorrhoeae_900453825.1_P2	110.565
gonorrhoeae_900454035.1_P3	gonorrhoeae_900087625.2_P2	110.54
gonorrhoeae_900454035.1_P3	gonorrhoeae_001047255.1_P2	110.54
gonorrhoeae_900087625.2_P2	gonorrhoeae_900454035.1_P3	110.54
gonorrhoeae_900087625.2_P2	gonorrhoeae_001661135.1_P1	110.54
gonorrhoeae_001661135.1_P1	gonorrhoeae_900087625.2_P2	110.54
gonorrhoeae_001047255.1_P2	gonorrhoeae_900454035.1_P3	110.54
gonorrhoeae_900087715.2_P2	gonorrhoeae_001047255.1_P2	110.468
gonorrhoeae_001047255.1_P2	gonorrhoeae_900087715.2_P2	110.468
gonorrhoeae_900087725.2_P1	gonorrhoeae_000020105.1_P1	110.329
gonorrhoeae_000020105.1_P1	gonorrhoeae_900087725.2_P1	110.329
gonorrhoeae_002607845.1_P1	gonorrhoeae_000156855.2_P1	110.166
gonorrhoeae_000156855.2_P1	gonorrhoeae_002607845.1_P1	110.166
gonorrhoeae_900454035.1_P3	gonorrhoeae_900453795.1_P2	110.1
gonorrhoeae_900454035.1_P3	gonorrhoeae_003571445.1_P2	110.1
gonorrhoeae_900453795.1_P2	gonorrhoeae_900454035.1_P3	110.1
gonorrhoeae_003571445.1_P2	gonorrhoeae_900454035.1_P3	110.1
gonorrhoeae_900087905.2_P2	gonorrhoeae_003428735.1_P1	110.096
gonorrhoeae_003428735.1_P1	gonorrhoeae_900087905.2_P2	110.096
gonorrhoeae_900186875.1_P2	gonorrhoeae_003855195.1_P2	110.053
gonorrhoeae_003855195.1_P2	gonorrhoeae_900186875.1_P2	110.053
gonorrhoeae_900454035.1_P3	gonorrhoeae_900453965.1_P2	110.043
gonorrhoeae_900453965.1_P2	gonorrhoeae_900454035.1_P3	110.043
gonorrhoeae_900453795.1_P2	gonorrhoeae_900087715.2_P2	110.006
gonorrhoeae_900087715.2_P2	gonorrhoeae_900453795.1_P2	110.006
gonorrhoeae_008065015.2_P1	gonorrhoeae_000006845.1_P1	109.987
gonorrhoeae_008065015.2_P1	gonorrhoeae_000006845.1_Ngo1	109.987
gonorrhoeae_000006845.1_P1	gonorrhoeae_008065015.2_P1	109.987
gonorrhoeae_000006845.1_Ngo1	gonorrhoeae_008065015.2_P1	109.987
gonorrhoeae_900453965.1_P2	gonorrhoeae_001047255.1_P2	109.918
gonorrhoeae_001047255.1_P2	gonorrhoeae_900453965.1_P2	109.918
meningitidis_001698085.1_P2	lactamica_003351565.1_P4	109.637
lactamica_003351565.1_P4	meningitidis_001698085.1_P2	109.637
gonorrhoeae_900454065.1_P2	gonorrhoeae_900453825.1_P2	109.559
gonorrhoeae_900453825.1_P2	gonorrhoeae_900454065.1_P2	109.559
gonorrhoeae_900087905.2_P1	gonorrhoeae_003855215.1_P3	109.484
gonorrhoeae_003855215.1_P3	gonorrhoeae_900087905.2_P1	109.484
meningitidis_009664675.1_P1	lactamica_003351565.1_P4	109.437
meningitidis_008330825.1_P1	lactamica_003351565.1_P4	109.437
lactamica_003351565.1_P4	meningitidis_009664675.1_P1	109.437
lactamica_003351565.1_P4	meningitidis_008330825.1_P1	109.437
meningitidis_009664675.1_P1	meningitidis_001697345.1_P2	109.136
meningitidis_008330825.1_P1	meningitidis_001697345.1_P2	109.136
meningitidis_001697345.1_P2	meningitidis_009664675.1_P1	109.136
meningitidis_001697345.1_P2	meningitidis_008330825.1_P1	109.136
gonorrhoeae_900453825.1_P2	gonorrhoeae_001047255.1_P2	109.082
gonorrhoeae_001047255.1_P2	gonorrhoeae_900453825.1_P2	109.082
gonorrhoeae_003855355.1_P2	gonorrhoeae_003428735.1_P1	109.069
gonorrhoeae_003428735.1_P1	gonorrhoeae_003855355.1_P2	109.069
gonorrhoeae_900453965.1_P2	gonorrhoeae_900453825.1_P2	109.053
gonorrhoeae_900453825.1_P2	gonorrhoeae_900453965.1_P2	109.053
gonorrhoeae_900454035.1_P3	gonorrhoeae_002073615.2_P2	108.949
gonorrhoeae_002073615.2_P2	gonorrhoeae_900454035.1_P3	108.949
gonorrhoeae_900454155.1_P1	gonorrhoeae_900454105.1_P2	108.901
gonorrhoeae_900454155.1_P1	gonorrhoeae_004332555.2_P1	108.901
gonorrhoeae_900454105.1_P2	gonorrhoeae_900454155.1_P1	108.901
gonorrhoeae_900454105.1_P2	gonorrhoeae_003571465.1_P2	108.901
gonorrhoeae_900087645.2_P1	gonorrhoeae_004332555.2_P1	108.901
gonorrhoeae_004332555.2_P1	gonorrhoeae_900454155.1_P1	108.901
gonorrhoeae_004332555.2_P1	gonorrhoeae_900087645.2_P1	108.901
gonorrhoeae_003571465.1_P2	gonorrhoeae_900454105.1_P2	108.901
gonorrhoeae_008065015.2_P2	gonorrhoeae_004001185.1_P2	108.891
gonorrhoeae_004001185.1_P2	gonorrhoeae_008065015.2_P2	108.891
gonorrhoeae_900087625.2_P2	gonorrhoeae_002073615.2_P2	108.758
gonorrhoeae_002073615.2_P2	gonorrhoeae_900087625.2_P2	108.758
gonorrhoeae_001047255.1_P2	gonorrhoeae_000156855.2_P1	108.758
gonorrhoeae_000156855.2_P1	gonorrhoeae_001047255.1_P2	108.758
gonorrhoeae_900454065.1_P2	gonorrhoeae_900411645.1_P2	108.668
gonorrhoeae_900454065.1_P2	gonorrhoeae_008065015.2_P1	108.668
gonorrhoeae_900454065.1_P2	gonorrhoeae_002073535.2_P1	108.668
gonorrhoeae_900411645.1_P2	gonorrhoeae_900454065.1_P2	108.668
gonorrhoeae_008065015.2_P1	gonorrhoeae_900454065.1_P2	108.668
gonorrhoeae_002073535.2_P1	gonorrhoeae_900454065.1_P2	108.668
gonorrhoeae_900454155.1_P1	gonorrhoeae_900453825.1_P2	108.46
gonorrhoeae_900453825.1_P2	gonorrhoeae_900454155.1_P1	108.46
gonorrhoeae_011058675.1_P2	gonorrhoeae_003855415.1_P2	108.435
gonorrhoeae_003855415.1_P2	gonorrhoeae_011058675.1_P2	108.435
gonorrhoeae_900087725.2_P2	gonorrhoeae_002073615.2_P2	108.366
gonorrhoeae_002073615.2_P2	gonorrhoeae_900087725.2_P2	108.366
gonorrhoeae_900087645.2_P1	gonorrhoeae_011058635.1_P1	108.343
gonorrhoeae_011058635.1_P1	gonorrhoeae_900087645.2_P1	108.343
gonorrhoeae_003571445.1_P2	gonorrhoeae_002073615.2_P2	108.319
gonorrhoeae_002073615.2_P2	gonorrhoeae_003571445.1_P2	108.319
meningitidis_MC58_MuMenB	meningitidis_001697845.1_P1	108.256
meningitidis_001697845.1_P1	meningitidis_MC58_MuMenB	108.256
gonorrhoeae_009650075.1_P1	gonorrhoeae_001047255.1_P2	108.214
gonorrhoeae_001047255.1_P2	gonorrhoeae_009650075.1_P1	108.214
gonorrhoeae_900454065.1_P1	gonorrhoeae_001047255.1_P1	108.192
gonorrhoeae_001047255.1_P1	gonorrhoeae_900454065.1_P1	108.192
gonorrhoeae_900454065.1_P2	gonorrhoeae_003428755.1_P3	108.145
gonorrhoeae_900087715.2_P2	gonorrhoeae_003428755.1_P3	108.145
gonorrhoeae_003428755.1_P3	gonorrhoeae_900454065.1_P2	108.145
gonorrhoeae_003428755.1_P3	gonorrhoeae_900087715.2_P2	108.145
gonorrhoeae_011058655.1_P2	gonorrhoeae_001047275.1_P1	108.11
gonorrhoeae_001047275.1_P1	gonorrhoeae_011058655.1_P2	108.11
meningitidis_Z2491_Pnm2	meningitidis_000009105.1_P1	108.061
meningitidis_000009105.1_P1	meningitidis_Z2491_Pnm2	108.061
zoodegmatis_900454205.1_P1	lactamica_900454095.1_P1	107.898
lactamica_900454095.1_P1	zoodegmatis_900454205.1_P1	107.898
gonorrhoeae_900453825.1_P2	gonorrhoeae_002073615.2_P2	107.893
gonorrhoeae_900186875.1_P2	gonorrhoeae_003428665.1_P2	107.893
gonorrhoeae_900186875.1_P2	gonorrhoeae_002073615.2_P2	107.893
gonorrhoeae_003428665.1_P2	gonorrhoeae_900186875.1_P2	107.893
gonorrhoeae_002073615.2_P2	gonorrhoeae_900453825.1_P2	107.893
gonorrhoeae_002073615.2_P2	gonorrhoeae_900186875.1_P2	107.893
gonorrhoeae_900454185.1_P1	gonorrhoeae_011058675.1_P2	107.852
gonorrhoeae_011058675.1_P2	gonorrhoeae_900454185.1_P1	107.852
gonorrhoeae_003855415.1_P2	gonorrhoeae_001661135.1_P3	107.85
gonorrhoeae_001661135.1_P3	gonorrhoeae_003855415.1_P2	107.85
gonorrhoeae_900454185.1_P2	gonorrhoeae_000156855.2_P1	107.808
gonorrhoeae_011058635.1_P1	gonorrhoeae_000156855.2_P1	107.808
gonorrhoeae_000156855.2_P1	gonorrhoeae_900454185.1_P2	107.808
gonorrhoeae_000156855.2_P1	gonorrhoeae_011058635.1_P1	107.808
meningitidis_900638555.1_P2	meningitidis_000009105.1_P1	107.785
meningitidis_000009105.1_P1	meningitidis_900638555.1_P2	107.785
gonorrhoeae_008065015.2_P1	gonorrhoeae_003571445.1_P2	107.775
gonorrhoeae_003571445.1_P2	gonorrhoeae_008065015.2_P1	107.775
gonorrhoeae_900454185.1_P1	gonorrhoeae_003855355.1_P2	107.708
gonorrhoeae_003855355.1_P2	gonorrhoeae_900454185.1_P1	107.708
meningitidis_003355295.1_P2	meningitidis_000626595.1_P1	107.649
meningitidis_000626595.1_P1	meningitidis_003355295.1_P2	107.649
gonorrhoeae_900454155.1_P1	gonorrhoeae_003428735.1_P3	107.573
gonorrhoeae_003428735.1_P3	gonorrhoeae_900454155.1_P1	107.573
gonorrhoeae_900454035.1_P3	gonorrhoeae_001047275.1_P1	107.463
gonorrhoeae_001047275.1_P1	gonorrhoeae_900454035.1_P3	107.463
polysaccharea_003355195.1_P2	brasiliensis_009671065.1_P4	107.422
brasiliensis_009671065.1_P4	polysaccharea_003355195.1_P2	107.422
sp10022_002327085.1_P1	lactamica_003351565.1_P3	107.378
lactamica_003351565.1_P3	sp10022_002327085.1_P1	107.378
meningitidis_MC58_MuMenB	meningitidis_001698085.1_P2	107.375
meningitidis_001698085.1_P2	meningitidis_MC58_MuMenB	107.375
gonorrhoeae_900454105.1_P2	gonorrhoeae_000020105.1_P2	107.357
gonorrhoeae_000020105.1_P2	gonorrhoeae_900454105.1_P2	107.357
gonorrhoeae_900453825.1_P2	gonorrhoeae_008065015.2_P1	107.349
gonorrhoeae_008065015.2_P1	gonorrhoeae_900453825.1_P2	107.349
gonorrhoeae_900454185.1_P2	gonorrhoeae_009650075.1_P1	107.294
gonorrhoeae_900454155.1_P1	gonorrhoeae_900411645.1_P2	107.294
gonorrhoeae_900411645.1_P2	gonorrhoeae_900454155.1_P1	107.294
gonorrhoeae_009650075.1_P1	gonorrhoeae_900454185.1_P2	107.294
gonorrhoeae_009650075.1_P1	gonorrhoeae_003855415.1_P1	107.294
gonorrhoeae_008065015.2_P1	gonorrhoeae_003855415.1_P1	107.294
gonorrhoeae_008065015.2_P1	gonorrhoeae_003855235.1_P1	107.294
gonorrhoeae_003855415.1_P1	gonorrhoeae_009650075.1_P1	107.294
gonorrhoeae_003855415.1_P1	gonorrhoeae_008065015.2_P1	107.294
gonorrhoeae_003855235.1_P1	gonorrhoeae_008065015.2_P1	107.294
gonorrhoeae_004332535.2_P2	gonorrhoeae_003855215.1_P3	107.254
gonorrhoeae_004332535.2_P2	gonorrhoeae_003571465.1_P2	107.254
gonorrhoeae_003855215.1_P3	gonorrhoeae_004332535.2_P2	107.254
gonorrhoeae_003571465.1_P2	gonorrhoeae_004332535.2_P2	107.254
gonorrhoeae_900453795.1_P2	gonorrhoeae_000020105.1_P2	107.252
gonorrhoeae_000020105.1_P2	gonorrhoeae_900453795.1_P2	107.252
gonorrhoeae_900087905.2_P1	gonorrhoeae_003855375.1_P1	107.217
gonorrhoeae_003855375.1_P1	gonorrhoeae_900087905.2_P1	107.217
meningitidis_900638595.1_P1	meningitidis_000009105.1_P1	107.203
meningitidis_000009105.1_P1	meningitidis_900638595.1_P1	107.203
gonorrhoeae_900087715.2_P2	gonorrhoeae_003855195.1_P2	107.156
gonorrhoeae_003855195.1_P2	gonorrhoeae_900087715.2_P2	107.156
gonorrhoeae_003855355.1_P2	gonorrhoeae_001047225.1_P2	107.077
gonorrhoeae_001047225.1_P2	gonorrhoeae_003855355.1_P2	107.077
meningitidis_900638595.1_P1	lactamica_003351565.1_P4	106.91
lactamica_003351565.1_P4	meningitidis_900638595.1_P1	106.91
gonorrhoeae_900453965.1_P2	gonorrhoeae_001047275.1_P1	106.88
gonorrhoeae_001956715.1_P2	gonorrhoeae_001047275.1_P1	106.88
gonorrhoeae_001047275.1_P1	gonorrhoeae_900453965.1_P2	106.88
gonorrhoeae_001047275.1_P1	gonorrhoeae_001956715.1_P2	106.88
meningitidis_003355315.1_P1	meningitidis_003355215.1_P1	106.825
meningitidis_003355215.1_P1	meningitidis_003355315.1_P1	106.825
gonorrhoeae_900087625.2_P1	gonorrhoeae_003855355.1_P2	106.816
gonorrhoeae_003855355.1_P2	gonorrhoeae_900087625.2_P1	106.816
gonorrhoeae_900637245.1_P1	gonorrhoeae_003428775.1_P1	106.799
gonorrhoeae_003428775.1_P1	gonorrhoeae_900637245.1_P1	106.799
gonorrhoeae_900454105.1_P1	gonorrhoeae_011058675.1_P2	106.759
gonorrhoeae_900411645.1_P2	gonorrhoeae_003428665.1_P2	106.759
gonorrhoeae_011058675.1_P2	gonorrhoeae_900454105.1_P1	106.759
gonorrhoeae_003428665.1_P2	gonorrhoeae_900411645.1_P2	106.759
gonorrhoeae_003571445.1_P2	gonorrhoeae_001047275.1_P1	106.749
gonorrhoeae_001047275.1_P1	gonorrhoeae_003571445.1_P2	106.749
lactamica_003351565.1_P3	animalis_900636515.1_P3	106.687
gonorrhoeae_900454065.1_P2	gonorrhoeae_900087715.2_P2	106.687
gonorrhoeae_900087715.2_P2	gonorrhoeae_900454065.1_P2	106.687
animalis_900636515.1_P3	lactamica_003351565.1_P3	106.687
gonorrhoeae_900454065.1_P2	gonorrhoeae_900454035.1_P3	106.557
gonorrhoeae_900454035.1_P3	gonorrhoeae_900454065.1_P2	106.557
gonorrhoeae_009757075.1_P2	gonorrhoeae_003855295.1_P2	106.534
gonorrhoeae_003855295.1_P2	gonorrhoeae_009757075.1_P2	106.534
gonorrhoeae_900087725.2_P2	gonorrhoeae_003855195.1_P2	106.419
gonorrhoeae_003855195.1_P2	gonorrhoeae_900087725.2_P2	106.419
meningitidis_MC58_MuMenB	meningitidis_001697345.1_P2	106.415
meningitidis_001697345.1_P2	meningitidis_MC58_MuMenB	106.415
gonorrhoeae_003428755.1_P3	gonorrhoeae_000156855.2_P1	106.264
gonorrhoeae_000156855.2_P1	gonorrhoeae_003428755.1_P3	106.264
gonorrhoeae_003855195.1_P2	gonorrhoeae_003571445.1_P2	106.263
gonorrhoeae_003571445.1_P2	gonorrhoeae_003855195.1_P2	106.263
gonorrhoeae_900087715.2_P2	gonorrhoeae_900087625.2_P2	106.233
gonorrhoeae_900087625.2_P2	gonorrhoeae_900087715.2_P2	106.233
gonorrhoeae_900087785.2_P2	gonorrhoeae_900087625.2_P2	106.126
gonorrhoeae_900087625.2_P2	gonorrhoeae_900087785.2_P2	106.126
gonorrhoeae_900454065.1_P2	gonorrhoeae_900453965.1_P2	105.974
gonorrhoeae_900453965.1_P2	gonorrhoeae_900454065.1_P2	105.974
gonorrhoeae_900453965.1_P2	gonorrhoeae_900087715.2_P2	105.974
gonorrhoeae_900087715.2_P2	gonorrhoeae_900453965.1_P2	105.974
gonorrhoeae_003428665.1_P2	gonorrhoeae_002607845.1_P1	105.787
gonorrhoeae_002607845.1_P1	gonorrhoeae_003428665.1_P2	105.787
gonorrhoeae_009757075.1_P2	gonorrhoeae_003428755.1_P3	105.75
gonorrhoeae_003428755.1_P3	gonorrhoeae_009757075.1_P2	105.75
gonorrhoeae_004332555.2_P1	gonorrhoeae_001661135.1_P1	105.492
gonorrhoeae_001661135.1_P1	gonorrhoeae_004332555.2_P1	105.492
gonorrhoeae_900454065.1_P2	gonorrhoeae_003855235.1_P1	105.416
gonorrhoeae_003855235.1_P1	gonorrhoeae_900454065.1_P2	105.416
gonorrhoeae_900186875.1_P2	gonorrhoeae_900087715.2_P2	105.368
gonorrhoeae_900087715.2_P2	gonorrhoeae_900186875.1_P2	105.368
meningitidis_MC58_MuMenB	meningitidis_003355295.1_P2	105.326
meningitidis_003355295.1_P2	meningitidis_MC58_MuMenB	105.326
gonorrhoeae_900454035.1_P3	gonorrhoeae_900186875.1_P2	105.302
gonorrhoeae_900453825.1_P2	gonorrhoeae_900087785.2_P2	105.302
gonorrhoeae_900186875.1_P2	gonorrhoeae_900454035.1_P3	105.302
gonorrhoeae_900087785.2_P2	gonorrhoeae_900453825.1_P2	105.302
meningitidis_009664675.1_P1	meningitidis_000009105.1_P1	105.126
meningitidis_008330825.1_P1	meningitidis_000009105.1_P1	105.126
meningitidis_000009105.1_P1	meningitidis_009664675.1_P1	105.126
meningitidis_000009105.1_P1	meningitidis_008330825.1_P1	105.126
gonorrhoeae_900453795.1_P2	gonorrhoeae_900087725.2_P2	105.124
gonorrhoeae_900087725.2_P2	gonorrhoeae_900453795.1_P2	105.124
gonorrhoeae_003855235.1_P1	gonorrhoeae_001047255.1_P2	104.984
gonorrhoeae_001047255.1_P2	gonorrhoeae_003855235.1_P1	104.984
gonorrhoeae_900454185.1_P2	gonorrhoeae_001661135.1_P1	104.966
gonorrhoeae_900087905.2_P1	gonorrhoeae_900087645.2_P1	104.966
gonorrhoeae_900087645.2_P1	gonorrhoeae_900087905.2_P1	104.966
gonorrhoeae_001661135.1_P1	gonorrhoeae_900454185.1_P2	104.966
gonorrhoeae_900454065.1_P2	gonorrhoeae_000156855.2_P1	104.88
gonorrhoeae_000156855.2_P1	gonorrhoeae_900454065.1_P2	104.88
sp014_005886145.1_P1	elongata_003351685.1_P3	104.87
elongata_003351685.1_P3	sp014_005886145.1_P1	104.87
gonorrhoeae_003428755.1_P3	gonorrhoeae_002607845.1_P1	104.778
gonorrhoeae_002607845.1_P1	gonorrhoeae_003428755.1_P3	104.778
gonorrhoeae_001047275.1_P1	gonorrhoeae_000020105.1_P2	104.778
gonorrhoeae_000020105.1_P2	gonorrhoeae_001047275.1_P1	104.778
gonorrhoeae_900453825.1_P2	gonorrhoeae_900087725.2_P2	104.718
gonorrhoeae_900087725.2_P2	gonorrhoeae_900453825.1_P2	104.718
gonorrhoeae_900186875.1_P1	gonorrhoeae_003855295.1_P1	104.667
gonorrhoeae_003855295.1_P1	gonorrhoeae_900186875.1_P1	104.667
gonorrhoeae_900453795.1_P2	gonorrhoeae_011058635.1_P1	104.566
gonorrhoeae_900453795.1_P2	gonorrhoeae_003855415.1_P1	104.566
gonorrhoeae_011058635.1_P1	gonorrhoeae_900453795.1_P2	104.566
gonorrhoeae_003855415.1_P1	gonorrhoeae_900453795.1_P2	104.566
gonorrhoeae_003571465.1_P2	gonorrhoeae_003571445.1_P2	104.566
gonorrhoeae_003571445.1_P2	gonorrhoeae_003571465.1_P2	104.566
gonorrhoeae_004332555.2_P1	gonorrhoeae_003855215.1_P3	104.417
gonorrhoeae_003855215.1_P3	gonorrhoeae_004332555.2_P1	104.417
gonorrhoeae_900454065.1_P2	gonorrhoeae_009650075.1_P1	104.366
gonorrhoeae_009650075.1_P1	gonorrhoeae_900454065.1_P2	104.366
gonorrhoeae_900453825.1_P2	gonorrhoeae_003855215.1_P3	104.16
gonorrhoeae_900453825.1_P2	gonorrhoeae_003571465.1_P2	104.16
gonorrhoeae_003855215.1_P3	gonorrhoeae_900453825.1_P2	104.16
gonorrhoeae_003571465.1_P2	gonorrhoeae_900453825.1_P2	104.16
gonorrhoeae_900453795.1_P2	gonorrhoeae_000156855.2_P1	104.031
gonorrhoeae_003571445.1_P2	gonorrhoeae_003428665.1_P2	104.031
gonorrhoeae_003571445.1_P2	gonorrhoeae_000156855.2_P1	104.031
gonorrhoeae_003428665.1_P2	gonorrhoeae_003571445.1_P2	104.031
gonorrhoeae_000156855.2_P1	gonorrhoeae_900453795.1_P2	104.031
gonorrhoeae_000156855.2_P1	gonorrhoeae_003571445.1_P2	104.031
gonorrhoeae_003855295.1_P1	gonorrhoeae_002073535.2_P2	104.02
gonorrhoeae_002073535.2_P2	gonorrhoeae_003855295.1_P1	104.02
gonorrhoeae_900453965.1_P2	gonorrhoeae_003855295.1_P2	103.941
gonorrhoeae_003855295.1_P2	gonorrhoeae_900453965.1_P2	103.941
gonorrhoeae_900454185.1_P1	gonorrhoeae_900454105.1_P1	103.912
gonorrhoeae_900454105.1_P1	gonorrhoeae_900454185.1_P1	103.912
gonorrhoeae_900454155.1_P1	gonorrhoeae_900186935.1_P1	103.891
gonorrhoeae_900186935.1_P1	gonorrhoeae_900454155.1_P1	103.891
gonorrhoeae_900186935.1_P1	gonorrhoeae_900087645.2_P1	103.891
gonorrhoeae_900186935.1_P1	gonorrhoeae_011058635.1_P1	103.891
gonorrhoeae_900186935.1_P1	gonorrhoeae_000273685.1_P1	103.891
gonorrhoeae_900087645.2_P1	gonorrhoeae_900186935.1_P1	103.891
gonorrhoeae_011058635.1_P1	gonorrhoeae_900186935.1_P1	103.891
gonorrhoeae_009757045.1_P2	gonorrhoeae_000273685.1_P1	103.891
gonorrhoeae_000273685.1_P1	gonorrhoeae_900186935.1_P1	103.891
gonorrhoeae_000273685.1_P1	gonorrhoeae_009757045.1_P2	103.891
meningitidis_900638595.1_P2	elongata_003351685.1_P3	103.872
elongata_003351685.1_P3	meningitidis_900638595.1_P2	103.872
weaveri_900086555.1_P1	lactamica_003351565.1_P3	103.782
lactamica_900454095.1_P1	animalis_900636515.1_P3	103.782
lactamica_003351565.1_P3	weaveri_900086555.1_P1	103.782
animalis_900636515.1_P3	lactamica_900454095.1_P1	103.782
meningitidis_003355295.1_P2	lactamica_003351565.1_P4	103.725
lactamica_003351565.1_P4	meningitidis_003355295.1_P2	103.725
gonorrhoeae_900186875.1_P2	gonorrhoeae_000156855.2_P1	103.625
gonorrhoeae_000156855.2_P1	gonorrhoeae_900186875.1_P2	103.625
gonorrhoeae_004332555.2_P1	gonorrhoeae_004332535.2_P2	103.568
gonorrhoeae_004332535.2_P2	gonorrhoeae_004332555.2_P1	103.568
gonorrhoeae_900453795.1_P2	gonorrhoeae_002073535.2_P1	103.517
gonorrhoeae_003571445.1_P2	gonorrhoeae_002073535.2_P1	103.517
gonorrhoeae_002073535.2_P1	gonorrhoeae_900453795.1_P2	103.517
gonorrhoeae_002073535.2_P1	gonorrhoeae_003571445.1_P2	103.517
meningitidis_900638575.1_P2	elongata_003351685.1_P3	103.506
elongata_003351685.1_P3	meningitidis_900638575.1_P2	103.506
gonorrhoeae_900454105.1_P2	gonorrhoeae_008065015.2_P1	103.426
gonorrhoeae_008065015.2_P1	gonorrhoeae_900454105.1_P2	103.426
gonorrhoeae_008065015.2_P1	gonorrhoeae_004332555.2_P1	103.426
gonorrhoeae_004332555.2_P1	gonorrhoeae_008065015.2_P1	103.426
meningitidis_900638555.1_P2	meningitidis_001698085.1_P2	103.407
meningitidis_001698085.1_P2	meningitidis_900638555.1_P2	103.407
gonorrhoeae_900454065.1_P2	gonorrhoeae_001047275.1_P1	103.395
gonorrhoeae_001047275.1_P1	gonorrhoeae_900454065.1_P2	103.395
gonorrhoeae_900454185.1_P2	gonorrhoeae_003428665.1_P2	103.386
gonorrhoeae_003571465.1_P2	gonorrhoeae_000156855.2_P1	103.386
gonorrhoeae_003428665.1_P2	gonorrhoeae_900454185.1_P2	103.386
gonorrhoeae_002073615.2_P2	gonorrhoeae_000273685.1_P1	103.386
gonorrhoeae_000273685.1_P1	gonorrhoeae_002073615.2_P2	103.386
gonorrhoeae_000156855.2_P1	gonorrhoeae_003571465.1_P2	103.386
gonorrhoeae_900454185.1_P2	gonorrhoeae_004332535.2_P2	103.01
gonorrhoeae_900454155.1_P1	gonorrhoeae_004332535.2_P2	103.01
gonorrhoeae_004332535.2_P2	gonorrhoeae_900454185.1_P2	103.01
gonorrhoeae_004332535.2_P2	gonorrhoeae_900454155.1_P1	103.01
gonorrhoeae_900087625.2_P2	gonorrhoeae_002607845.1_P1	102.963
gonorrhoeae_002607845.1_P1	gonorrhoeae_900087625.2_P2	102.963
gonorrhoeae_900453965.1_P2	gonorrhoeae_003428755.1_P3	102.958
gonorrhoeae_003428755.1_P3	gonorrhoeae_900453965.1_P2	102.958
gonorrhoeae_900637245.1_P1	gonorrhoeae_003855355.1_P2	102.956
gonorrhoeae_900087905.2_P2	gonorrhoeae_003855355.1_P2	102.956
gonorrhoeae_003855355.1_P2	gonorrhoeae_900637245.1_P1	102.956
gonorrhoeae_003855355.1_P2	gonorrhoeae_900087905.2_P2	102.956
gonorrhoeae_900454185.1_P2	gonorrhoeae_009757075.1_P2	102.9
gonorrhoeae_900454155.1_P1	gonorrhoeae_009757075.1_P2	102.9
gonorrhoeae_900411645.1_P2	gonorrhoeae_003855415.1_P1	102.9
gonorrhoeae_011058635.1_P1	gonorrhoeae_008065015.2_P1	102.9
gonorrhoeae_009757075.1_P2	gonorrhoeae_900454185.1_P2	102.9
gonorrhoeae_009757075.1_P2	gonorrhoeae_900454155.1_P1	102.9
gonorrhoeae_009757075.1_P2	gonorrhoeae_003855415.1_P1	102.9
gonorrhoeae_009757075.1_P2	gonorrhoeae_003855235.1_P1	102.9
gonorrhoeae_008065015.2_P1	gonorrhoeae_011058635.1_P1	102.9
gonorrhoeae_003855415.1_P1	gonorrhoeae_900411645.1_P2	102.9
gonorrhoeae_003855415.1_P1	gonorrhoeae_009757075.1_P2	102.9
gonorrhoeae_003855235.1_P1	gonorrhoeae_009757075.1_P2	102.9
gonorrhoeae_003428665.1_P2	gonorrhoeae_000156855.2_P1	102.881
gonorrhoeae_000156855.2_P1	gonorrhoeae_003428665.1_P2	102.881
gonorrhoeae_003855295.1_P2	gonorrhoeae_000156855.2_P1	102.848
gonorrhoeae_000156855.2_P1	gonorrhoeae_003855295.1_P2	102.848
meningitidis_001697345.1_P2	lactamica_003351565.1_P4	102.844
lactamica_003351565.1_P4	meningitidis_001697345.1_P2	102.844
gonorrhoeae_003855215.1_P3	gonorrhoeae_003428735.1_P3	102.662
gonorrhoeae_003571465.1_P2	gonorrhoeae_003428735.1_P3	102.662
gonorrhoeae_003428735.1_P3	gonorrhoeae_003855215.1_P3	102.662
gonorrhoeae_003428735.1_P3	gonorrhoeae_003571465.1_P2	102.662
gonorrhoeae_003855375.1_P1	gonorrhoeae_001661135.1_P1	102.642
gonorrhoeae_001661135.1_P1	gonorrhoeae_003855375.1_P1	102.642
gonorrhoeae_900087785.2_P2	gonorrhoeae_003855195.1_P2	102.617
gonorrhoeae_003855195.1_P2	gonorrhoeae_900087785.2_P2	102.617
gonorrhoeae_900453795.1_P2	gonorrhoeae_001047275.1_P1	102.545
gonorrhoeae_001047275.1_P1	gonorrhoeae_900453795.1_P2	102.545
meningitidis_009664675.1_P1	brasiliensis_009665055.1_P4	102.505
meningitidis_008330825.1_P1	brasiliensis_009665055.1_P4	102.505
brasiliensis_009665055.1_P4	meningitidis_009664675.1_P1	102.505
brasiliensis_009665055.1_P4	meningitidis_008330825.1_P1	102.505
meningitidis_001750825.1_P2	elongata_003351685.1_P3	102.432
gonorrhoeae_003855235.1_P1	gonorrhoeae_003428755.1_P3	102.432
gonorrhoeae_003428755.1_P3	gonorrhoeae_003855235.1_P1	102.432
elongata_003351685.1_P3	meningitidis_001750825.1_P2	102.432
gonorrhoeae_009650075.1_P1	gonorrhoeae_003428665.1_P2	102.395
gonorrhoeae_003428665.1_P2	gonorrhoeae_009650075.1_P1	102.395
gonorrhoeae_900637245.1_P1	gonorrhoeae_000020105.1_P1	102.221
gonorrhoeae_000020105.1_P1	gonorrhoeae_900637245.1_P1	102.221
gonorrhoeae_900454065.1_P2	gonorrhoeae_900087785.2_P2	102.194
gonorrhoeae_900087785.2_P2	gonorrhoeae_900454065.1_P2	102.194
gonorrhoeae_900186875.1_P2	gonorrhoeae_001047275.1_P1	102.139
gonorrhoeae_001047275.1_P1	gonorrhoeae_900186875.1_P2	102.139
meningitidis_MC58_MuMenB	meningitidis_009664675.1_P1	102.068
meningitidis_MC58_MuMenB	meningitidis_008330825.1_P1	102.068
meningitidis_009664675.1_P1	meningitidis_MC58_MuMenB	102.068
meningitidis_008330825.1_P1	meningitidis_MC58_MuMenB	102.068
gonorrhoeae_900453965.1_P2	gonorrhoeae_011058655.1_P2	102.068
gonorrhoeae_900453965.1_P2	gonorrhoeae_003855195.1_P2	102.068
gonorrhoeae_011058655.1_P2	gonorrhoeae_900453965.1_P2	102.068
gonorrhoeae_003855195.1_P2	gonorrhoeae_900453965.1_P2	102.068
gonorrhoeae_900453825.1_P1	gonorrhoeae_003855355.1_P2	101.99
gonorrhoeae_003855355.1_P2	gonorrhoeae_900453825.1_P1	101.99
gonorrhoeae_900454155.1_P1	gonorrhoeae_001047275.1_P1	101.98
gonorrhoeae_900453995.1_P2	gonorrhoeae_002607845.1_P1	101.98
gonorrhoeae_900186935.1_P1	gonorrhoeae_001047275.1_P1	101.98
gonorrhoeae_002607845.1_P1	gonorrhoeae_900453995.1_P2	101.98
gonorrhoeae_001047275.1_P1	gonorrhoeae_900454155.1_P1	101.98
gonorrhoeae_001047275.1_P1	gonorrhoeae_900186935.1_P1	101.98
gonorrhoeae_900411645.1_P2	gonorrhoeae_004332535.2_P2	101.961
gonorrhoeae_009650075.1_P1	gonorrhoeae_004332535.2_P2	101.961
gonorrhoeae_008065015.2_P1	gonorrhoeae_004332535.2_P2	101.961
gonorrhoeae_004332535.2_P2	gonorrhoeae_900411645.1_P2	101.961
gonorrhoeae_004332535.2_P2	gonorrhoeae_009650075.1_P1	101.961
gonorrhoeae_004332535.2_P2	gonorrhoeae_008065015.2_P1	101.961
gonorrhoeae_900454105.1_P1	gonorrhoeae_000020105.1_P1	101.744
gonorrhoeae_000020105.1_P1	gonorrhoeae_900454105.1_P1	101.744
gonorrhoeae_003855295.1_P2	gonorrhoeae_000006845.1_P1	101.649
gonorrhoeae_003855295.1_P2	gonorrhoeae_000006845.1_Ngo1	101.649
gonorrhoeae_000006845.1_P1	gonorrhoeae_003855295.1_P2	101.649
gonorrhoeae_000006845.1_Ngo1	gonorrhoeae_003855295.1_P2	101.649
gonorrhoeae_900454105.1_P2	gonorrhoeae_900087715.2_P2	101.645
gonorrhoeae_900087715.2_P2	gonorrhoeae_900454105.1_P2	101.645
gonorrhoeae_003855375.1_P1	gonorrhoeae_003571465.1_P2	101.629
gonorrhoeae_003571465.1_P2	gonorrhoeae_003855375.1_P1	101.629
gonorrhoeae_008065015.2_P2	gonorrhoeae_007107365.1_P2	101.583
gonorrhoeae_007107365.1_P2	gonorrhoeae_008065015.2_P2	101.583
gonorrhoeae_003855355.1_P2	gonorrhoeae_003855295.1_P2	101.569
gonorrhoeae_003855295.1_P2	gonorrhoeae_003855355.1_P2	101.569
gonorrhoeae_002607845.1_P1	gonorrhoeae_002073615.2_P2	101.474
gonorrhoeae_002073615.2_P2	gonorrhoeae_002607845.1_P1	101.474
gonorrhoeae_002073615.2_P2	gonorrhoeae_001047275.1_P1	101.474
gonorrhoeae_001047275.1_P1	gonorrhoeae_002073615.2_P2	101.474
meningitidis_Z2491_Pnm1	elongata_003351685.1_P3	101.466
gonorrhoeae_004332535.2_P2	gonorrhoeae_003428755.1_P3	101.466
gonorrhoeae_003428755.1_P3	gonorrhoeae_004332535.2_P2	101.466
elongata_003351685.1_P3	meningitidis_Z2491_Pnm1	101.466
gonorrhoeae_009757095.1_P1	gonorrhoeae_003428775.1_P1	101.441
gonorrhoeae_009650075.1_P1	gonorrhoeae_003428755.1_P3	101.441
gonorrhoeae_003428775.1_P1	gonorrhoeae_009757095.1_P1	101.441
gonorrhoeae_003428755.1_P3	gonorrhoeae_009650075.1_P1	101.441
gonorrhoeae_003855195.1_P1	gonorrhoeae_001956715.1_P1	101.283
gonorrhoeae_001956715.1_P1	gonorrhoeae_003855195.1_P1	101.283
meningitidis_009664675.1_P1	brasiliensis_009671065.1_P4	101.235
meningitidis_008330825.1_P1	brasiliensis_009671065.1_P4	101.235
gonorrhoeae_900087725.2_P2	gonorrhoeae_900087625.2_P2	101.235
gonorrhoeae_900087625.2_P2	gonorrhoeae_900087725.2_P2	101.235
brasiliensis_009671065.1_P4	meningitidis_009664675.1_P1	101.235
brasiliensis_009671065.1_P4	meningitidis_008330825.1_P1	101.235
gonorrhoeae_900453825.1_P2	gonorrhoeae_900087715.2_P2	101.233
gonorrhoeae_900087715.2_P2	gonorrhoeae_900453825.1_P2	101.233
lactamica_003351565.1_P4	brasiliensis_009671065.1_P4	101.185
brasiliensis_009671065.1_P4	lactamica_003351565.1_P4	101.185
gonorrhoeae_900454105.1_P1	gonorrhoeae_004332555.2_P2	101.152
gonorrhoeae_004332555.2_P2	gonorrhoeae_900454105.1_P1	101.152
gonorrhoeae_900454185.1_P2	gonorrhoeae_900454065.1_P2	101.119
gonorrhoeae_900454065.1_P2	gonorrhoeae_900454185.1_P2	101.119
gonorrhoeae_003428755.1_P3	gonorrhoeae_000006845.1_P1	101.103
gonorrhoeae_003428755.1_P3	gonorrhoeae_000006845.1_Ngo1	101.103
gonorrhoeae_000006845.1_P1	gonorrhoeae_003428755.1_P3	101.103
gonorrhoeae_000006845.1_Ngo1	gonorrhoeae_003428755.1_P3	101.103
gonorrhoeae_009757045.1_P1	gonorrhoeae_001047225.1_P2	101.065
gonorrhoeae_001047225.1_P2	gonorrhoeae_009757045.1_P1	101.065
gonorrhoeae_011058655.1_P2	gonorrhoeae_002073615.2_P2	101.037
gonorrhoeae_002073615.2_P2	gonorrhoeae_011058655.1_P2	101.037
lactamica_003351565.1_P2	lactamica_002022745.1_P1	101.035
lactamica_002022745.1_P1	lactamica_003351565.1_P2	101.035
gonorrhoeae_900454105.1_P2	gonorrhoeae_900087905.2_P1	101.022
gonorrhoeae_900087905.2_P1	gonorrhoeae_900454105.1_P2	101.022
gonorrhoeae_003428755.1_P3	gonorrhoeae_000020105.1_P2	100.972
gonorrhoeae_000020105.1_P2	gonorrhoeae_003428755.1_P3	100.972
spKEM_002237445.1_P1	elongata_003351685.1_P2	100.919
elongata_003351685.1_P2	spKEM_002237445.1_P1	100.919
weaveri_900086555.1_P1	lactamica_900454095.1_P1	100.878
lactamica_900454095.1_P1	weaveri_900086555.1_P1	100.878
gonorrhoeae_900087875.2_P2	gonorrhoeae_002073615.2_P1	100.877
gonorrhoeae_002073615.2_P1	gonorrhoeae_900087875.2_P2	100.877
gonorrhoeae_002073615.2_P1	gonorrhoeae_000020105.1_P1	100.877
gonorrhoeae_000020105.1_P1	gonorrhoeae_002073615.2_P1	100.877
gonorrhoeae_900453965.1_P2	gonorrhoeae_900453795.1_P2	100.837
gonorrhoeae_900453795.1_P2	gonorrhoeae_900453965.1_P2	100.837
gonorrhoeae_900087725.2_P2	gonorrhoeae_003571445.1_P2	100.837
gonorrhoeae_003571445.1_P2	gonorrhoeae_900087725.2_P2	100.837
gonorrhoeae_900186935.1_P1	gonorrhoeae_900087625.2_P2	100.709
gonorrhoeae_900087625.2_P2	gonorrhoeae_900186935.1_P1	100.709
gonorrhoeae_900087625.2_P2	gonorrhoeae_003855235.1_P1	100.709
gonorrhoeae_900087625.2_P2	gonorrhoeae_003855215.1_P3	100.709
gonorrhoeae_003855235.1_P1	gonorrhoeae_900087625.2_P2	100.709
gonorrhoeae_003855215.1_P3	gonorrhoeae_900087625.2_P2	100.709
gonorrhoeae_900087715.2_P2	gonorrhoeae_002073615.2_P2	100.614
gonorrhoeae_002073615.2_P2	gonorrhoeae_900087715.2_P2	100.614
gonorrhoeae_900454105.1_P1	gonorrhoeae_003428735.1_P1	100.588
gonorrhoeae_003428735.1_P1	gonorrhoeae_900454105.1_P1	100.588
polysaccharea_003355195.1_P2	meningitidis_003355295.1_P2	100.563
meningitidis_003355295.1_P2	polysaccharea_003355195.1_P2	100.563
gonorrhoeae_900087905.2_P1	gonorrhoeae_003855415.1_P1	100.526
gonorrhoeae_900087645.2_P1	gonorrhoeae_001661135.1_P1	100.526
gonorrhoeae_003855415.1_P1	gonorrhoeae_900087905.2_P1	100.526
gonorrhoeae_001661135.1_P1	gonorrhoeae_900087645.2_P1	100.526
meningitidis_900638605.1_P1	meningitidis_003355315.1_P1	100.498
meningitidis_003355315.1_P1	meningitidis_900638605.1_P1	100.498
meningitidis_001697845.1_P1	lactamica_003351565.1_P4	100.498
lactamica_003351565.1_P4	meningitidis_001697845.1_P1	100.498
gonorrhoeae_900454035.1_P1	gonorrhoeae_900087715.2_P1	100.498
gonorrhoeae_900087715.2_P1	gonorrhoeae_900454035.1_P1	100.498
gonorrhoeae_900087715.2_P2	gonorrhoeae_003855295.1_P2	100.456
gonorrhoeae_003855295.1_P2	gonorrhoeae_900087715.2_P2	100.456
gonorrhoeae_900453825.1_P2	gonorrhoeae_004332555.2_P1	100.451
gonorrhoeae_004332555.2_P1	gonorrhoeae_900453825.1_P2	100.451
meningitidis_900638595.1_P1	brasiliensis_009665055.1_P4	100.412
brasiliensis_009665055.1_P4	meningitidis_900638595.1_P1	100.412
gonorrhoeae_900087875.2_P2	gonorrhoeae_000020105.1_P1	100.295
gonorrhoeae_000020105.1_P1	gonorrhoeae_900087875.2_P2	100.295
zoodegmatis_900454205.1_P1	weaveri_900638685.1_P2	100.218
weaveri_900638685.1_P2	zoodegmatis_900454205.1_P1	100.218
meningitidis_002556585.1_P1	meningitidis_001703755.1_P2	100.218
meningitidis_001703755.1_P2	meningitidis_002556585.1_P1	100.218
meningitidis_003355295.1_P2	brasiliensis_009671065.1_P4	100.204
brasiliensis_009671065.1_P4	meningitidis_003355295.1_P2	100.204
gonorrhoeae_003855195.1_P2	gonorrhoeae_003428755.1_P3	100.083
gonorrhoeae_003428755.1_P3	gonorrhoeae_003855195.1_P2	100.083
gonorrhoeae_002607845.1_P1	gonorrhoeae_001047275.1_P1	100.068
gonorrhoeae_001047275.1_P1	gonorrhoeae_002607845.1_P1	100.068
gonorrhoeae_900087905.2_P1	gonorrhoeae_000156855.2_P1	100.048
gonorrhoeae_001661135.1_P1	gonorrhoeae_000156855.2_P1	100.048
gonorrhoeae_000156855.2_P1	gonorrhoeae_900087905.2_P1	100.048
gonorrhoeae_000156855.2_P1	gonorrhoeae_001661135.1_P1	100.048
weaveri_900638685.1_P2	elongata_003351685.1_P2	100.048
elongata_003351685.1_P2	weaveri_900638685.1_P2	100.048
gonorrhoeae_003855375.1_P2	gonorrhoeae_003855355.1_P2	100.035
gonorrhoeae_003855355.1_P2	gonorrhoeae_003855375.1_P2	100.035
gonorrhoeae_900454105.1_P2	gonorrhoeae_900087645.2_P1	100.009
gonorrhoeae_900454105.1_P2	gonorrhoeae_003855215.1_P3	100.009
gonorrhoeae_900087645.2_P1	gonorrhoeae_900454105.1_P2	100.009
gonorrhoeae_004332555.2_P1	gonorrhoeae_003855415.1_P1	100.009
gonorrhoeae_004332555.2_P1	gonorrhoeae_003855235.1_P1	100.009
gonorrhoeae_003855415.1_P1	gonorrhoeae_004332555.2_P1	100.009
gonorrhoeae_003855235.1_P1	gonorrhoeae_004332555.2_P1	100.009
gonorrhoeae_003855215.1_P3	gonorrhoeae_900454105.1_P2	100.009
gonorrhoeae_900454185.1_P2	gonorrhoeae_900453825.1_P2	99.9246
gonorrhoeae_900453825.1_P2	gonorrhoeae_900454185.1_P2	99.9246
gonorrhoeae_011058675.1_P1	gonorrhoeae_011058655.1_P2	99.913
gonorrhoeae_011058655.1_P2	gonorrhoeae_011058675.1_P1	99.913
meningitidis_003355315.1_P1	meningitidis_000191485.1_P1	99.9029
meningitidis_000191485.1_P1	meningitidis_003355315.1_P1	99.9029
gonorrhoeae_900087785.2_P2	gonorrhoeae_004332535.2_P2	99.9024
gonorrhoeae_004332535.2_P2	gonorrhoeae_900087785.2_P2	99.9024
meningitidis_900638575.1_P2	lactamica_003351565.1_P1	99.8985
lactamica_003351565.1_P1	meningitidis_900638575.1_P2	99.8985
gonorrhoeae_001661135.1_P1	gonorrhoeae_001047225.1_P1	99.8985
gonorrhoeae_001047225.1_P1	gonorrhoeae_001661135.1_P1	99.8985
gonorrhoeae_900454035.1_P1	gonorrhoeae_900453995.1_P1	99.8959
gonorrhoeae_900453995.1_P1	gonorrhoeae_900454035.1_P1	99.8959
gonorrhoeae_900454085.1_P1	gonorrhoeae_900454065.1_P1	99.8212
gonorrhoeae_900454065.1_P1	gonorrhoeae_900454085.1_P1	99.8212
gonorrhoeae_900453795.1_P2	gonorrhoeae_002073615.2_P2	99.806
gonorrhoeae_002073615.2_P2	gonorrhoeae_900453795.1_P2	99.806
gonorrhoeae_011058635.1_P2	gonorrhoeae_001661135.1_P3	99.7404
gonorrhoeae_001661135.1_P3	gonorrhoeae_011058635.1_P2	99.7404
gonorrhoeae_009757075.1_P2	gonorrhoeae_001047255.1_P2	99.7179
gonorrhoeae_001047255.1_P2	gonorrhoeae_009757075.1_P2	99.7179
gonorrhoeae_900186935.1_P2	gonorrhoeae_003428775.1_P1	99.6843
gonorrhoeae_003428775.1_P1	gonorrhoeae_900186935.1_P2	99.6843
gonorrhoeae_003855195.1_P2	gonorrhoeae_002607845.1_P1	99.6305
gonorrhoeae_002607845.1_P1	gonorrhoeae_003855195.1_P2	99.6305
gonorrhoeae_900087905.2_P1	gonorrhoeae_009650075.1_P1	99.5888
gonorrhoeae_009650075.1_P1	gonorrhoeae_900087905.2_P1	99.5888
gonorrhoeae_003428665.1_P2	gonorrhoeae_001956715.1_P2	99.5319
gonorrhoeae_001956715.1_P2	gonorrhoeae_003428665.1_P2	99.5319
gonorrhoeae_900186935.1_P1	gonorrhoeae_003855235.1_P1	99.513
gonorrhoeae_011058635.1_P1	gonorrhoeae_009757045.1_P2	99.513
gonorrhoeae_009757045.1_P2	gonorrhoeae_011058635.1_P1	99.513
gonorrhoeae_003855235.1_P1	gonorrhoeae_900186935.1_P1	99.513
gonorrhoeae_003855235.1_P1	gonorrhoeae_000273685.1_P1	99.513
gonorrhoeae_000273685.1_P1	gonorrhoeae_003855235.1_P1	99.513
gonorrhoeae_004332535.2_P1	gonorrhoeae_003855195.1_P1	99.3939
gonorrhoeae_003855195.1_P1	gonorrhoeae_004332535.2_P1	99.3939
gonorrhoeae_900453795.1_P2	gonorrhoeae_900411645.1_P2	99.32
gonorrhoeae_900411645.1_P2	gonorrhoeae_900453795.1_P2	99.32
polysaccharea_003355195.1_P2	brasiliensis_009665055.1_P4	99.3018
brasiliensis_009665055.1_P4	polysaccharea_003355195.1_P2	99.3018
meningitidis_003355295.1_P1	meningitidis_002556585.1_P1	99.2628
meningitidis_003355235.1_P2	meningitidis_002556585.1_P1	99.2628
meningitidis_002556585.1_P1	meningitidis_003355295.1_P1	99.2628
meningitidis_002556585.1_P1	meningitidis_003355235.1_P2	99.2628
gonorrhoeae_001047255.1_P2	gonorrhoeae_000020105.1_P2	99.2494
gonorrhoeae_000020105.1_P2	gonorrhoeae_001047255.1_P2	99.2494
gonorrhoeae_900186935.1_P2	gonorrhoeae_000020105.1_P1	99.2109
gonorrhoeae_000020105.1_P1	gonorrhoeae_900186935.1_P2	99.2109
meningitidis_900638595.1_P1	brasiliensis_009671065.1_P4	99.2048
brasiliensis_009671065.1_P4	meningitidis_900638595.1_P1	99.2048
gonorrhoeae_900454035.1_P3	gonorrhoeae_000020105.1_P2	99.1451
gonorrhoeae_000020105.1_P2	gonorrhoeae_900454035.1_P3	99.1451
gonorrhoeae_900453995.1_P2	gonorrhoeae_002073615.2_P2	99.0359
gonorrhoeae_900186935.1_P1	gonorrhoeae_000156855.2_P1	99.0359
gonorrhoeae_003855235.1_P1	gonorrhoeae_003428665.1_P2	99.0359
gonorrhoeae_003428665.1_P2	gonorrhoeae_003855235.1_P1	99.0359
gonorrhoeae_002073615.2_P2	gonorrhoeae_900453995.1_P2	99.0359
gonorrhoeae_000156855.2_P1	gonorrhoeae_900186935.1_P1	99.0359
meningitidis_001750825.1_P2	lactamica_003351565.1_P1	98.9439
lactamica_003351565.1_P1	meningitidis_001750825.1_P2	98.9439
gonorrhoeae_900453825.1_P2	gonorrhoeae_900411645.1_P2	98.9335
gonorrhoeae_900453825.1_P2	gonorrhoeae_009650075.1_P1	98.9335
gonorrhoeae_900411645.1_P2	gonorrhoeae_900453825.1_P2	98.9335
gonorrhoeae_900186875.1_P2	gonorrhoeae_002073535.2_P1	98.9335
gonorrhoeae_009650075.1_P1	gonorrhoeae_900453825.1_P2	98.9335
gonorrhoeae_002073535.2_P1	gonorrhoeae_900186875.1_P2	98.9335
gonorrhoeae_900453995.1_P2	gonorrhoeae_004332535.2_P2	98.8277
gonorrhoeae_004332535.2_P2	gonorrhoeae_900453995.1_P2	98.8277
polysaccharea_003355195.1_P2	meningitidis_900638595.1_P1	98.7804
meningitidis_900638595.1_P1	polysaccharea_003355195.1_P2	98.7804
meningitidis_900638595.1_P1	meningitidis_001697845.1_P1	98.7804
meningitidis_001697845.1_P1	meningitidis_900638595.1_P1	98.7804
gonorrhoeae_900454065.1_P2	gonorrhoeae_003855195.1_P2	98.7701
gonorrhoeae_900087715.2_P2	gonorrhoeae_011058655.1_P2	98.7701
gonorrhoeae_011058655.1_P2	gonorrhoeae_900087715.2_P2	98.7701
gonorrhoeae_003855195.1_P2	gonorrhoeae_900454065.1_P2	98.7701
gonorrhoeae_900454035.1_P3	gonorrhoeae_002607845.1_P1	98.7163
gonorrhoeae_900087905.2_P1	gonorrhoeae_001047275.1_P1	98.7163
gonorrhoeae_002607845.1_P1	gonorrhoeae_900454035.1_P3	98.7163
gonorrhoeae_001047275.1_P1	gonorrhoeae_900087905.2_P1	98.7163
meningitidis_Z2491_Pnm1	lactamica_003351565.1_P1	98.6941
lactamica_003351565.1_P1	meningitidis_Z2491_Pnm1	98.6941
gonorrhoeae_900087725.2_P2	gonorrhoeae_000020105.1_P2	98.6285
gonorrhoeae_000020105.1_P2	gonorrhoeae_900087725.2_P2	98.6285
gonorrhoeae_900186875.1_P1	gonorrhoeae_001047255.1_P1	98.5824
gonorrhoeae_001047255.1_P1	gonorrhoeae_900186875.1_P1	98.5824
gonorrhoeae_900454185.1_P2	gonorrhoeae_008065015.2_P1	98.5762
gonorrhoeae_900454075.1_P4	gonorrhoeae_011058635.1_P1	98.5762
gonorrhoeae_900411645.1_P2	gonorrhoeae_900186935.1_P1	98.5762
gonorrhoeae_900411645.1_P2	gonorrhoeae_900087645.2_P1	98.5762
gonorrhoeae_900186935.1_P1	gonorrhoeae_900411645.1_P2	98.5762
gonorrhoeae_900186935.1_P1	gonorrhoeae_009650075.1_P1	98.5762
gonorrhoeae_900087645.2_P1	gonorrhoeae_900411645.1_P2	98.5762
gonorrhoeae_011058635.1_P1	gonorrhoeae_900454075.1_P4	98.5762
gonorrhoeae_009757075.1_P2	gonorrhoeae_003855215.1_P3	98.5762
gonorrhoeae_009757075.1_P2	gonorrhoeae_003571465.1_P2	98.5762
gonorrhoeae_009757045.1_P2	gonorrhoeae_008065015.2_P1	98.5762
gonorrhoeae_009650075.1_P1	gonorrhoeae_900186935.1_P1	98.5762
gonorrhoeae_008065015.2_P1	gonorrhoeae_900454185.1_P2	98.5762
gonorrhoeae_008065015.2_P1	gonorrhoeae_009757045.1_P2	98.5762
gonorrhoeae_003855215.1_P3	gonorrhoeae_009757075.1_P2	98.5762
gonorrhoeae_003571465.1_P2	gonorrhoeae_009757075.1_P2	98.5762
gonorrhoeae_900454185.1_P2	gonorrhoeae_000006845.1_P1	98.481
gonorrhoeae_900454185.1_P2	gonorrhoeae_000006845.1_Ngo1	98.481
gonorrhoeae_900454155.1_P1	gonorrhoeae_000006845.1_P1	98.481
gonorrhoeae_900454155.1_P1	gonorrhoeae_000006845.1_Ngo1	98.481
gonorrhoeae_003855415.1_P1	gonorrhoeae_000006845.1_P1	98.481
gonorrhoeae_003855415.1_P1	gonorrhoeae_000006845.1_Ngo1	98.481
gonorrhoeae_003855235.1_P1	gonorrhoeae_000006845.1_P1	98.481
gonorrhoeae_003855235.1_P1	gonorrhoeae_000006845.1_Ngo1	98.481
gonorrhoeae_000006845.1_P1	gonorrhoeae_900454185.1_P2	98.481
gonorrhoeae_000006845.1_P1	gonorrhoeae_900454155.1_P1	98.481
gonorrhoeae_000006845.1_P1	gonorrhoeae_003855415.1_P1	98.481
gonorrhoeae_000006845.1_P1	gonorrhoeae_003855235.1_P1	98.481
gonorrhoeae_000006845.1_Ngo1	gonorrhoeae_900454185.1_P2	98.481
gonorrhoeae_000006845.1_Ngo1	gonorrhoeae_900454155.1_P1	98.481
gonorrhoeae_000006845.1_Ngo1	gonorrhoeae_003855415.1_P1	98.481
gonorrhoeae_000006845.1_Ngo1	gonorrhoeae_003855235.1_P1	98.481
gonorrhoeae_011058655.1_P2	gonorrhoeae_001047255.1_P2	98.36
gonorrhoeae_001047255.1_P2	gonorrhoeae_011058655.1_P2	98.36
meningitidis_003355315.1_P1	meningitidis_000026965.1_P2	98.3046
meningitidis_000026965.1_P2	meningitidis_003355315.1_P1	98.3046
gonorrhoeae_900454035.1_P3	gonorrhoeae_011058655.1_P2	98.3014
gonorrhoeae_900087905.2_P1	gonorrhoeae_003855195.1_P2	98.3014
gonorrhoeae_011058655.1_P2	gonorrhoeae_900454035.1_P3	98.3014
gonorrhoeae_003855195.1_P2	gonorrhoeae_900087905.2_P1	98.3014
gonorrhoeae_900087725.2_P2	gonorrhoeae_001047275.1_P1	98.1997
gonorrhoeae_001047275.1_P1	gonorrhoeae_900087725.2_P2	98.1997
gonorrhoeae_009650075.1_P1	gonorrhoeae_003855295.1_P2	98.1925
gonorrhoeae_008065015.2_P1	gonorrhoeae_003855295.1_P2	98.1925
gonorrhoeae_003855295.1_P2	gonorrhoeae_009650075.1_P1	98.1925
gonorrhoeae_003855295.1_P2	gonorrhoeae_008065015.2_P1	98.1925
gonorrhoeae_003855295.1_P2	gonorrhoeae_002073535.2_P1	98.1925
gonorrhoeae_002073535.2_P1	gonorrhoeae_003855295.1_P2	98.1925
gonorrhoeae_004332555.2_P2	gonorrhoeae_003855375.1_P2	98.1496
gonorrhoeae_003855375.1_P2	gonorrhoeae_004332555.2_P2	98.1496
gonorrhoeae_011058635.1_P1	gonorrhoeae_003428755.1_P3	98.1325
gonorrhoeae_003855415.1_P1	gonorrhoeae_003428755.1_P3	98.1325
gonorrhoeae_003428755.1_P3	gonorrhoeae_011058635.1_P1	98.1325
gonorrhoeae_003428755.1_P3	gonorrhoeae_003855415.1_P1	98.1325
meningitidis_000626595.1_P1	meningitidis_000009105.1_P1	98.1257
meningitidis_000009105.1_P1	meningitidis_000626595.1_P1	98.1257
gonorrhoeae_900454075.1_P4	gonorrhoeae_000156855.2_P1	98.0991
gonorrhoeae_900411645.1_P2	gonorrhoeae_002073615.2_P2	98.0991
gonorrhoeae_009757075.1_P2	gonorrhoeae_003428665.1_P2	98.0991
gonorrhoeae_008065015.2_P1	gonorrhoeae_003428665.1_P2	98.0991
gonorrhoeae_003428665.1_P2	gonorrhoeae_009757075.1_P2	98.0991
gonorrhoeae_003428665.1_P2	gonorrhoeae_008065015.2_P1	98.0991
gonorrhoeae_002073615.2_P2	gonorrhoeae_900411645.1_P2	98.0991
gonorrhoeae_002073615.2_P2	gonorrhoeae_002073535.2_P1	98.0991
gonorrhoeae_002073535.2_P1	gonorrhoeae_002073615.2_P2	98.0991
gonorrhoeae_000156855.2_P1	gonorrhoeae_900454075.1_P4	98.0991
meningitidis_900638555.1_P2	lactamica_003351565.1_P4	98.011
lactamica_003351565.1_P4	meningitidis_900638555.1_P2	98.011
gonorrhoeae_900454155.1_P2	gonorrhoeae_900087645.2_P2	98.011
gonorrhoeae_900087645.2_P2	gonorrhoeae_900454155.1_P2	98.011
meningitidis_002556585.1_P1	meningitidis_001697985.1_P2	97.9646
meningitidis_001697985.1_P2	meningitidis_002556585.1_P1	97.9646
gonorrhoeae_011058655.1_P2	gonorrhoeae_003571445.1_P2	97.9621
gonorrhoeae_003571445.1_P2	gonorrhoeae_011058655.1_P2	97.9621
meningitidis_000083565.1_P3	meningitidis_000026965.1_P1	97.9431
meningitidis_000026965.1_P1	meningitidis_000083565.1_P3	97.9431
gonorrhoeae_900087725.2_P1	gonorrhoeae_001956715.1_P1	97.9223
gonorrhoeae_002073615.2_P1	gonorrhoeae_001956715.1_P1	97.9223
gonorrhoeae_001956715.1_P1	gonorrhoeae_900087725.2_P1	97.9223
gonorrhoeae_001956715.1_P1	gonorrhoeae_002073615.2_P1	97.9223
gonorrhoeae_900454035.1_P3	gonorrhoeae_900087715.2_P2	97.8993
gonorrhoeae_900087715.2_P2	gonorrhoeae_900454035.1_P3	97.8993
gonorrhoeae_003428735.1_P3	gonorrhoeae_000273685.1_P1	97.8874
gonorrhoeae_000273685.1_P1	gonorrhoeae_003428735.1_P3	97.8874
gonorrhoeae_900454155.1_P2	gonorrhoeae_900454105.1_P1	97.8803
gonorrhoeae_900454105.1_P1	gonorrhoeae_900454155.1_P2	97.8803
meningitidis_Z2491_Pnm2	meningitidis_900638605.1_P1	97.8792
meningitidis_900638605.1_P1	meningitidis_Z2491_Pnm2	97.8792
lactamica_003351565.1_P4	brasiliensis_009665055.1_P4	97.8792
brasiliensis_009665055.1_P4	lactamica_003351565.1_P4	97.8792
gonorrhoeae_003855195.1_P2	gonorrhoeae_001956715.1_P2	97.7848
gonorrhoeae_001956715.1_P2	gonorrhoeae_003855195.1_P2	97.7848
weaveri_900638685.1_P2	weaveri_900086555.1_P1	97.7047
weaveri_900086555.1_P1	weaveri_900638685.1_P2	97.7047
gonorrhoeae_900454155.1_P1	gonorrhoeae_002607845.1_P1	97.7038
gonorrhoeae_900453995.1_P2	gonorrhoeae_001047275.1_P1	97.7038
gonorrhoeae_002607845.1_P1	gonorrhoeae_900454155.1_P1	97.7038
gonorrhoeae_001047275.1_P1	gonorrhoeae_900453995.1_P2	97.7038
gonorrhoeae_900454075.1_P4	gonorrhoeae_900411645.1_P2	97.6394
gonorrhoeae_900454075.1_P4	gonorrhoeae_009650075.1_P1	97.6394
gonorrhoeae_900411645.1_P2	gonorrhoeae_900454075.1_P4	97.6394
gonorrhoeae_009650075.1_P1	gonorrhoeae_900454075.1_P4	97.6394
gonorrhoeae_003855375.1_P2	gonorrhoeae_003428735.1_P1	97.6202
gonorrhoeae_003428735.1_P1	gonorrhoeae_003855375.1_P2	97.6202
gonorrhoeae_900087715.2_P2	gonorrhoeae_003571445.1_P2	97.5389
gonorrhoeae_003571445.1_P2	gonorrhoeae_900087715.2_P2	97.5389
gonorrhoeae_900087905.2_P1	gonorrhoeae_900087625.2_P2	97.5094
gonorrhoeae_900087785.2_P2	gonorrhoeae_001047255.1_P2	97.5094
gonorrhoeae_900087625.2_P2	gonorrhoeae_900087905.2_P1	97.5094
gonorrhoeae_001047255.1_P2	gonorrhoeae_900087785.2_P2	97.5094
gonorrhoeae_900186875.1_P1	gonorrhoeae_900087875.2_P2	97.467
gonorrhoeae_900087875.2_P2	gonorrhoeae_900186875.1_P1	97.467
weaveri_900638685.1_P2	spKEM_002237445.1_P1	97.4454
spKEM_002237445.1_P1	weaveri_900638685.1_P2	97.4454
gonorrhoeae_900453985.1_P1	gonorrhoeae_900087725.2_P1	97.409
gonorrhoeae_900087725.2_P1	gonorrhoeae_900453985.1_P1	97.409
gonorrhoeae_900087725.2_P1	gonorrhoeae_002073535.2_P2	97.409
gonorrhoeae_002073615.2_P1	gonorrhoeae_002073535.2_P2	97.409
gonorrhoeae_002073535.2_P2	gonorrhoeae_900087725.2_P1	97.409
gonorrhoeae_002073535.2_P2	gonorrhoeae_002073615.2_P1	97.409
gonorrhoeae_003855215.1_P3	gonorrhoeae_003855195.1_P2	97.2888
gonorrhoeae_003855195.1_P2	gonorrhoeae_003855215.1_P3	97.2888
gonorrhoeae_900411645.1_P2	gonorrhoeae_003428755.1_P3	97.1958
gonorrhoeae_003428755.1_P3	gonorrhoeae_900411645.1_P2	97.1958
gonorrhoeae_900454155.1_P1	gonorrhoeae_003855375.1_P1	97.195
gonorrhoeae_003855375.1_P1	gonorrhoeae_900454155.1_P1	97.195
gonorrhoeae_900087725.2_P2	gonorrhoeae_001047255.1_P2	96.9928
gonorrhoeae_900087625.2_P2	gonorrhoeae_004332555.2_P1	96.9928
gonorrhoeae_900087625.2_P2	gonorrhoeae_001956715.1_P2	96.9928
gonorrhoeae_004332555.2_P1	gonorrhoeae_900087625.2_P2	96.9928
gonorrhoeae_001956715.1_P2	gonorrhoeae_900087625.2_P2	96.9928
gonorrhoeae_001047255.1_P2	gonorrhoeae_900087725.2_P2	96.9928
gonorrhoeae_900454065.1_P2	gonorrhoeae_003855215.1_P3	96.8868
gonorrhoeae_900087715.2_P2	gonorrhoeae_900087645.2_P1	96.8868
gonorrhoeae_900087645.2_P1	gonorrhoeae_900087715.2_P2	96.8868
gonorrhoeae_003855215.1_P3	gonorrhoeae_900454065.1_P2	96.8868
gonorrhoeae_011058655.1_P2	gonorrhoeae_003855295.1_P2	96.8346
gonorrhoeae_003855295.1_P2	gonorrhoeae_011058655.1_P2	96.8346
polysaccharea_003355195.1_P2	meningitidis_009664675.1_P1	96.8279
polysaccharea_003355195.1_P2	meningitidis_008330825.1_P1	96.8279
meningitidis_009664675.1_P1	polysaccharea_003355195.1_P2	96.8279
meningitidis_008330825.1_P1	polysaccharea_003355195.1_P2	96.8279
meningitidis_002556585.1_P1	meningitidis_001697405.1_P2	96.7962
meningitidis_001697405.1_P2	meningitidis_002556585.1_P1	96.7962
gonorrhoeae_009757075.1_P2	gonorrhoeae_002607845.1_P1	96.767
gonorrhoeae_002607845.1_P1	gonorrhoeae_009757075.1_P2	96.767
gonorrhoeae_002073535.2_P1	gonorrhoeae_001047275.1_P1	96.767
gonorrhoeae_001047275.1_P1	gonorrhoeae_002073535.2_P1	96.767
meningitidis_Z2491_Pnm2	meningitidis_900638555.1_P2	96.6187
meningitidis_Z2491_Pnm2	meningitidis_000014105.1_P1	96.6187
meningitidis_900638555.1_P2	meningitidis_Z2491_Pnm2	96.6187
meningitidis_000014105.1_P1	meningitidis_Z2491_Pnm2	96.6187
sp10022_002327085.1_P1	lactamica_900454095.1_P1	96.6179
lactamica_900454095.1_P1	sp10022_002327085.1_P1	96.6179
gonorrhoeae_900453965.1_P2	gonorrhoeae_003571445.1_P2	96.6142
gonorrhoeae_900453795.1_P2	gonorrhoeae_001956715.1_P2	96.6142
gonorrhoeae_003571445.1_P2	gonorrhoeae_900453965.1_P2	96.6142
gonorrhoeae_001956715.1_P2	gonorrhoeae_900453795.1_P2	96.6142
gonorrhoeae_900186935.1_P2	gonorrhoeae_003855355.1_P2	96.5357
gonorrhoeae_003855355.1_P2	gonorrhoeae_900186935.1_P2	96.5357
gonorrhoeae_900454185.1_P2	gonorrhoeae_900087625.2_P2	96.4969
gonorrhoeae_900087625.2_P2	gonorrhoeae_900454185.1_P2	96.4969
gonorrhoeae_900087625.2_P2	gonorrhoeae_000273685.1_P1	96.4969
gonorrhoeae_003855215.1_P3	gonorrhoeae_001047255.1_P2	96.4969
gonorrhoeae_001047255.1_P2	gonorrhoeae_003855215.1_P3	96.4969
gonorrhoeae_000273685.1_P1	gonorrhoeae_900087625.2_P2	96.4969
meningitidis_900638595.1_P2	lactamica_003351565.1_P1	96.4559
lactamica_003351565.1_P1	meningitidis_900638595.1_P2	96.4559
gonorrhoeae_002607845.1_P1	gonorrhoeae_000020105.1_P2	96.3233
gonorrhoeae_000020105.1_P2	gonorrhoeae_002607845.1_P1	96.3233
gonorrhoeae_011058635.1_P2	gonorrhoeae_009757095.1_P1	96.3094
gonorrhoeae_009757095.1_P1	gonorrhoeae_011058635.1_P2	96.3094
meningitidis_900638595.1_P1	meningitidis_001697345.1_P2	96.2503
meningitidis_001697345.1_P2	meningitidis_900638595.1_P1	96.2503
gonorrhoeae_900453965.1_P2	gonorrhoeae_900186875.1_P2	96.2463
gonorrhoeae_900186875.1_P2	gonorrhoeae_900453965.1_P2	96.2463
gonorrhoeae_900186875.1_P2	gonorrhoeae_900087725.2_P2	96.2463
gonorrhoeae_900087725.2_P2	gonorrhoeae_900186875.1_P2	96.2463
gonorrhoeae_900454155.1_P1	gonorrhoeae_001661135.1_P1	96.1585
gonorrhoeae_900454035.1_P3	gonorrhoeae_900453995.1_P2	96.1585
gonorrhoeae_900453995.1_P2	gonorrhoeae_900454035.1_P3	96.1585
gonorrhoeae_900087905.2_P1	gonorrhoeae_003855235.1_P1	96.1585
gonorrhoeae_011058635.1_P1	gonorrhoeae_001661135.1_P1	96.1585
gonorrhoeae_003855415.1_P2	gonorrhoeae_001047225.1_P2	96.1585
gonorrhoeae_003855235.1_P1	gonorrhoeae_900087905.2_P1	96.1585
gonorrhoeae_001661135.1_P1	gonorrhoeae_900454155.1_P1	96.1585
gonorrhoeae_001661135.1_P1	gonorrhoeae_011058635.1_P1	96.1585
gonorrhoeae_001047225.1_P2	gonorrhoeae_003855415.1_P2	96.1585
gonorrhoeae_900453795.1_P2	gonorrhoeae_900087645.2_P1	96.1183
gonorrhoeae_900087645.2_P1	gonorrhoeae_900453795.1_P2	96.1183
gonorrhoeae_003855415.1_P1	gonorrhoeae_003571445.1_P2	96.1183
gonorrhoeae_003855235.1_P1	gonorrhoeae_003571445.1_P2	96.1183
gonorrhoeae_003571445.1_P2	gonorrhoeae_003855415.1_P1	96.1183
gonorrhoeae_003571445.1_P2	gonorrhoeae_003855235.1_P1	96.1183
meningitidis_Z2491_Pnm2	meningitidis_900638595.1_P1	96.0369
meningitidis_900638595.1_P1	meningitidis_Z2491_Pnm2	96.0369
gonorrhoeae_900454065.1_P2	gonorrhoeae_009757075.1_P2	95.9501
gonorrhoeae_009757075.1_P2	gonorrhoeae_900454065.1_P2	95.9501
gonorrhoeae_011058655.1_P2	gonorrhoeae_003428755.1_P3	95.9084
gonorrhoeae_011058655.1_P2	gonorrhoeae_000020105.1_P2	95.9084
gonorrhoeae_003428755.1_P3	gonorrhoeae_011058655.1_P2	95.9084
gonorrhoeae_000020105.1_P2	gonorrhoeae_011058655.1_P2	95.9084
gonorrhoeae_004332555.2_P2	gonorrhoeae_003428775.1_P1	95.8892
gonorrhoeae_003428775.1_P1	gonorrhoeae_004332555.2_P2	95.8892
lactamica_000196295.1_P1	elongata_003351685.1_P2	95.874
elongata_003351685.1_P2	lactamica_000196295.1_P1	95.874
gonorrhoeae_900453995.1_P2	gonorrhoeae_900186875.1_P2	95.7503
gonorrhoeae_900186875.1_P2	gonorrhoeae_900453995.1_P2	95.7503
gonorrhoeae_900186875.1_P2	gonorrhoeae_003855415.1_P1	95.7503
gonorrhoeae_900186875.1_P2	gonorrhoeae_003855235.1_P1	95.7503
gonorrhoeae_003855415.1_P1	gonorrhoeae_900186875.1_P2	95.7503
gonorrhoeae_003855235.1_P1	gonorrhoeae_900186875.1_P2	95.7503
gonorrhoeae_900454085.1_P1	gonorrhoeae_003855295.1_P1	95.6772
gonorrhoeae_003855295.1_P1	gonorrhoeae_900454085.1_P1	95.6772
gonorrhoeae_900454185.1_P1	gonorrhoeae_900087905.2_P2	95.6719
gonorrhoeae_900454105.1_P2	gonorrhoeae_900186935.1_P1	95.6719
gonorrhoeae_900453995.1_P2	gonorrhoeae_004332555.2_P1	95.6719
gonorrhoeae_900186935.1_P1	gonorrhoeae_900454105.1_P2	95.6719
gonorrhoeae_900087905.2_P2	gonorrhoeae_900454185.1_P1	95.6719
gonorrhoeae_011058635.1_P1	gonorrhoeae_004332555.2_P1	95.6719
gonorrhoeae_004332555.2_P1	gonorrhoeae_900453995.1_P2	95.6719
gonorrhoeae_004332555.2_P1	gonorrhoeae_011058635.1_P1	95.6719
gonorrhoeae_900453795.1_P2	gonorrhoeae_003428665.1_P2	95.6412
gonorrhoeae_003428665.1_P2	gonorrhoeae_900453795.1_P2	95.6412
gonorrhoeae_002073535.2_P1	gonorrhoeae_001047255.1_P2	95.5601
gonorrhoeae_001047255.1_P2	gonorrhoeae_002073535.2_P1	95.5601
gonorrhoeae_900454185.1_P1	gonorrhoeae_900087645.2_P2	95.5145
gonorrhoeae_900087645.2_P2	gonorrhoeae_900454185.1_P1	95.5145
gonorrhoeae_900454065.1_P2	gonorrhoeae_000020105.1_P2	95.5064
gonorrhoeae_000020105.1_P2	gonorrhoeae_900454065.1_P2	95.5064
gonorrhoeae_001047255.1_P2	gonorrhoeae_000006845.1_P1	95.2987
gonorrhoeae_001047255.1_P2	gonorrhoeae_000006845.1_Ngo1	95.2987
gonorrhoeae_000006845.1_P1	gonorrhoeae_001047255.1_P2	95.2987
gonorrhoeae_000006845.1_Ngo1	gonorrhoeae_001047255.1_P2	95.2987
gonorrhoeae_900454155.1_P2	gonorrhoeae_003428735.1_P1	95.2768
gonorrhoeae_003428735.1_P1	gonorrhoeae_900454155.1_P2	95.2768
gonorrhoeae_900454075.1_P4	gonorrhoeae_001661135.1_P1	95.2729
gonorrhoeae_900411645.1_P2	gonorrhoeae_900087905.2_P1	95.2729
gonorrhoeae_900087905.2_P1	gonorrhoeae_900411645.1_P2	95.2729
gonorrhoeae_900087905.2_P1	gonorrhoeae_008065015.2_P1	95.2729
gonorrhoeae_009757095.1_P1	gonorrhoeae_003855415.1_P2	95.2729
gonorrhoeae_008065015.2_P1	gonorrhoeae_900087905.2_P1	95.2729
gonorrhoeae_003855415.1_P2	gonorrhoeae_009757095.1_P1	95.2729
gonorrhoeae_001661135.1_P1	gonorrhoeae_900454075.1_P4	95.2729
gonorrhoeae_900454185.1_P2	gonorrhoeae_900454155.1_P1	95.204
gonorrhoeae_900454185.1_P2	gonorrhoeae_900186935.1_P1	95.204
gonorrhoeae_900454185.1_P2	gonorrhoeae_003855235.1_P1	95.204
gonorrhoeae_900454155.1_P1	gonorrhoeae_900454185.1_P2	95.204
gonorrhoeae_900454155.1_P1	gonorrhoeae_900087645.2_P1	95.204
gonorrhoeae_900186935.1_P1	gonorrhoeae_900454185.1_P2	95.204
gonorrhoeae_900087645.2_P1	gonorrhoeae_900454155.1_P1	95.204
gonorrhoeae_003855415.1_P1	gonorrhoeae_000273685.1_P1	95.204
gonorrhoeae_003855235.1_P1	gonorrhoeae_900454185.1_P2	95.204
gonorrhoeae_003855235.1_P1	gonorrhoeae_003855215.1_P3	95.204
gonorrhoeae_003855215.1_P3	gonorrhoeae_003855235.1_P1	95.204
gonorrhoeae_000273685.1_P1	gonorrhoeae_003855415.1_P1	95.204
gonorrhoeae_900087725.2_P2	gonorrhoeae_004332535.2_P2	95.2005
gonorrhoeae_004332535.2_P2	gonorrhoeae_900087725.2_P2	95.2005
gonorrhoeae_900454075.1_P4	gonorrhoeae_900453795.1_P2	95.1815
gonorrhoeae_900453795.1_P2	gonorrhoeae_900454075.1_P4	95.1815
gonorrhoeae_900453795.1_P2	gonorrhoeae_009757075.1_P2	95.1815
gonorrhoeae_900453795.1_P2	gonorrhoeae_009650075.1_P1	95.1815
gonorrhoeae_009757075.1_P2	gonorrhoeae_900453795.1_P2	95.1815
gonorrhoeae_009757075.1_P2	gonorrhoeae_003571445.1_P2	95.1815
gonorrhoeae_009650075.1_P1	gonorrhoeae_900453795.1_P2	95.1815
gonorrhoeae_003571445.1_P2	gonorrhoeae_009757075.1_P2	95.1815
gonorrhoeae_900087625.2_P2	gonorrhoeae_000020105.1_P2	95.1165
gonorrhoeae_000020105.1_P2	gonorrhoeae_900087625.2_P2	95.1165
gonorrhoeae_900454085.1_P1	gonorrhoeae_003428675.1_P2	95.0862
gonorrhoeae_003428675.1_P2	gonorrhoeae_900454085.1_P1	95.0862
gonorrhoeae_900454185.1_P2	gonorrhoeae_003855295.1_P2	95.044
gonorrhoeae_900087645.2_P1	gonorrhoeae_003855295.1_P2	95.044
gonorrhoeae_003855415.1_P1	gonorrhoeae_003855295.1_P2	95.044
gonorrhoeae_003855295.1_P2	gonorrhoeae_900454185.1_P2	95.044
gonorrhoeae_003855295.1_P2	gonorrhoeae_900087645.2_P1	95.044
gonorrhoeae_003855295.1_P2	gonorrhoeae_003855415.1_P1	95.044
gonorrhoeae_003855295.1_P2	gonorrhoeae_003571465.1_P2	95.044
gonorrhoeae_003571465.1_P2	gonorrhoeae_003855295.1_P2	95.044
gonorrhoeae_003855355.1_P2	gonorrhoeae_002073535.2_P2	94.9241
gonorrhoeae_002073535.2_P2	gonorrhoeae_003855355.1_P2	94.9241
gonorrhoeae_900454035.1_P3	gonorrhoeae_003428755.1_P3	94.8527
gonorrhoeae_003428755.1_P3	gonorrhoeae_900454035.1_P3	94.8527
gonorrhoeae_900454185.1_P1	gonorrhoeae_009757095.1_P1	94.7863
gonorrhoeae_009757095.1_P1	gonorrhoeae_900454185.1_P1	94.7863
meningitidis_Z2491_Pnm2	meningitidis_003355215.1_P1	94.7656
meningitidis_003355215.1_P1	meningitidis_Z2491_Pnm2	94.7656
weaveri_900638685.1_P2	brasiliensis_009671065.1_P2	94.7622
brasiliensis_009671065.1_P2	weaveri_900638685.1_P2	94.7622
gonorrhoeae_900454155.1_P1	gonorrhoeae_000156855.2_P1	94.7532
gonorrhoeae_900087645.2_P1	gonorrhoeae_000156855.2_P1	94.7532
gonorrhoeae_000156855.2_P1	gonorrhoeae_900454155.1_P1	94.7532
gonorrhoeae_000156855.2_P1	gonorrhoeae_900087645.2_P1	94.7532
zoodegmatis_900454205.1_P1	elongata_003351685.1_P2	94.7526
elongata_003351685.1_P2	zoodegmatis_900454205.1_P1	94.7526
elongata_003351685.1_P2	animalis_900636515.1_P3	94.7526
animalis_900636515.1_P3	elongata_003351685.1_P2	94.7526
gonorrhoeae_003571445.1_P2	gonorrhoeae_000020105.1_P2	94.7379
gonorrhoeae_000020105.1_P2	gonorrhoeae_003571445.1_P2	94.7379
gonorrhoeae_011058635.1_P2	gonorrhoeae_004332555.2_P2	94.7106
gonorrhoeae_004332555.2_P2	gonorrhoeae_011058635.1_P2	94.7106
gonorrhoeae_900186935.1_P1	gonorrhoeae_004332535.2_P2	94.7046
gonorrhoeae_004332535.2_P2	gonorrhoeae_900186935.1_P1	94.7046
meningitidis_001698085.1_P2	meningitidis_000626595.1_P1	94.5256
meningitidis_000626595.1_P1	meningitidis_001698085.1_P2	94.5256
gonorrhoeae_003855295.1_P1	gonorrhoeae_001047255.1_P1	94.5256
gonorrhoeae_001047255.1_P1	gonorrhoeae_003855295.1_P1	94.5256
gonorrhoeae_900453825.1_P2	gonorrhoeae_003428735.1_P3	94.5029
gonorrhoeae_003428735.1_P3	gonorrhoeae_900453825.1_P2	94.5029
gonorrhoeae_900454065.1_P1	gonorrhoeae_900186875.1_P1	94.4952
gonorrhoeae_900186875.1_P1	gonorrhoeae_900454065.1_P1	94.4952
gonorrhoeae_900087785.2_P2	gonorrhoeae_001047275.1_P1	94.4462
gonorrhoeae_001047275.1_P1	gonorrhoeae_900087785.2_P2	94.4462
gonorrhoeae_003855215.1_P3	gonorrhoeae_000006845.1_P1	94.3736
gonorrhoeae_003855215.1_P3	gonorrhoeae_000006845.1_Ngo1	94.3736
gonorrhoeae_003571465.1_P2	gonorrhoeae_000006845.1_P1	94.3736
gonorrhoeae_003571465.1_P2	gonorrhoeae_000006845.1_Ngo1	94.3736
gonorrhoeae_000006845.1_P1	gonorrhoeae_003855215.1_P3	94.3736
gonorrhoeae_000006845.1_P1	gonorrhoeae_003571465.1_P2	94.3736
gonorrhoeae_000006845.1_Ngo1	gonorrhoeae_003855215.1_P3	94.3736
gonorrhoeae_000006845.1_Ngo1	gonorrhoeae_003571465.1_P2	94.3736
gonorrhoeae_900453825.1_P2	gonorrhoeae_003428755.1_P3	94.37
gonorrhoeae_900186875.1_P2	gonorrhoeae_000020105.1_P2	94.37
gonorrhoeae_003428755.1_P3	gonorrhoeae_900453825.1_P2	94.37
gonorrhoeae_000020105.1_P2	gonorrhoeae_900186875.1_P2	94.37
gonorrhoeae_900454075.1_P4	gonorrhoeae_900087645.2_P1	94.3183
gonorrhoeae_900087645.2_P1	gonorrhoeae_900454075.1_P4	94.3183
gonorrhoeae_900087645.2_P1	gonorrhoeae_009757075.1_P2	94.3183
gonorrhoeae_900087645.2_P1	gonorrhoeae_009650075.1_P1	94.3183
gonorrhoeae_011058675.1_P2	gonorrhoeae_001047225.1_P2	94.3183
gonorrhoeae_009757075.1_P2	gonorrhoeae_900087645.2_P1	94.3183
gonorrhoeae_009650075.1_P1	gonorrhoeae_900087645.2_P1	94.3183
gonorrhoeae_001047225.1_P2	gonorrhoeae_011058675.1_P2	94.3183
gonorrhoeae_003428665.1_P2	gonorrhoeae_002073615.2_P2	94.3025
gonorrhoeae_002073615.2_P2	gonorrhoeae_003428665.1_P2	94.3025
gonorrhoeae_002073615.2_P2	gonorrhoeae_000156855.2_P1	94.3025
gonorrhoeae_000156855.2_P1	gonorrhoeae_002073615.2_P2	94.3025
meningitidis_MC58_MuMenB	brasiliensis_009671065.1_P4	94.2728
gonorrhoeae_003855195.1_P2	gonorrhoeae_001047255.1_P2	94.2728
gonorrhoeae_001047255.1_P2	gonorrhoeae_003855195.1_P2	94.2728
brasiliensis_009671065.1_P4	meningitidis_MC58_MuMenB	94.2728
gonorrhoeae_900411645.1_P2	gonorrhoeae_003855295.1_P2	94.1073
gonorrhoeae_003855295.1_P2	gonorrhoeae_900411645.1_P2	94.1073
gonorrhoeae_011058655.1_P2	gonorrhoeae_001661135.1_P1	94.0525
gonorrhoeae_001661135.1_P1	gonorrhoeae_011058655.1_P2	94.0525
meningitidis_Z2491_Pnm2	meningitidis_009664675.1_P1	93.9596
meningitidis_Z2491_Pnm2	meningitidis_008330825.1_P1	93.9596
meningitidis_009664675.1_P1	meningitidis_Z2491_Pnm2	93.9596
meningitidis_008330825.1_P1	meningitidis_Z2491_Pnm2	93.9596
gonorrhoeae_900453965.1_P2	gonorrhoeae_002607845.1_P1	93.9596
gonorrhoeae_004332555.2_P1	gonorrhoeae_001047275.1_P1	93.9596
gonorrhoeae_002607845.1_P1	gonorrhoeae_900453965.1_P2	93.9596
gonorrhoeae_001047275.1_P1	gonorrhoeae_004332555.2_P1	93.9596
gonorrhoeae_900454155.1_P2	gonorrhoeae_900087905.2_P2	93.8995
gonorrhoeae_900087905.2_P2	gonorrhoeae_900454155.1_P2	93.8995
gonorrhoeae_003428775.1_P1	gonorrhoeae_001047225.1_P2	93.8982
gonorrhoeae_003428755.1_P3	gonorrhoeae_000273685.1_P1	93.8982
gonorrhoeae_001047225.1_P2	gonorrhoeae_003428775.1_P1	93.8982
gonorrhoeae_000273685.1_P1	gonorrhoeae_003428755.1_P3	93.8982
gonorrhoeae_003428665.1_P2	gonorrhoeae_000006845.1_P1	93.8966
gonorrhoeae_003428665.1_P2	gonorrhoeae_000006845.1_Ngo1	93.8966
gonorrhoeae_000006845.1_P1	gonorrhoeae_003428665.1_P2	93.8966
gonorrhoeae_000006845.1_Ngo1	gonorrhoeae_003428665.1_P2	93.8966
gonorrhoeae_011058675.1_P2	gonorrhoeae_003855355.1_P2	93.8962
gonorrhoeae_003855355.1_P2	gonorrhoeae_011058675.1_P2	93.8962
gonorrhoeae_900454075.1_P4	gonorrhoeae_003428665.1_P2	93.8676
gonorrhoeae_009757075.1_P2	gonorrhoeae_002073615.2_P2	93.8676
gonorrhoeae_009650075.1_P1	gonorrhoeae_002073615.2_P2	93.8676
gonorrhoeae_003428665.1_P2	gonorrhoeae_900454075.1_P4	93.8676
gonorrhoeae_002073615.2_P2	gonorrhoeae_009757075.1_P2	93.8676
gonorrhoeae_002073615.2_P2	gonorrhoeae_009650075.1_P1	93.8676
gonorrhoeae_004332555.2_P2	gonorrhoeae_003855415.1_P2	93.7362
gonorrhoeae_003855415.1_P2	gonorrhoeae_004332555.2_P2	93.7362
meningitidis_001703755.1_P2	meningitidis_001703695.1_P1	93.5924
meningitidis_001703695.1_P1	meningitidis_001703755.1_P2	93.5924
gonorrhoeae_004332555.2_P1	gonorrhoeae_003855195.1_P2	93.5658
gonorrhoeae_003855195.1_P2	gonorrhoeae_004332555.2_P1	93.5658
gonorrhoeae_900186875.1_P2	gonorrhoeae_011058655.1_P2	93.5263
gonorrhoeae_011058655.1_P2	gonorrhoeae_900186875.1_P2	93.5263
gonorrhoeae_900454085.1_P2	gonorrhoeae_003428755.1_P2	93.5185
gonorrhoeae_003428755.1_P2	gonorrhoeae_900454085.1_P2	93.5185
gonorrhoeae_900087645.2_P1	gonorrhoeae_002607845.1_P1	93.4917
gonorrhoeae_900087645.2_P1	gonorrhoeae_001047275.1_P1	93.4917
gonorrhoeae_002607845.1_P1	gonorrhoeae_900087645.2_P1	93.4917
gonorrhoeae_001047275.1_P1	gonorrhoeae_900087645.2_P1	93.4917
gonorrhoeae_900454105.1_P1	gonorrhoeae_900087725.2_P1	93.4735
gonorrhoeae_900454105.1_P1	gonorrhoeae_002073615.2_P1	93.4735
gonorrhoeae_900087725.2_P1	gonorrhoeae_900454105.1_P1	93.4735
gonorrhoeae_002073615.2_P1	gonorrhoeae_900454105.1_P1	93.4735
gonorrhoeae_900454075.1_P4	gonorrhoeae_008065015.2_P1	93.4327
gonorrhoeae_008065015.2_P1	gonorrhoeae_900454075.1_P4	93.4327
gonorrhoeae_900186875.1_P1	gonorrhoeae_900087725.2_P1	93.4009
gonorrhoeae_900087725.2_P1	gonorrhoeae_900186875.1_P1	93.4009
gonorrhoeae_900087725.2_P1	gonorrhoeae_900087715.2_P1	93.4009
gonorrhoeae_900087715.2_P1	gonorrhoeae_900087725.2_P1	93.4009
gonorrhoeae_900087715.2_P1	gonorrhoeae_002073615.2_P1	93.4009
gonorrhoeae_002073615.2_P1	gonorrhoeae_900087715.2_P1	93.4009
gonorrhoeae_900453995.1_P1	gonorrhoeae_900453985.1_P1	93.3739
gonorrhoeae_900453985.1_P1	gonorrhoeae_900453995.1_P1	93.3739
gonorrhoeae_003855435.1_P1	gonorrhoeae_002073535.2_P2	93.3739
gonorrhoeae_002073535.2_P2	gonorrhoeae_003855435.1_P1	93.3739
gonorrhoeae_001661135.1_P3	gonorrhoeae_001047225.1_P2	93.3554
gonorrhoeae_001047225.1_P2	gonorrhoeae_001661135.1_P3	93.3554
gonorrhoeae_900186935.1_P1	gonorrhoeae_011058655.1_P2	93.0979
gonorrhoeae_900186935.1_P1	gonorrhoeae_003855195.1_P2	93.0979
gonorrhoeae_011058655.1_P2	gonorrhoeae_900186935.1_P1	93.0979
gonorrhoeae_003855195.1_P2	gonorrhoeae_900186935.1_P1	93.0979
meningitidis_MC58_MuMenB	lactamica_003351565.1_P4	93.0787
lactamica_003351565.1_P4	meningitidis_MC58_MuMenB	93.0787
meningitidis_900454135.1_P3	meningitidis_000083565.1_P3	93.0483
meningitidis_900454135.1_P3	meningitidis_000026965.1_P1	93.0483
meningitidis_000083565.1_P3	meningitidis_900454135.1_P3	93.0483
meningitidis_000026965.1_P1	meningitidis_900454135.1_P3	93.0483
meningitidis_003355295.1_P2	brasiliensis_009665055.1_P4	93.0409
brasiliensis_009665055.1_P4	meningitidis_003355295.1_P2	93.0409
gonorrhoeae_003428755.1_P3	gonorrhoeae_002073535.2_P1	93.0125
gonorrhoeae_002073535.2_P1	gonorrhoeae_003428755.1_P3	93.0125
meningitidis_001698085.1_P2	brasiliensis_009671065.1_P4	93.0007
brasiliensis_009671065.1_P4	meningitidis_001698085.1_P2	93.0007
gonorrhoeae_900087785.2_P2	gonorrhoeae_003571445.1_P2	92.9399
gonorrhoeae_003571445.1_P2	gonorrhoeae_900087785.2_P2	92.9399
gonorrhoeae_900087875.2_P2	gonorrhoeae_900087715.2_P1	92.8917
gonorrhoeae_900087715.2_P1	gonorrhoeae_900087875.2_P2	92.8917
meningitidis_Z2491_Pnm2	meningitidis_000626595.1_P1	92.8502
meningitidis_000626595.1_P1	meningitidis_Z2491_Pnm2	92.8502
gonorrhoeae_900453995.1_P1	gonorrhoeae_900087725.2_P1	92.8403
gonorrhoeae_900453995.1_P1	gonorrhoeae_002073615.2_P1	92.8403
gonorrhoeae_900453985.1_P1	gonorrhoeae_002073615.2_P1	92.8403
gonorrhoeae_900087725.2_P1	gonorrhoeae_900453995.1_P1	92.8403
gonorrhoeae_003855435.1_P1	gonorrhoeae_002073615.2_P1	92.8403
gonorrhoeae_002073615.2_P1	gonorrhoeae_900453995.1_P1	92.8403
gonorrhoeae_002073615.2_P1	gonorrhoeae_900453985.1_P1	92.8403
gonorrhoeae_002073615.2_P1	gonorrhoeae_003855435.1_P1	92.8403
meningitidis_003355295.1_P1	meningitidis_001703695.1_P1	92.7501
meningitidis_003355235.1_P2	meningitidis_001703695.1_P1	92.7501
meningitidis_003355235.1_P2	meningitidis_001697665.1_P2	92.7501
meningitidis_001703695.1_P1	meningitidis_003355295.1_P1	92.7501
meningitidis_001703695.1_P1	meningitidis_003355235.1_P2	92.7501
meningitidis_001697665.1_P2	meningitidis_003355235.1_P2	92.7501
gonorrhoeae_900454155.1_P1	gonorrhoeae_900087715.2_P2	92.7161
gonorrhoeae_900454065.1_P2	gonorrhoeae_900087645.2_P1	92.7161
gonorrhoeae_900454065.1_P2	gonorrhoeae_003855415.1_P1	92.7161
gonorrhoeae_900454065.1_P2	gonorrhoeae_003571465.1_P2	92.7161
gonorrhoeae_900454065.1_P2	gonorrhoeae_000273685.1_P1	92.7161
gonorrhoeae_900087715.2_P2	gonorrhoeae_900454155.1_P1	92.7161
gonorrhoeae_900087645.2_P1	gonorrhoeae_900454065.1_P2	92.7161
gonorrhoeae_003855415.1_P1	gonorrhoeae_900454065.1_P2	92.7161
gonorrhoeae_003571465.1_P2	gonorrhoeae_900454065.1_P2	92.7161
gonorrhoeae_000273685.1_P1	gonorrhoeae_900454065.1_P2	92.7161
gonorrhoeae_002607845.1_P1	gonorrhoeae_000006845.1_P1	92.5645
gonorrhoeae_002607845.1_P1	gonorrhoeae_000006845.1_Ngo1	92.5645
gonorrhoeae_000006845.1_P1	gonorrhoeae_002607845.1_P1	92.5645
gonorrhoeae_000006845.1_Ngo1	gonorrhoeae_002607845.1_P1	92.5645
gonorrhoeae_009757095.1_P1	gonorrhoeae_001661135.1_P3	92.5181
gonorrhoeae_001661135.1_P3	gonorrhoeae_009757095.1_P1	92.5181
weaveri_900086555.1_P1	elongata_003351685.1_P2	92.4746
elongata_003351685.1_P2	weaveri_900086555.1_P1	92.4746
gonorrhoeae_008065015.2_P1	gonorrhoeae_003428735.1_P3	92.44
gonorrhoeae_003428735.1_P3	gonorrhoeae_008065015.2_P1	92.44
gonorrhoeae_900453995.1_P2	gonorrhoeae_900087625.2_P2	92.3455
gonorrhoeae_900453995.1_P2	gonorrhoeae_001047255.1_P2	92.3455
gonorrhoeae_900087625.2_P2	gonorrhoeae_900453995.1_P2	92.3455
gonorrhoeae_900087625.2_P2	gonorrhoeae_003855415.1_P1	92.3455
gonorrhoeae_900087625.2_P2	gonorrhoeae_003571465.1_P2	92.3455
gonorrhoeae_003855415.1_P1	gonorrhoeae_900087625.2_P2	92.3455
gonorrhoeae_003855415.1_P1	gonorrhoeae_001047255.1_P2	92.3455
gonorrhoeae_003571465.1_P2	gonorrhoeae_900087625.2_P2	92.3455
gonorrhoeae_003571465.1_P2	gonorrhoeae_001047255.1_P2	92.3455
gonorrhoeae_001047255.1_P2	gonorrhoeae_900453995.1_P2	92.3455
gonorrhoeae_001047255.1_P2	gonorrhoeae_003855415.1_P1	92.3455
gonorrhoeae_001047255.1_P2	gonorrhoeae_003571465.1_P2	92.3455
gonorrhoeae_001047255.1_P2	gonorrhoeae_000273685.1_P1	92.3455
gonorrhoeae_000273685.1_P1	gonorrhoeae_001047255.1_P2	92.3455
gonorrhoeae_900637245.1_P1	gonorrhoeae_003428735.1_P1	92.3387
gonorrhoeae_003428735.1_P1	gonorrhoeae_900637245.1_P1	92.3387
gonorrhoeae_900453995.1_P1	gonorrhoeae_900087875.2_P2	92.331
gonorrhoeae_900087875.2_P2	gonorrhoeae_900453995.1_P1	92.331
gonorrhoeae_900087875.2_P2	gonorrhoeae_002073535.2_P2	92.331
gonorrhoeae_002073535.2_P2	gonorrhoeae_900087875.2_P2	92.331
gonorrhoeae_001956715.1_P2	gonorrhoeae_001661135.1_P1	92.3032
gonorrhoeae_001661135.1_P1	gonorrhoeae_001956715.1_P2	92.3032
meningitidis_900638555.1_P2	brasiliensis_009665055.1_P4	92.2789
brasiliensis_009665055.1_P4	meningitidis_900638555.1_P2	92.2789
gonorrhoeae_011058655.1_P2	gonorrhoeae_002073535.2_P1	92.2123
gonorrhoeae_003855195.1_P2	gonorrhoeae_002073535.2_P1	92.2123
gonorrhoeae_002073535.2_P1	gonorrhoeae_011058655.1_P2	92.2123
gonorrhoeae_002073535.2_P1	gonorrhoeae_003855195.1_P2	92.2123
polysaccharea_003355195.1_P2	meningitidis_001697845.1_P1	92.1622
meningitidis_001697845.1_P1	polysaccharea_003355195.1_P2	92.1622
gonorrhoeae_900453825.1_P2	gonorrhoeae_001956715.1_P2	92.1031
gonorrhoeae_001956715.1_P2	gonorrhoeae_900453825.1_P2	92.1031
meningitidis_001698085.1_P1	meningitidis_000083565.1_P3	91.918
meningitidis_001698085.1_P1	meningitidis_000026965.1_P1	91.918
meningitidis_000083565.1_P3	meningitidis_001698085.1_P1	91.918
meningitidis_000026965.1_P1	meningitidis_001698085.1_P1	91.918
gonorrhoeae_900087905.2_P1	gonorrhoeae_011058635.1_P1	91.8616
gonorrhoeae_900087785.2_P2	gonorrhoeae_003855235.1_P1	91.8616
gonorrhoeae_011058635.1_P1	gonorrhoeae_900087905.2_P1	91.8616
gonorrhoeae_003855235.1_P1	gonorrhoeae_900087785.2_P2	91.8616
gonorrhoeae_900454105.1_P2	gonorrhoeae_900453965.1_P2	91.8446
gonorrhoeae_900453965.1_P2	gonorrhoeae_900454105.1_P2	91.8446
gonorrhoeae_900453965.1_P2	gonorrhoeae_004332555.2_P1	91.8446
gonorrhoeae_004332555.2_P1	gonorrhoeae_900453965.1_P2	91.8446
gonorrhoeae_004332555.2_P1	gonorrhoeae_001956715.1_P2	91.8446
gonorrhoeae_001956715.1_P2	gonorrhoeae_004332555.2_P1	91.8446
gonorrhoeae_900454065.1_P2	gonorrhoeae_000006845.1_P1	91.7477
gonorrhoeae_900454065.1_P2	gonorrhoeae_000006845.1_Ngo1	91.7477
gonorrhoeae_000006845.1_P1	gonorrhoeae_900454065.1_P2	91.7477
gonorrhoeae_000006845.1_Ngo1	gonorrhoeae_900454065.1_P2	91.7477
meningitidis_Z2491_Pnm2	meningitidis_000026965.1_P2	91.6981
meningitidis_000026965.1_P2	meningitidis_Z2491_Pnm2	91.6981
gonorrhoeae_900454155.1_P1	gonorrhoeae_900186875.1_P2	91.6352
gonorrhoeae_900453995.1_P2	gonorrhoeae_900453825.1_P2	91.6352
gonorrhoeae_900453825.1_P2	gonorrhoeae_900453995.1_P2	91.6352
gonorrhoeae_900453825.1_P2	gonorrhoeae_900186935.1_P1	91.6352
gonorrhoeae_900186935.1_P1	gonorrhoeae_900453825.1_P2	91.6352
gonorrhoeae_900186875.1_P2	gonorrhoeae_900454155.1_P1	91.6352
gonorrhoeae_011058635.1_P2	gonorrhoeae_003428775.1_P1	91.6007
gonorrhoeae_003428775.1_P1	gonorrhoeae_011058635.1_P2	91.6007
meningitidis_001703695.1_P1	meningitidis_001697985.1_P2	91.5971
meningitidis_001697985.1_P2	meningitidis_001703695.1_P1	91.5971
meningitidis_001697985.1_P2	meningitidis_001697665.1_P2	91.5971
meningitidis_001697665.1_P2	meningitidis_001697985.1_P2	91.5971
polysaccharea_003355195.1_P2	meningitidis_001698085.1_P2	91.5825
meningitidis_001698085.1_P2	polysaccharea_003355195.1_P2	91.5825
weaveri_900638685.1_P2	lactamica_003351565.1_P3	91.5428
lactamica_003351565.1_P3	weaveri_900638685.1_P2	91.5428
gonorrhoeae_900454185.1_P2	gonorrhoeae_001956715.1_P2	91.403
gonorrhoeae_900453995.1_P2	gonorrhoeae_900087725.2_P2	91.403
gonorrhoeae_900087725.2_P2	gonorrhoeae_900453995.1_P2	91.403
gonorrhoeae_900087725.2_P2	gonorrhoeae_011058635.1_P1	91.403
gonorrhoeae_011058635.1_P1	gonorrhoeae_900087725.2_P2	91.403
gonorrhoeae_001956715.1_P2	gonorrhoeae_900454185.1_P2	91.403
meningitidis_MC58_MuMenB	brasiliensis_009665055.1_P4	91.3857
brasiliensis_009665055.1_P4	meningitidis_MC58_MuMenB	91.3857
meningitidis_MC58_MuMenB	meningitidis_900638595.1_P1	91.3613
meningitidis_900638595.1_P1	meningitidis_MC58_MuMenB	91.3613
gonorrhoeae_900454155.1_P2	gonorrhoeae_004332555.2_P2	91.3101
gonorrhoeae_004332555.2_P2	gonorrhoeae_900454155.1_P2	91.3101
meningitidis_900638555.1_P2	brasiliensis_009671065.1_P4	91.1907
brasiliensis_009671065.1_P4	meningitidis_900638555.1_P2	91.1907
gonorrhoeae_004332535.2_P2	gonorrhoeae_001956715.1_P2	91.1065
gonorrhoeae_001956715.1_P2	gonorrhoeae_004332535.2_P2	91.1065
gonorrhoeae_900453795.1_P2	gonorrhoeae_008065015.2_P1	91.0998
gonorrhoeae_008065015.2_P1	gonorrhoeae_900453795.1_P2	91.0998
polysaccharea_003355195.1_P2	lactamica_003351565.1_P4	91.0328
lactamica_003351565.1_P4	polysaccharea_003355195.1_P2	91.0328
gonorrhoeae_011058675.1_P2	gonorrhoeae_003855375.1_P2	91.0243
gonorrhoeae_009757075.1_P2	gonorrhoeae_001661135.1_P1	91.0243
gonorrhoeae_009650075.1_P1	gonorrhoeae_001661135.1_P1	91.0243
gonorrhoeae_003855375.1_P2	gonorrhoeae_011058675.1_P2	91.0243
gonorrhoeae_001661135.1_P1	gonorrhoeae_009757075.1_P2	91.0243
gonorrhoeae_001661135.1_P1	gonorrhoeae_009650075.1_P1	91.0243
gonorrhoeae_900453795.1_P2	gonorrhoeae_000006845.1_P1	90.9792
gonorrhoeae_900453795.1_P2	gonorrhoeae_000006845.1_Ngo1	90.9792
gonorrhoeae_003571445.1_P2	gonorrhoeae_000006845.1_P1	90.9792
gonorrhoeae_003571445.1_P2	gonorrhoeae_000006845.1_Ngo1	90.9792
gonorrhoeae_000006845.1_P1	gonorrhoeae_900453795.1_P2	90.9792
gonorrhoeae_000006845.1_P1	gonorrhoeae_003571445.1_P2	90.9792
gonorrhoeae_000006845.1_Ngo1	gonorrhoeae_900453795.1_P2	90.9792
gonorrhoeae_000006845.1_Ngo1	gonorrhoeae_003571445.1_P2	90.9792
gonorrhoeae_009757045.1_P2	gonorrhoeae_003855295.1_P2	90.9623
gonorrhoeae_003855295.1_P2	gonorrhoeae_009757045.1_P2	90.9623
gonorrhoeae_003855295.1_P2	gonorrhoeae_003855235.1_P1	90.9623
gonorrhoeae_003855295.1_P2	gonorrhoeae_000273685.1_P1	90.9623
gonorrhoeae_003855235.1_P1	gonorrhoeae_003855295.1_P2	90.9623
gonorrhoeae_000273685.1_P1	gonorrhoeae_003855295.1_P2	90.9623
gonorrhoeae_900454155.1_P1	gonorrhoeae_900453995.1_P2	90.9614
gonorrhoeae_900453995.1_P2	gonorrhoeae_900454155.1_P1	90.9614
gonorrhoeae_900186935.1_P1	gonorrhoeae_003855415.1_P1	90.9614
gonorrhoeae_003855415.1_P1	gonorrhoeae_900186935.1_P1	90.9614
gonorrhoeae_900087905.2_P1	gonorrhoeae_001047225.1_P1	90.9273
gonorrhoeae_900087785.2_P2	gonorrhoeae_001047225.1_P1	90.9273
gonorrhoeae_001047225.1_P1	gonorrhoeae_900087905.2_P1	90.9273
gonorrhoeae_001047225.1_P1	gonorrhoeae_900087785.2_P2	90.9273
gonorrhoeae_900087725.2_P1	gonorrhoeae_900087625.2_P1	90.8483
gonorrhoeae_900087625.2_P1	gonorrhoeae_900087725.2_P1	90.8483
gonorrhoeae_011058655.1_P2	gonorrhoeae_011058635.1_P2	90.8418
gonorrhoeae_011058635.1_P2	gonorrhoeae_011058655.1_P2	90.8418
gonorrhoeae_900453825.1_P2	gonorrhoeae_002073535.2_P1	90.7496
gonorrhoeae_900186875.1_P2	gonorrhoeae_009757075.1_P2	90.7496
gonorrhoeae_009757075.1_P2	gonorrhoeae_900186875.1_P2	90.7496
gonorrhoeae_002073535.2_P1	gonorrhoeae_900453825.1_P2	90.7496
weaveri_900638685.1_P2	sp10022_002327085.1_P1	90.725
sp10022_002327085.1_P1	weaveri_900638685.1_P2	90.725
gonorrhoeae_004332535.2_P2	gonorrhoeae_000273685.1_P1	90.6386
gonorrhoeae_000273685.1_P1	gonorrhoeae_004332535.2_P2	90.6386
gonorrhoeae_900454065.1_P2	gonorrhoeae_011058655.1_P2	90.6101
gonorrhoeae_011058655.1_P2	gonorrhoeae_900454065.1_P2	90.6101
gonorrhoeae_900454105.1_P2	gonorrhoeae_900411645.1_P2	90.5657
gonorrhoeae_900454105.1_P2	gonorrhoeae_009650075.1_P1	90.5657
gonorrhoeae_900411645.1_P2	gonorrhoeae_900454105.1_P2	90.5657
gonorrhoeae_009650075.1_P1	gonorrhoeae_900454105.1_P2	90.5657
meningitidis_001703695.1_P1	meningitidis_001697405.1_P2	90.553
meningitidis_001697665.1_P2	meningitidis_001697405.1_P2	90.553
meningitidis_001697405.1_P2	meningitidis_001703695.1_P1	90.553
meningitidis_001697405.1_P2	meningitidis_001697665.1_P2	90.553
gonorrhoeae_900454185.1_P2	gonorrhoeae_002073615.2_P2	90.5355
gonorrhoeae_003855415.1_P1	gonorrhoeae_003428665.1_P2	90.5355
gonorrhoeae_003855235.1_P1	gonorrhoeae_002073615.2_P2	90.5355
gonorrhoeae_003428665.1_P2	gonorrhoeae_003855415.1_P1	90.5355
gonorrhoeae_003428665.1_P2	gonorrhoeae_000273685.1_P1	90.5355
gonorrhoeae_002073615.2_P2	gonorrhoeae_900454185.1_P2	90.5355
gonorrhoeae_002073615.2_P2	gonorrhoeae_003855235.1_P1	90.5355
gonorrhoeae_000273685.1_P1	gonorrhoeae_003428665.1_P2	90.5355
gonorrhoeae_900454035.1_P1	gonorrhoeae_900453985.1_P1	90.5099
gonorrhoeae_900453985.1_P1	gonorrhoeae_900454035.1_P1	90.5099
gonorrhoeae_900454105.1_P1	gonorrhoeae_003855355.1_P2	90.4578
gonorrhoeae_003855355.1_P2	gonorrhoeae_900454105.1_P1	90.4578
gonorrhoeae_900454085.1_P1	gonorrhoeae_900186875.1_P1	90.453
gonorrhoeae_900454065.1_P1	gonorrhoeae_003855295.1_P1	90.453
gonorrhoeae_900186875.1_P1	gonorrhoeae_900454085.1_P1	90.453
gonorrhoeae_003855295.1_P1	gonorrhoeae_900454065.1_P1	90.453
gonorrhoeae_900087875.2_P2	gonorrhoeae_003428735.1_P1	90.3335
gonorrhoeae_003428735.1_P1	gonorrhoeae_900087875.2_P2	90.3335
gonorrhoeae_900087645.2_P1	gonorrhoeae_000006845.1_P1	90.3229
gonorrhoeae_900087645.2_P1	gonorrhoeae_000006845.1_Ngo1	90.3229
gonorrhoeae_000006845.1_P1	gonorrhoeae_900087645.2_P1	90.3229
gonorrhoeae_000006845.1_Ngo1	gonorrhoeae_900087645.2_P1	90.3229
gonorrhoeae_900087625.2_P1	gonorrhoeae_000020105.1_P1	90.3043
gonorrhoeae_000020105.1_P1	gonorrhoeae_900087625.2_P1	90.3043
lactamica_003351565.1_P3	elongata_003351685.1_P2	90.2887
elongata_003351685.1_P2	lactamica_003351565.1_P3	90.2887
gonorrhoeae_900087785.2_P2	gonorrhoeae_002607845.1_P1	90.2411
gonorrhoeae_002607845.1_P1	gonorrhoeae_900087785.2_P2	90.2411
sp10022_002327085.1_P1	elongata_003351685.1_P2	90.2362
elongata_003351685.1_P2	sp10022_002327085.1_P1	90.2362
gonorrhoeae_900087725.2_P2	gonorrhoeae_003428755.1_P3	90.1678
gonorrhoeae_003428755.1_P3	gonorrhoeae_900087725.2_P2	90.1678
gonorrhoeae_900637245.1_P1	gonorrhoeae_011058675.1_P2	90.1241
gonorrhoeae_900454075.1_P4	gonorrhoeae_900186935.1_P1	90.1241
gonorrhoeae_900454075.1_P4	gonorrhoeae_003855215.1_P3	90.1241
gonorrhoeae_900454075.1_P4	gonorrhoeae_003571465.1_P2	90.1241
gonorrhoeae_900453995.1_P2	gonorrhoeae_002073535.2_P1	90.1241
gonorrhoeae_900186935.1_P1	gonorrhoeae_900454075.1_P4	90.1241
gonorrhoeae_900186935.1_P1	gonorrhoeae_009757075.1_P2	90.1241
gonorrhoeae_900186935.1_P1	gonorrhoeae_008065015.2_P1	90.1241
gonorrhoeae_900087905.2_P2	gonorrhoeae_011058675.1_P2	90.1241
gonorrhoeae_900087905.2_P2	gonorrhoeae_009757095.1_P1	90.1241
gonorrhoeae_011058675.1_P2	gonorrhoeae_900637245.1_P1	90.1241
gonorrhoeae_011058675.1_P2	gonorrhoeae_900087905.2_P2	90.1241
gonorrhoeae_009757095.1_P1	gonorrhoeae_900087905.2_P2	90.1241
gonorrhoeae_009757075.1_P2	gonorrhoeae_900186935.1_P1	90.1241
gonorrhoeae_008065015.2_P1	gonorrhoeae_900186935.1_P1	90.1241
gonorrhoeae_008065015.2_P1	gonorrhoeae_000273685.1_P1	90.1241
gonorrhoeae_003855215.1_P3	gonorrhoeae_900454075.1_P4	90.1241
gonorrhoeae_003571465.1_P2	gonorrhoeae_900454075.1_P4	90.1241
gonorrhoeae_002073535.2_P1	gonorrhoeae_900453995.1_P2	90.1241
gonorrhoeae_000273685.1_P1	gonorrhoeae_008065015.2_P1	90.1241
gonorrhoeae_900087645.2_P1	gonorrhoeae_001047225.1_P1	90.0782
gonorrhoeae_003855415.1_P1	gonorrhoeae_001047225.1_P1	90.0782
gonorrhoeae_001047225.1_P1	gonorrhoeae_900087645.2_P1	90.0782
gonorrhoeae_001047225.1_P1	gonorrhoeae_003855415.1_P1	90.0782
polysaccharea_003355195.1_P2	meningitidis_900638555.1_P2	90.0111
meningitidis_900638555.1_P2	polysaccharea_003355195.1_P2	90.0111
meningitidis_900638555.1_P2	meningitidis_001697845.1_P1	90.0111
meningitidis_003355315.1_P1	meningitidis_000014105.1_P1	90.0111
meningitidis_001697845.1_P1	meningitidis_900638555.1_P2	90.0111
meningitidis_000014105.1_P1	meningitidis_003355315.1_P1	90.0111
gonorrhoeae_900454035.1_P1	gonorrhoeae_900087725.2_P1	90.0111
gonorrhoeae_900087725.2_P1	gonorrhoeae_900454035.1_P1	90.0111
gonorrhoeae_009757095.1_P1	gonorrhoeae_003855355.1_P2	89.9981
gonorrhoeae_003855355.1_P2	gonorrhoeae_009757095.1_P1	89.9981
polysaccharea_003355195.1_P2	meningitidis_MC58_MuMenB	89.9676
meningitidis_MC58_MuMenB	polysaccharea_003355195.1_P2	89.9676
gonorrhoeae_900454185.1_P1	gonorrhoeae_900454155.1_P2	89.9615
gonorrhoeae_900454155.1_P2	gonorrhoeae_900454185.1_P1	89.9615
gonorrhoeae_900454065.1_P1	gonorrhoeae_003428675.1_P2	89.9034
gonorrhoeae_003428675.1_P2	gonorrhoeae_900454065.1_P1	89.9034
gonorrhoeae_002073615.2_P2	gonorrhoeae_000006845.1_P1	89.8722
gonorrhoeae_002073615.2_P2	gonorrhoeae_000006845.1_Ngo1	89.8722
gonorrhoeae_000006845.1_P1	gonorrhoeae_002073615.2_P2	89.8722
gonorrhoeae_000006845.1_Ngo1	gonorrhoeae_002073615.2_P2	89.8722
gonorrhoeae_900087905.2_P1	gonorrhoeae_011058655.1_P2	89.8675
gonorrhoeae_011058655.1_P2	gonorrhoeae_900087905.2_P1	89.8675
gonorrhoeae_003855195.1_P2	gonorrhoeae_001661135.1_P1	89.8675
gonorrhoeae_001661135.1_P1	gonorrhoeae_003855195.1_P2	89.8675
gonorrhoeae_900087725.2_P2	gonorrhoeae_002607845.1_P1	89.7825
gonorrhoeae_002607845.1_P1	gonorrhoeae_900087725.2_P2	89.7825
gonorrhoeae_004332535.2_P2	gonorrhoeae_002073535.2_P1	89.7531
gonorrhoeae_002073535.2_P1	gonorrhoeae_004332535.2_P2	89.7531
gonorrhoeae_900453995.1_P2	gonorrhoeae_003428755.1_P3	89.7262
gonorrhoeae_900087645.2_P1	gonorrhoeae_003428755.1_P3	89.7262
gonorrhoeae_009757045.1_P2	gonorrhoeae_003428755.1_P3	89.7262
gonorrhoeae_003428755.1_P3	gonorrhoeae_900453995.1_P2	89.7262
gonorrhoeae_003428755.1_P3	gonorrhoeae_900087645.2_P1	89.7262
gonorrhoeae_003428755.1_P3	gonorrhoeae_009757045.1_P2	89.7262
meningitidis_001698085.1_P2	brasiliensis_009665055.1_P4	89.6964
brasiliensis_009665055.1_P4	meningitidis_001698085.1_P2	89.6964
gonorrhoeae_003855355.1_P2	gonorrhoeae_001661135.1_P3	89.5795
gonorrhoeae_001661135.1_P3	gonorrhoeae_003855355.1_P2	89.5795
gonorrhoeae_900087905.2_P2	gonorrhoeae_900087725.2_P1	89.5447
gonorrhoeae_900087725.2_P1	gonorrhoeae_900087905.2_P2	89.5447
gonorrhoeae_900454035.1_P1	gonorrhoeae_900087875.2_P2	89.534
gonorrhoeae_900087875.2_P2	gonorrhoeae_900454035.1_P1	89.534
gonorrhoeae_900087905.2_P1	gonorrhoeae_900087715.2_P2	89.505
gonorrhoeae_900087715.2_P2	gonorrhoeae_900087905.2_P1	89.505
gonorrhoeae_900454185.1_P1	gonorrhoeae_001661135.1_P3	89.4522
gonorrhoeae_001661135.1_P3	gonorrhoeae_900454185.1_P1	89.4522
gonorrhoeae_900454105.1_P2	gonorrhoeae_003855195.1_P2	89.4089
gonorrhoeae_011058655.1_P2	gonorrhoeae_004332555.2_P1	89.4089
gonorrhoeae_011058655.1_P2	gonorrhoeae_001956715.1_P2	89.4089
gonorrhoeae_004332555.2_P1	gonorrhoeae_011058655.1_P2	89.4089
gonorrhoeae_003855195.1_P2	gonorrhoeae_900454105.1_P2	89.4089
gonorrhoeae_001956715.1_P2	gonorrhoeae_011058655.1_P2	89.4089
gonorrhoeae_007107365.1_P2	gonorrhoeae_003855415.1_P2	89.3972
gonorrhoeae_003855415.1_P2	gonorrhoeae_007107365.1_P2	89.3972
meningitidis_000626595.1_P1	lactamica_003351565.1_P4	89.3806
lactamica_003351565.1_P4	meningitidis_000626595.1_P1	89.3806
gonorrhoeae_900453985.1_P1	gonorrhoeae_900087715.2_P1	89.3806
gonorrhoeae_900087715.2_P1	gonorrhoeae_900453985.1_P1	89.3806
gonorrhoeae_900186935.1_P2	gonorrhoeae_003428735.1_P1	89.3789
gonorrhoeae_003428735.1_P1	gonorrhoeae_900186935.1_P2	89.3789
gonorrhoeae_003855215.1_P3	gonorrhoeae_001047275.1_P1	89.3409
gonorrhoeae_001047275.1_P1	gonorrhoeae_003855215.1_P3	89.3409
polysaccharea_003355195.1_P2	meningitidis_001697345.1_P2	89.3141
meningitidis_001697345.1_P2	polysaccharea_003355195.1_P2	89.3141
gonorrhoeae_002073535.2_P1	gonorrhoeae_001047225.1_P1	89.2866
gonorrhoeae_001047225.1_P1	gonorrhoeae_002073535.2_P1	89.2866
meningitidis_003355295.1_P2	meningitidis_000014105.1_P1	89.1422
meningitidis_000014105.1_P1	meningitidis_003355295.1_P2	89.1422
gonorrhoeae_004332535.2_P2	gonorrhoeae_003428735.1_P3	89.1197
gonorrhoeae_003428735.1_P3	gonorrhoeae_004332535.2_P2	89.1197
gonorrhoeae_900087875.2_P2	gonorrhoeae_001956715.1_P1	89.1037
gonorrhoeae_001956715.1_P1	gonorrhoeae_900087875.2_P2	89.1037
gonorrhoeae_900454065.1_P2	gonorrhoeae_900087725.2_P2	89.0464
gonorrhoeae_900087725.2_P2	gonorrhoeae_900454065.1_P2	89.0464
gonorrhoeae_900087905.2_P2	gonorrhoeae_900087875.2_P2	89.0354
gonorrhoeae_900087905.2_P2	gonorrhoeae_000020105.1_P1	89.0354
[truncated: 24,740 more rows]

## Sheet: 5
Tab 5.
Virus 1	Virus 2	Edge weight
lactamica_003351565.1_V0_P	lactamica_002022745.1_V0_P	289.858
lactamica_002022745.1_V0_P	lactamica_003351565.1_V0_P	289.858
gonorrhoeae_900454185.1_V1_P	gonorrhoeae_900087635.2_V0_P	252.744
gonorrhoeae_900087635.2_V0_P	gonorrhoeae_900454185.1_V1_P	252.744
meningitidis_008330885.1_V0_P	meningitidis_008330825.1_V0_P	246.498
meningitidis_008330885.1_V0_P	meningitidis_008330805.1_V0_P	246.498
meningitidis_008330825.1_V0_P	meningitidis_008330885.1_V0_P	246.498
meningitidis_008330825.1_V0_P	meningitidis_008330805.1_V0_P	246.498
meningitidis_008330805.1_V0_P	meningitidis_008330885.1_V0_P	246.498
meningitidis_008330805.1_V0_P	meningitidis_008330825.1_V0_P	246.498
gonorrhoeae_900453925.1_V0_P	gonorrhoeae_001661115.1_V0_P	245.755
gonorrhoeae_001661115.1_V0_P	gonorrhoeae_900453925.1_V0_P	245.755
meningitidis_001698025.1_V0_P	meningitidis_001697865.1_V0_P	243.402
meningitidis_001697865.1_V0_P	meningitidis_001698025.1_V0_P	243.402
meningitidis_900638555.1_V0_P	meningitidis_002073575.2_V0_P	243.146
meningitidis_002073575.2_V0_P	meningitidis_900638555.1_V0_P	243.146
gonorrhoeae_003855215.1_V0_P	gonorrhoeae_003571465.1_V0_P	239.212
gonorrhoeae_003571465.1_V0_P	gonorrhoeae_003855215.1_V0_P	239.212
gonorrhoeae_900087905.2_V0_P	gonorrhoeae_900087735.2_V0_P	238.987
gonorrhoeae_900087735.2_V0_P	gonorrhoeae_900087905.2_V0_P	238.987
meningitidis_002073675.2_V0_P	meningitidis_001698005.1_V0_P	236.603
meningitidis_002073675.2_V0_P	meningitidis_001697945.1_V0_P	236.603
meningitidis_002073675.2_V0_P	meningitidis_000800235.1_V0_P	236.603
meningitidis_001698005.1_V0_P	meningitidis_002073675.2_V0_P	236.603
meningitidis_001698005.1_V0_P	meningitidis_001697945.1_V0_P	236.603
meningitidis_001698005.1_V0_P	meningitidis_000800235.1_V0_P	236.603
meningitidis_001697945.1_V0_P	meningitidis_002073675.2_V0_P	236.603
meningitidis_001697945.1_V0_P	meningitidis_001698005.1_V0_P	236.603
meningitidis_001697945.1_V0_P	meningitidis_000800235.1_V0_P	236.603
meningitidis_000800235.1_V0_P	meningitidis_002073675.2_V0_P	236.603
meningitidis_000800235.1_V0_P	meningitidis_001698005.1_V0_P	236.603
meningitidis_000800235.1_V0_P	meningitidis_001697945.1_V0_P	236.603
meningitidis_002073675.2_V0_P	meningitidis_001703755.1_V0_P	234.79
meningitidis_001703755.1_V0_P	meningitidis_002073675.2_V0_P	234.79
meningitidis_001703755.1_V0_P	meningitidis_001698005.1_V0_P	234.79
meningitidis_001703755.1_V0_P	meningitidis_001697945.1_V0_P	234.79
meningitidis_001703755.1_V0_P	meningitidis_000800235.1_V0_P	234.79
meningitidis_001698005.1_V0_P	meningitidis_001703755.1_V0_P	234.79
meningitidis_001697945.1_V0_P	meningitidis_001703755.1_V0_P	234.79
meningitidis_000800235.1_V0_P	meningitidis_001703755.1_V0_P	234.79
meningitidis_003355335.1_V0_P	meningitidis_002951575.1_V0_P	233.193
meningitidis_002951575.1_V0_P	meningitidis_003355335.1_V0_P	233.193
meningitidis_001703715.1_V0_P	meningitidis_001697585.1_V0_P	233.193
meningitidis_001697585.1_V0_P	meningitidis_001703715.1_V0_P	233.193
meningitidis_001698085.1_V0_P	meningitidis_001698025.1_V0_P	232.249
meningitidis_001698085.1_V0_P	meningitidis_001697865.1_V0_P	232.249
meningitidis_001698025.1_V0_P	meningitidis_001698085.1_V0_P	232.249
meningitidis_001697865.1_V0_P	meningitidis_001698085.1_V0_P	232.249
meningitidis_003355335.1_V0_P	meningitidis_002073675.2_V0_P	231.387
meningitidis_003355335.1_V0_P	meningitidis_001698005.1_V0_P	231.387
meningitidis_003355335.1_V0_P	meningitidis_001697945.1_V0_P	231.387
meningitidis_003355335.1_V0_P	meningitidis_000800235.1_V0_P	231.387
meningitidis_002951575.1_V0_P	meningitidis_002073675.2_V0_P	231.387
meningitidis_002951575.1_V0_P	meningitidis_001698005.1_V0_P	231.387
meningitidis_002951575.1_V0_P	meningitidis_001697945.1_V0_P	231.387
meningitidis_002951575.1_V0_P	meningitidis_000800235.1_V0_P	231.387
meningitidis_002073675.2_V0_P	meningitidis_003355335.1_V0_P	231.387
meningitidis_002073675.2_V0_P	meningitidis_002951575.1_V0_P	231.387
meningitidis_002073675.2_V0_P	meningitidis_001703715.1_V0_P	231.387
meningitidis_002073675.2_V0_P	meningitidis_001697585.1_V0_P	231.387
meningitidis_001703715.1_V0_P	meningitidis_002073675.2_V0_P	231.387
meningitidis_001703715.1_V0_P	meningitidis_001698005.1_V0_P	231.387
meningitidis_001703715.1_V0_P	meningitidis_001697945.1_V0_P	231.387
meningitidis_001703715.1_V0_P	meningitidis_000800235.1_V0_P	231.387
meningitidis_001698005.1_V0_P	meningitidis_003355335.1_V0_P	231.387
meningitidis_001698005.1_V0_P	meningitidis_002951575.1_V0_P	231.387
meningitidis_001698005.1_V0_P	meningitidis_001703715.1_V0_P	231.387
meningitidis_001698005.1_V0_P	meningitidis_001697585.1_V0_P	231.387
meningitidis_001697945.1_V0_P	meningitidis_003355335.1_V0_P	231.387
meningitidis_001697945.1_V0_P	meningitidis_002951575.1_V0_P	231.387
meningitidis_001697945.1_V0_P	meningitidis_001703715.1_V0_P	231.387
meningitidis_001697945.1_V0_P	meningitidis_001697585.1_V0_P	231.387
meningitidis_001697585.1_V0_P	meningitidis_002073675.2_V0_P	231.387
meningitidis_001697585.1_V0_P	meningitidis_001698005.1_V0_P	231.387
meningitidis_001697585.1_V0_P	meningitidis_001697945.1_V0_P	231.387
meningitidis_001697585.1_V0_P	meningitidis_000800235.1_V0_P	231.387
meningitidis_000800235.1_V0_P	meningitidis_003355335.1_V0_P	231.387
meningitidis_000800235.1_V0_P	meningitidis_002951575.1_V0_P	231.387
meningitidis_000800235.1_V0_P	meningitidis_001703715.1_V0_P	231.387
meningitidis_000800235.1_V0_P	meningitidis_001697585.1_V0_P	231.387
meningitidis_003355335.1_V0_P	meningitidis_001703755.1_V0_P	229.875
meningitidis_002951575.1_V0_P	meningitidis_001703755.1_V0_P	229.875
meningitidis_001703755.1_V0_P	meningitidis_003355335.1_V0_P	229.875
meningitidis_001703755.1_V0_P	meningitidis_002951575.1_V0_P	229.875
meningitidis_001703755.1_V0_P	meningitidis_001703715.1_V0_P	229.875
meningitidis_001703755.1_V0_P	meningitidis_001697585.1_V0_P	229.875
meningitidis_001703715.1_V0_P	meningitidis_001703755.1_V0_P	229.875
meningitidis_001697585.1_V0_P	meningitidis_001703755.1_V0_P	229.875
meningitidis_009664675.1_V0_P	meningitidis_008330885.1_V0_P	229.369
meningitidis_009664675.1_V0_P	meningitidis_008330825.1_V0_P	229.369
meningitidis_009664675.1_V0_P	meningitidis_008330805.1_V0_P	229.369
meningitidis_008330885.1_V0_P	meningitidis_009664675.1_V0_P	229.369
meningitidis_008330825.1_V0_P	meningitidis_009664675.1_V0_P	229.369
meningitidis_008330805.1_V0_P	meningitidis_009664675.1_V0_P	229.369
gonorrhoeae_003855415.1_V0_P	gonorrhoeae_003855235.1_V0_P	229.369
gonorrhoeae_003855235.1_V0_P	gonorrhoeae_003855415.1_V0_P	229.369
meningitidis_900638595.1_V0_P	meningitidis_000626595.1_V0_P	229.306
meningitidis_001750825.1_V0_P	meningitidis_000626595.1_V0_P	229.306
meningitidis_000626595.1_V0_P	meningitidis_900638595.1_V0_P	229.306
meningitidis_000626595.1_V0_P	meningitidis_001750825.1_V0_P	229.306
meningitidis_900638575.1_V0_P	meningitidis_000009105.1_V0_P	229.246
meningitidis_000009105.1_V0_P	meningitidis_900638575.1_V0_P	229.246
gonorrhoeae_900454065.1_V0_P	gonorrhoeae_003855295.1_V0_P	228.282
gonorrhoeae_003855295.1_V0_P	gonorrhoeae_900454065.1_V0_P	228.282
gonorrhoeae_900186935.1_V0_P	gonorrhoeae_900087735.2_V0_P	227.657
gonorrhoeae_900087735.2_V0_P	gonorrhoeae_900186935.1_V0_P	227.657
meningitidis_008330885.1_V0_P	meningitidis_008330785.1_V0_P	227.423
meningitidis_008330825.1_V0_P	meningitidis_008330785.1_V0_P	227.423
meningitidis_008330805.1_V0_P	meningitidis_008330785.1_V0_P	227.423
meningitidis_008330785.1_V0_P	meningitidis_008330885.1_V0_P	227.423
meningitidis_008330785.1_V0_P	meningitidis_008330825.1_V0_P	227.423
meningitidis_008330785.1_V0_P	meningitidis_008330805.1_V0_P	227.423
meningitidis_003355355.1_V0_P	meningitidis_003355275.1_V1_P	226.178
meningitidis_003355335.1_V0_P	meningitidis_001703715.1_V0_P	226.178
meningitidis_003355335.1_V0_P	meningitidis_001697585.1_V0_P	226.178
meningitidis_003355275.1_V1_P	meningitidis_003355355.1_V0_P	226.178
meningitidis_002951575.1_V0_P	meningitidis_001703715.1_V0_P	226.178
meningitidis_002951575.1_V0_P	meningitidis_001697585.1_V0_P	226.178
meningitidis_001703715.1_V0_P	meningitidis_003355335.1_V0_P	226.178
meningitidis_001703715.1_V0_P	meningitidis_002951575.1_V0_P	226.178
meningitidis_001697585.1_V0_P	meningitidis_003355335.1_V0_P	226.178
meningitidis_001697585.1_V0_P	meningitidis_002951575.1_V0_P	226.178
gonorrhoeae_900186935.1_V1_P	gonorrhoeae_900087735.2_V1_P	225.154
gonorrhoeae_900087735.2_V1_P	gonorrhoeae_900186935.1_V1_P	225.154
meningitidis_900638595.1_V0_P	meningitidis_001750825.1_V0_P	224.978
meningitidis_001750825.1_V0_P	meningitidis_900638595.1_V0_P	224.978
meningitidis_002073575.2_V0_P	meningitidis_001697125.1_V0_P	223.502
meningitidis_001697125.1_V0_P	meningitidis_002073575.2_V0_P	223.502
meningitidis_003355415.1_V0_P	meningitidis_000816165.1_V0_P	221.844
meningitidis_000816165.1_V0_P	meningitidis_003355415.1_V0_P	221.844
gonorrhoeae_900453925.1_V0_P	gonorrhoeae_900186915.1_V0_P	219.78
gonorrhoeae_900186915.1_V0_P	gonorrhoeae_900453925.1_V0_P	219.78
gonorrhoeae_009650075.1_V0_P	gonorrhoeae_007107165.1_V0_P	219.443
gonorrhoeae_007107165.1_V0_P	gonorrhoeae_009650075.1_V0_P	219.443
gonorrhoeae_900186875.1_V1_P	gonorrhoeae_003571445.1_V1_P	219.278
gonorrhoeae_003571445.1_V1_P	gonorrhoeae_900186875.1_V1_P	219.278
meningitidis_009664675.1_V0_P	meningitidis_008330785.1_V0_P	218.096
meningitidis_008330785.1_V0_P	meningitidis_009664675.1_V0_P	218.096
gonorrhoeae_900637245.1_V0_P	gonorrhoeae_900087735.2_V0_P	218.057
gonorrhoeae_900087735.2_V0_P	gonorrhoeae_900637245.1_V0_P	218.057
gonorrhoeae_900453965.1_V0_P	gonorrhoeae_900087795.2_V0_P	217.609
gonorrhoeae_900087795.2_V0_P	gonorrhoeae_900453965.1_V0_P	217.609
meningitidis_000816165.1_V0_P	meningitidis_000191445.1_V0_P	217.603
meningitidis_000191445.1_V0_P	meningitidis_000816165.1_V0_P	217.603
meningitidis_000626595.1_V0_P	meningitidis_000009105.1_V0_P	216.629
meningitidis_000009105.1_V0_P	meningitidis_000626595.1_V0_P	216.629
gonorrhoeae_900186915.1_V1_P	gonorrhoeae_900186875.1_V1_P	214.782
gonorrhoeae_900186875.1_V1_P	gonorrhoeae_900186915.1_V1_P	214.782
meningitidis_900638575.1_V0_P	meningitidis_000626595.1_V0_P	214.668
meningitidis_000626595.1_V0_P	meningitidis_900638575.1_V0_P	214.668
gonorrhoeae_900186915.1_V0_P	gonorrhoeae_001661115.1_V0_P	214.349
gonorrhoeae_001661115.1_V0_P	gonorrhoeae_900186915.1_V0_P	214.349
gonorrhoeae_900454165.1_V0_P	gonorrhoeae_900087875.2_V1_P	213.803
gonorrhoeae_900087875.2_V1_P	gonorrhoeae_900454165.1_V0_P	213.803
gonorrhoeae_900454185.1_V0_P	gonorrhoeae_900087635.2_V1_P	212.574
gonorrhoeae_900087635.2_V1_P	gonorrhoeae_900454185.1_V0_P	212.574
meningitidis_001750825.1_V0_P	meningitidis_000009105.1_V0_P	212.321
meningitidis_000009105.1_V0_P	meningitidis_001750825.1_V0_P	212.321
meningitidis_003355355.1_V0_P	meningitidis_000191425.1_V0_P	211.931
meningitidis_003355275.1_V1_P	meningitidis_000191425.1_V0_P	211.931
meningitidis_000191425.1_V0_P	meningitidis_003355355.1_V0_P	211.931
meningitidis_000191425.1_V0_P	meningitidis_003355275.1_V1_P	211.931
meningitidis_001703735.1_V0_P	meningitidis_001697845.1_V0_P	211.811
meningitidis_001697845.1_V0_P	meningitidis_001703735.1_V0_P	211.811
gonorrhoeae_009757045.1_V0_P	gonorrhoeae_009757025.1_V1_P	211.367
gonorrhoeae_009757025.1_V1_P	gonorrhoeae_009757045.1_V0_P	211.367
meningitidis_002075815.1_V0_P	meningitidis_000191425.1_V0_P	211.02
meningitidis_000191425.1_V0_P	meningitidis_002075815.1_V0_P	211.02
meningitidis_001697845.1_V0_P	meningitidis_001697345.1_V0_P	210.6
meningitidis_001697345.1_V0_P	meningitidis_001697845.1_V0_P	210.6
gonorrhoeae_003855355.1_V0_P	gonorrhoeae_003428735.1_V0_P	210.482
gonorrhoeae_003428735.1_V0_P	gonorrhoeae_003855355.1_V0_P	210.482
meningitidis_900638575.1_V0_P	meningitidis_001750825.1_V0_P	210.47
meningitidis_001750825.1_V0_P	meningitidis_900638575.1_V0_P	210.47
gonorrhoeae_900186915.1_V1_P	gonorrhoeae_003571445.1_V1_P	210.202
gonorrhoeae_003571445.1_V1_P	gonorrhoeae_900186915.1_V1_P	210.202
gonorrhoeae_900454185.1_V1_P	gonorrhoeae_900087905.2_V0_P	209.473
gonorrhoeae_900087905.2_V0_P	gonorrhoeae_900454185.1_V1_P	209.473
meningitidis_002073595.2_V0_P	meningitidis_000191445.1_V0_P	209.161
meningitidis_000191445.1_V0_P	meningitidis_002073595.2_V0_P	209.161
gonorrhoeae_900087875.2_V1_P	gonorrhoeae_002607845.1_V1_P	209.09
gonorrhoeae_002607845.1_V1_P	gonorrhoeae_900087875.2_V1_P	209.09
meningitidis_000816165.1_V0_P	meningitidis_000191505.1_V0_P	209.014
meningitidis_000191505.1_V0_P	meningitidis_000816165.1_V0_P	209.014
gonorrhoeae_900186935.1_V1_P	gonorrhoeae_900087905.2_V1_P	208.929
gonorrhoeae_900087905.2_V1_P	gonorrhoeae_900186935.1_V1_P	208.929
meningitidis_003355235.1_V0_P	meningitidis_001697205.1_V1_P	208.522
meningitidis_001697205.1_V1_P	meningitidis_003355235.1_V0_P	208.522
gonorrhoeae_900087875.2_V1_P	gonorrhoeae_002073535.2_V0_P	208.5
gonorrhoeae_002073535.2_V0_P	gonorrhoeae_900087875.2_V1_P	208.5
gonorrhoeae_900637245.1_V0_P	gonorrhoeae_900454105.1_V0_P	208.303
gonorrhoeae_900454105.1_V0_P	gonorrhoeae_900637245.1_V0_P	208.303
gonorrhoeae_900087905.2_V1_P	gonorrhoeae_900087735.2_V1_P	207.737
gonorrhoeae_900087735.2_V1_P	gonorrhoeae_900087905.2_V1_P	207.737
meningitidis_003355355.1_V0_P	meningitidis_003355235.1_V0_P	207.421
meningitidis_003355355.1_V0_P	meningitidis_002075815.1_V0_P	207.421
meningitidis_003355275.1_V1_P	meningitidis_003355235.1_V0_P	207.421
meningitidis_003355275.1_V1_P	meningitidis_002075815.1_V0_P	207.421
meningitidis_003355235.1_V0_P	meningitidis_003355355.1_V0_P	207.421
meningitidis_003355235.1_V0_P	meningitidis_003355275.1_V1_P	207.421
meningitidis_002075815.1_V0_P	meningitidis_003355355.1_V0_P	207.421
meningitidis_002075815.1_V0_P	meningitidis_003355275.1_V1_P	207.421
gonorrhoeae_900637245.1_V0_P	gonorrhoeae_900186935.1_V0_P	207.269
gonorrhoeae_900186935.1_V0_P	gonorrhoeae_900637245.1_V0_P	207.269
meningitidis_900638595.1_V0_P	meningitidis_000009105.1_V0_P	207.25
meningitidis_000009105.1_V0_P	meningitidis_900638595.1_V0_P	207.25
gonorrhoeae_900087735.2_V0_P	gonorrhoeae_004332555.2_V0_P	206.301
gonorrhoeae_004332555.2_V0_P	gonorrhoeae_900087735.2_V0_P	206.301
meningitidis_003355415.1_V0_P	meningitidis_000191445.1_V0_P	206.024
meningitidis_000191445.1_V0_P	meningitidis_003355415.1_V0_P	206.024
meningitidis_003355335.1_V0_P	meningitidis_003355255.1_V0_P	205.944
meningitidis_003355255.1_V0_P	meningitidis_003355335.1_V0_P	205.944
meningitidis_003355255.1_V0_P	meningitidis_002951575.1_V0_P	205.944
meningitidis_002951575.1_V0_P	meningitidis_003355255.1_V0_P	205.944
meningitidis_900638595.1_V0_P	meningitidis_900638575.1_V0_P	205.496
meningitidis_900638575.1_V0_P	meningitidis_900638595.1_V0_P	205.496
gonorrhoeae_900454155.1_V0_P	gonorrhoeae_900087735.2_V0_P	205.344
gonorrhoeae_900087735.2_V0_P	gonorrhoeae_900454155.1_V0_P	205.344
meningitidis_003355435.1_V0_P	meningitidis_000008805.1_V0_P	205.241
meningitidis_000008805.1_V0_P	meningitidis_003355435.1_V0_P	205.241
meningitidis_003355255.1_V0_P	meningitidis_002073675.2_V0_P	204.916
meningitidis_003355255.1_V0_P	meningitidis_001698005.1_V0_P	204.916
meningitidis_003355255.1_V0_P	meningitidis_001697945.1_V0_P	204.916
meningitidis_003355255.1_V0_P	meningitidis_000800235.1_V0_P	204.916
meningitidis_002073675.2_V0_P	meningitidis_003355255.1_V0_P	204.916
meningitidis_001698005.1_V0_P	meningitidis_003355255.1_V0_P	204.916
meningitidis_001697945.1_V0_P	meningitidis_003355255.1_V0_P	204.916
meningitidis_000800235.1_V0_P	meningitidis_003355255.1_V0_P	204.916
meningitidis_001703735.1_V0_P	meningitidis_001697345.1_V0_P	204.685
meningitidis_001697345.1_V0_P	meningitidis_001703735.1_V0_P	204.685
meningitidis_900638555.1_V0_P	meningitidis_001697125.1_V0_P	204.604
meningitidis_001697125.1_V0_P	meningitidis_900638555.1_V0_P	204.604
meningitidis_003355255.1_V0_P	meningitidis_001703755.1_V0_P	203.948
meningitidis_001703755.1_V0_P	meningitidis_003355255.1_V0_P	203.948
meningitidis_002073595.2_V0_P	meningitidis_000816165.1_V0_P	203.933
meningitidis_000816165.1_V0_P	meningitidis_002073595.2_V0_P	203.933
gonorrhoeae_900454165.1_V0_P	gonorrhoeae_002607845.1_V1_P	203.742
gonorrhoeae_002607845.1_V1_P	gonorrhoeae_900454165.1_V0_P	203.742
meningitidis_003355355.1_V0_P	meningitidis_001697205.1_V1_P	203.446
meningitidis_003355275.1_V1_P	meningitidis_001697205.1_V1_P	203.446
meningitidis_001697205.1_V1_P	meningitidis_003355355.1_V0_P	203.446
meningitidis_001697205.1_V1_P	meningitidis_003355275.1_V1_P	203.446
meningitidis_900454135.1_V3_P	meningitidis_003355255.1_V0_P	203.438
meningitidis_003355255.1_V0_P	meningitidis_900454135.1_V3_P	203.438
gonorrhoeae_900637245.1_V0_P	gonorrhoeae_000273685.1_V0_P	203.221
gonorrhoeae_000273685.1_V0_P	gonorrhoeae_900637245.1_V0_P	203.221
meningitidis_008330785.1_V0_P	meningitidis_000008805.1_V0_P	202.406
meningitidis_000008805.1_V0_P	meningitidis_008330785.1_V0_P	202.406
meningitidis_000626595.1_V1_P	meningitidis_000253215.1_V2_P	202.162
meningitidis_000253215.1_V2_P	meningitidis_000626595.1_V1_P	202.162
gonorrhoeae_900087905.2_V0_P	gonorrhoeae_004332555.2_V0_P	201.858
gonorrhoeae_004332555.2_V0_P	gonorrhoeae_900087905.2_V0_P	201.858
gonorrhoeae_007107365.1_V0_P	gonorrhoeae_002607845.1_V2_P	201.071
gonorrhoeae_002607845.1_V2_P	gonorrhoeae_007107365.1_V0_P	201.071
meningitidis_900454045.1_V0_P	meningitidis_900453955.1_V0_P	200.852
meningitidis_900453955.1_V0_P	meningitidis_900454045.1_V0_P	200.852
meningitidis_003355275.1_V0_P	meningitidis_000253215.1_V1_P	200.57
meningitidis_000253215.1_V1_P	meningitidis_003355275.1_V0_P	200.57
meningitidis_003355355.1_V0_P	meningitidis_000009465.1_V0_P	200.22
meningitidis_003355275.1_V1_P	meningitidis_000009465.1_V0_P	200.22
meningitidis_003355255.1_V0_P	meningitidis_001703715.1_V0_P	200.22
meningitidis_003355255.1_V0_P	meningitidis_001697585.1_V0_P	200.22
meningitidis_001703715.1_V0_P	meningitidis_003355255.1_V0_P	200.22
meningitidis_001697585.1_V0_P	meningitidis_003355255.1_V0_P	200.22
meningitidis_000009465.1_V0_P	meningitidis_003355355.1_V0_P	200.22
meningitidis_000009465.1_V0_P	meningitidis_003355275.1_V1_P	200.22
gonorrhoeae_003855195.1_V0_P	gonorrhoeae_001661115.1_V0_P	199.235
gonorrhoeae_001661115.1_V0_P	gonorrhoeae_003855195.1_V0_P	199.235
gonorrhoeae_009757075.1_V1_P	gonorrhoeae_009757005.1_V1_P	199.207
gonorrhoeae_009757005.1_V1_P	gonorrhoeae_009757075.1_V1_P	199.207
meningitidis_003355235.1_V0_P	meningitidis_000191425.1_V0_P	198.926
meningitidis_003355235.1_V0_P	meningitidis_000009465.1_V0_P	198.926
meningitidis_000191425.1_V0_P	meningitidis_003355235.1_V0_P	198.926
meningitidis_000009465.1_V0_P	meningitidis_003355235.1_V0_P	198.926
gonorrhoeae_900454165.1_V0_P	gonorrhoeae_002073535.2_V0_P	198.801
gonorrhoeae_002073535.2_V0_P	gonorrhoeae_900454165.1_V0_P	198.801
meningitidis_003355415.1_V0_P	meningitidis_000191505.1_V0_P	198.139
meningitidis_000191505.1_V0_P	meningitidis_003355415.1_V0_P	198.139
meningitidis_900638575.1_V1_P	meningitidis_008330785.1_V0_P	198.103
meningitidis_008330785.1_V0_P	meningitidis_900638575.1_V1_P	198.103
meningitidis_001029815.1_V0_P	meningitidis_000009465.1_V0_P	197.75
meningitidis_000191425.1_V0_P	meningitidis_000009465.1_V0_P	197.75
meningitidis_000009465.1_V0_P	meningitidis_001029815.1_V0_P	197.75
meningitidis_000009465.1_V0_P	meningitidis_000191425.1_V0_P	197.75
gonorrhoeae_900087735.2_V0_P	gonorrhoeae_011058675.1_V1_P	197.643
gonorrhoeae_011058675.1_V1_P	gonorrhoeae_900087735.2_V0_P	197.643
meningitidis_003355215.1_V0_P	meningitidis_000191485.1_V0_P	197.533
meningitidis_000191485.1_V0_P	meningitidis_003355215.1_V0_P	197.533
meningitidis_001698025.1_V0_P	meningitidis_001697345.1_V0_P	197.437
meningitidis_001697865.1_V0_P	meningitidis_001697345.1_V0_P	197.437
meningitidis_001697345.1_V0_P	meningitidis_001698025.1_V0_P	197.437
meningitidis_001697345.1_V0_P	meningitidis_001697865.1_V0_P	197.437
gonorrhoeae_900087735.2_V1_P	gonorrhoeae_003855375.1_V0_P	196.521
gonorrhoeae_003855375.1_V0_P	gonorrhoeae_900087735.2_V1_P	196.521
gonorrhoeae_900454185.1_V1_P	gonorrhoeae_900087735.2_V0_P	195.986
gonorrhoeae_900087735.2_V0_P	gonorrhoeae_900454185.1_V1_P	195.986
meningitidis_003355215.1_V0_P	meningitidis_002073235.2_V0_P	195.961
meningitidis_002073235.2_V0_P	meningitidis_003355215.1_V0_P	195.961
meningitidis_002073595.2_V0_P	meningitidis_000191505.1_V0_P	195.903
meningitidis_000191505.1_V0_P	meningitidis_002073595.2_V0_P	195.903
meningitidis_001697205.1_V1_P	meningitidis_000191425.1_V0_P	195.65
meningitidis_001697205.1_V1_P	meningitidis_000009465.1_V0_P	195.65
meningitidis_000191425.1_V0_P	meningitidis_001697205.1_V1_P	195.65
meningitidis_000009465.1_V0_P	meningitidis_001697205.1_V1_P	195.65
meningitidis_001698085.1_V0_P	meningitidis_001697345.1_V0_P	194.936
meningitidis_001697345.1_V0_P	meningitidis_001698085.1_V0_P	194.936
meningitidis_009664675.1_V0_P	meningitidis_001698025.1_V0_P	194.817
meningitidis_009664675.1_V0_P	meningitidis_001697865.1_V0_P	194.817
meningitidis_001698025.1_V0_P	meningitidis_009664675.1_V0_P	194.817
meningitidis_001697865.1_V0_P	meningitidis_009664675.1_V0_P	194.817
meningitidis_001750825.1_V1_P	meningitidis_000626595.1_V1_P	194.529
meningitidis_001750825.1_V1_P	meningitidis_000253215.1_V2_P	194.529
meningitidis_000626595.1_V1_P	meningitidis_001750825.1_V1_P	194.529
meningitidis_000253215.1_V2_P	meningitidis_001750825.1_V1_P	194.529
gonorrhoeae_900453925.1_V0_P	gonorrhoeae_003855195.1_V0_P	194.48
gonorrhoeae_003855195.1_V0_P	gonorrhoeae_900453925.1_V0_P	194.48
meningitidis_003355235.1_V0_P	meningitidis_002075815.1_V0_P	194.342
meningitidis_002075815.1_V0_P	meningitidis_003355235.1_V0_P	194.342
meningitidis_900454135.1_V3_P	meningitidis_003355335.1_V0_P	194.322
meningitidis_900454135.1_V3_P	meningitidis_002951575.1_V0_P	194.322
meningitidis_003355335.1_V0_P	meningitidis_900454135.1_V3_P	194.322
meningitidis_002951575.1_V0_P	meningitidis_900454135.1_V3_P	194.322
meningitidis_008330885.1_V0_P	meningitidis_001698025.1_V0_P	194.019
meningitidis_008330885.1_V0_P	meningitidis_001697865.1_V0_P	194.019
meningitidis_008330825.1_V0_P	meningitidis_001698025.1_V0_P	194.019
meningitidis_008330825.1_V0_P	meningitidis_001697865.1_V0_P	194.019
meningitidis_008330805.1_V0_P	meningitidis_001698025.1_V0_P	194.019
meningitidis_008330805.1_V0_P	meningitidis_001697865.1_V0_P	194.019
meningitidis_001698025.1_V0_P	meningitidis_008330885.1_V0_P	194.019
meningitidis_001698025.1_V0_P	meningitidis_008330825.1_V0_P	194.019
meningitidis_001698025.1_V0_P	meningitidis_008330805.1_V0_P	194.019
meningitidis_001697865.1_V0_P	meningitidis_008330885.1_V0_P	194.019
meningitidis_001697865.1_V0_P	meningitidis_008330825.1_V0_P	194.019
meningitidis_001697865.1_V0_P	meningitidis_008330805.1_V0_P	194.019
meningitidis_000191505.1_V0_P	meningitidis_000191445.1_V0_P	194.019
meningitidis_000191445.1_V0_P	meningitidis_000191505.1_V0_P	194.019
gonorrhoeae_900186935.1_V0_P	gonorrhoeae_900087905.2_V0_P	193.826
gonorrhoeae_900087905.2_V0_P	gonorrhoeae_900186935.1_V0_P	193.826
meningitidis_900454135.1_V3_P	meningitidis_002073675.2_V0_P	193.471
meningitidis_900454135.1_V3_P	meningitidis_001698005.1_V0_P	193.471
meningitidis_900454135.1_V3_P	meningitidis_001697945.1_V0_P	193.471
meningitidis_900454135.1_V3_P	meningitidis_000800235.1_V0_P	193.471
meningitidis_002073675.2_V0_P	meningitidis_900454135.1_V3_P	193.471
meningitidis_001698005.1_V0_P	meningitidis_900454135.1_V3_P	193.471
meningitidis_001697945.1_V0_P	meningitidis_900454135.1_V3_P	193.471
meningitidis_000800235.1_V0_P	meningitidis_900454135.1_V3_P	193.471
meningitidis_002073235.2_V0_P	meningitidis_000191485.1_V0_P	193.36
meningitidis_000191485.1_V0_P	meningitidis_002073235.2_V0_P	193.36
meningitidis_002075815.1_V0_P	meningitidis_001029815.1_V0_P	193.263
meningitidis_002075815.1_V0_P	meningitidis_000009465.1_V0_P	193.263
meningitidis_001029815.1_V0_P	meningitidis_002075815.1_V0_P	193.263
meningitidis_000009465.1_V0_P	meningitidis_002075815.1_V0_P	193.263
meningitidis_001703735.1_V0_P	meningitidis_001698025.1_V0_P	193.225
meningitidis_001703735.1_V0_P	meningitidis_001697865.1_V0_P	193.225
meningitidis_001698025.1_V0_P	meningitidis_001703735.1_V0_P	193.225
meningitidis_001697865.1_V0_P	meningitidis_001703735.1_V0_P	193.225
meningitidis_003355295.1_V0_P	meningitidis_001697125.1_V0_P	192.804
meningitidis_001697125.1_V0_P	meningitidis_003355295.1_V0_P	192.804
gonorrhoeae_009757075.1_V1_P	gonorrhoeae_007107165.1_V0_P	192.775
gonorrhoeae_007107165.1_V0_P	gonorrhoeae_009757075.1_V1_P	192.775
meningitidis_900454135.1_V3_P	meningitidis_001703755.1_V0_P	192.658
meningitidis_001703755.1_V0_P	meningitidis_900454135.1_V3_P	192.658
meningitidis_008330785.1_V0_P	meningitidis_001698085.1_V0_P	192.463
meningitidis_001698085.1_V0_P	meningitidis_008330785.1_V0_P	192.463
meningitidis_003355415.1_V0_P	meningitidis_002073595.2_V0_P	192.399
meningitidis_002073595.2_V0_P	meningitidis_003355415.1_V0_P	192.399
meningitidis_009664675.1_V0_P	meningitidis_001698085.1_V0_P	192.315
meningitidis_001698085.1_V0_P	meningitidis_009664675.1_V0_P	192.315
gonorrhoeae_900454155.1_V0_P	gonorrhoeae_011058675.1_V1_P	192.229
gonorrhoeae_011058675.1_V1_P	gonorrhoeae_900454155.1_V0_P	192.229
meningitidis_001029815.1_V0_P	meningitidis_000191425.1_V0_P	192.184
meningitidis_000191425.1_V0_P	meningitidis_001029815.1_V0_P	192.184
meningitidis_900638595.1_V0_P	meningitidis_900638555.1_V1_P	192.034
meningitidis_900638555.1_V1_P	meningitidis_900638595.1_V0_P	192.034
gonorrhoeae_900454155.1_V0_P	gonorrhoeae_900087905.2_V0_P	191.637
gonorrhoeae_900087905.2_V0_P	gonorrhoeae_900454155.1_V0_P	191.637
meningitidis_008330885.1_V0_P	meningitidis_001698085.1_V0_P	191.517
meningitidis_008330825.1_V0_P	meningitidis_001698085.1_V0_P	191.517
meningitidis_008330805.1_V0_P	meningitidis_001698085.1_V0_P	191.517
meningitidis_001698085.1_V0_P	meningitidis_008330885.1_V0_P	191.517
meningitidis_001698085.1_V0_P	meningitidis_008330825.1_V0_P	191.517
meningitidis_001698085.1_V0_P	meningitidis_008330805.1_V0_P	191.517
meningitidis_002075815.1_V0_P	meningitidis_001697205.1_V1_P	191.309
meningitidis_001697205.1_V1_P	meningitidis_002075815.1_V0_P	191.309
meningitidis_001703735.1_V0_P	meningitidis_001698085.1_V0_P	190.848
meningitidis_001698085.1_V0_P	meningitidis_001703735.1_V0_P	190.848
meningitidis_900638575.1_V1_P	meningitidis_000626595.1_V1_P	190.414
meningitidis_900638575.1_V1_P	meningitidis_000253215.1_V2_P	190.414
meningitidis_000626595.1_V1_P	meningitidis_900638575.1_V1_P	190.414
meningitidis_000253215.1_V2_P	meningitidis_900638575.1_V1_P	190.414
meningitidis_900638555.1_V0_P	meningitidis_003355295.1_V0_P	190.03
meningitidis_003355295.1_V0_P	meningitidis_900638555.1_V0_P	190.03
meningitidis_003355355.1_V0_P	meningitidis_001029815.1_V0_P	189.333
meningitidis_003355275.1_V1_P	meningitidis_001029815.1_V0_P	189.333
meningitidis_001029815.1_V0_P	meningitidis_003355355.1_V0_P	189.333
meningitidis_001029815.1_V0_P	meningitidis_003355275.1_V1_P	189.333
meningitidis_001698025.1_V0_P	meningitidis_001697845.1_V0_P	189.073
meningitidis_001697865.1_V0_P	meningitidis_001697845.1_V0_P	189.073
meningitidis_001697845.1_V0_P	meningitidis_001698025.1_V0_P	189.073
meningitidis_001697845.1_V0_P	meningitidis_001697865.1_V0_P	189.073
meningitidis_900638575.1_V1_P	meningitidis_001750825.1_V1_P	188.959
meningitidis_001750825.1_V1_P	meningitidis_900638575.1_V1_P	188.959
meningitidis_009664675.1_V0_P	meningitidis_003355295.1_V0_P	188.67
meningitidis_003355295.1_V0_P	meningitidis_009664675.1_V0_P	188.67
meningitidis_900454135.1_V3_P	meningitidis_001703715.1_V0_P	188.621
meningitidis_900454135.1_V3_P	meningitidis_001697585.1_V0_P	188.621
meningitidis_001703715.1_V0_P	meningitidis_900454135.1_V3_P	188.621
meningitidis_001697585.1_V0_P	meningitidis_900454135.1_V3_P	188.621
gonorrhoeae_900453825.1_V0_P	gonorrhoeae_003855195.1_V0_P	188.551
gonorrhoeae_003855195.1_V0_P	gonorrhoeae_900453825.1_V0_P	188.551
meningitidis_001697125.1_V0_P	meningitidis_000191505.1_V0_P	188.383
meningitidis_000191505.1_V0_P	meningitidis_001697125.1_V0_P	188.383
gonorrhoeae_900186935.1_V1_P	gonorrhoeae_003855375.1_V0_P	188.342
gonorrhoeae_003855375.1_V0_P	gonorrhoeae_900186935.1_V1_P	188.342
meningitidis_003355235.1_V0_P	meningitidis_001029815.1_V0_P	187.784
meningitidis_001029815.1_V0_P	meningitidis_003355235.1_V0_P	187.784
gonorrhoeae_009757075.1_V1_P	gonorrhoeae_000273685.1_V0_P	187.641
gonorrhoeae_000273685.1_V0_P	gonorrhoeae_009757075.1_V1_P	187.641
gonorrhoeae_900637245.1_V0_P	gonorrhoeae_003571465.1_V0_P	187.603
gonorrhoeae_003571465.1_V0_P	gonorrhoeae_900637245.1_V0_P	187.603
gonorrhoeae_900087635.2_V0_P	gonorrhoeae_003855355.1_V1_P	187.185
gonorrhoeae_003855355.1_V1_P	gonorrhoeae_900087635.2_V0_P	187.185
meningitidis_001698085.1_V0_P	meningitidis_001697845.1_V0_P	186.696
meningitidis_001697845.1_V0_P	meningitidis_001698085.1_V0_P	186.696
gonorrhoeae_900454185.1_V1_P	gonorrhoeae_900454155.1_V0_P	186.625
gonorrhoeae_900454155.1_V0_P	gonorrhoeae_900454185.1_V1_P	186.625
gonorrhoeae_900454105.1_V0_P	gonorrhoeae_007107165.1_V0_P	186.625
gonorrhoeae_007107165.1_V0_P	gonorrhoeae_900454105.1_V0_P	186.625
meningitidis_900638555.1_V1_P	meningitidis_000626595.1_V0_P	186.523
meningitidis_000626595.1_V0_P	meningitidis_900638555.1_V1_P	186.523
gonorrhoeae_003428735.1_V1_P	gonorrhoeae_000273685.1_V0_P	185.962
gonorrhoeae_000273685.1_V0_P	gonorrhoeae_003428735.1_V1_P	185.962
meningitidis_008330785.1_V0_P	meningitidis_001698025.1_V0_P	185.767
meningitidis_008330785.1_V0_P	meningitidis_001697865.1_V0_P	185.767
meningitidis_003355295.1_V0_P	meningitidis_001698025.1_V0_P	185.767
meningitidis_003355295.1_V0_P	meningitidis_001697865.1_V0_P	185.767
meningitidis_001698025.1_V0_P	meningitidis_008330785.1_V0_P	185.767
meningitidis_001698025.1_V0_P	meningitidis_003355295.1_V0_P	185.767
meningitidis_001697865.1_V0_P	meningitidis_008330785.1_V0_P	185.767
meningitidis_001697865.1_V0_P	meningitidis_003355295.1_V0_P	185.767
gonorrhoeae_003428775.1_V0_P	gonorrhoeae_003428735.1_V0_P	185.737
gonorrhoeae_003428735.1_V0_P	gonorrhoeae_003428775.1_V0_P	185.737
meningitidis_900453955.1_V0_P	meningitidis_002073555.2_V0_P	185.694
meningitidis_002073555.2_V0_P	meningitidis_900453955.1_V0_P	185.694
meningitidis_003355315.1_V0_P	meningitidis_000191485.1_V0_P	185.471
meningitidis_000191485.1_V0_P	meningitidis_003355315.1_V0_P	185.471
meningitidis_900638575.1_V1_P	meningitidis_000009105.1_V1_P	185.425
meningitidis_000009105.1_V1_P	meningitidis_900638575.1_V1_P	185.425
gonorrhoeae_003855295.1_V0_P	gonorrhoeae_002073615.2_V0_P	185.271
gonorrhoeae_002073615.2_V0_P	gonorrhoeae_003855295.1_V0_P	185.271
gonorrhoeae_002073535.2_V1_P	gonorrhoeae_001047225.1_V0_P	185.199
gonorrhoeae_001047225.1_V0_P	gonorrhoeae_002073535.2_V1_P	185.199
meningitidis_Z2491_Pnm1	meningitidis_000009105.1_V0_P	185.142
meningitidis_000009105.1_V0_P	meningitidis_Z2491_Pnm1	185.142
gonorrhoeae_009757025.1_V1_P	gonorrhoeae_000006845.1_V0_P	185.038
gonorrhoeae_000006845.1_V0_P	gonorrhoeae_009757025.1_V1_P	185.038
meningitidis_001697205.1_V1_P	meningitidis_001029815.1_V0_P	184.955
meningitidis_001029815.1_V0_P	meningitidis_001697205.1_V1_P	184.955
meningitidis_900638595.1_V1_P	meningitidis_009664675.1_V0_P	184.905
meningitidis_009664675.1_V0_P	meningitidis_900638595.1_V1_P	184.905
gonorrhoeae_900087785.2_V0_P	gonorrhoeae_002073615.2_V0_P	184.479
gonorrhoeae_002073615.2_V0_P	gonorrhoeae_900087785.2_V0_P	184.479
gonorrhoeae_900087905.2_V0_P	gonorrhoeae_011058675.1_V1_P	184.102
gonorrhoeae_011058675.1_V1_P	gonorrhoeae_900087905.2_V0_P	184.102
gonorrhoeae_009757075.1_V1_P	gonorrhoeae_009650075.1_V0_P	184.025
gonorrhoeae_009650075.1_V0_P	gonorrhoeae_009757075.1_V1_P	184.025
gonorrhoeae_900454185.1_V1_P	gonorrhoeae_004332555.2_V0_P	183.989
gonorrhoeae_004332555.2_V0_P	gonorrhoeae_900454185.1_V1_P	183.989
meningitidis_Z2491_Pnm1	meningitidis_900638575.1_V0_P	183.868
meningitidis_900638575.1_V0_P	meningitidis_Z2491_Pnm1	183.868
meningitidis_900454045.1_V0_P	meningitidis_000026965.1_V0_P	183.634
meningitidis_000026965.1_V0_P	meningitidis_900454045.1_V0_P	183.634
gonorrhoeae_900637245.1_V1_P	gonorrhoeae_003855215.1_V1_P	183.452
gonorrhoeae_003855215.1_V1_P	gonorrhoeae_900637245.1_V1_P	183.452
gonorrhoeae_900087905.2_V0_P	gonorrhoeae_001047225.1_V0_P	183.431
gonorrhoeae_001047225.1_V0_P	gonorrhoeae_900087905.2_V0_P	183.431
meningitidis_900638575.1_V1_P	meningitidis_009664675.1_V0_P	183.402
meningitidis_009664675.1_V0_P	meningitidis_900638575.1_V1_P	183.402
meningitidis_900453955.1_V0_P	meningitidis_002073235.2_V0_P	183.293
meningitidis_002073235.2_V0_P	meningitidis_900453955.1_V0_P	183.293
meningitidis_003355295.1_V0_P	meningitidis_001698085.1_V0_P	183.266
meningitidis_001698085.1_V0_P	meningitidis_003355295.1_V0_P	183.266
meningitidis_Z2491_Pnm1	meningitidis_900638595.1_V0_P	183.26
meningitidis_Z2491_Pnm1	meningitidis_001750825.1_V0_P	183.26
meningitidis_900638595.1_V0_P	meningitidis_Z2491_Pnm1	183.26
meningitidis_001750825.1_V0_P	meningitidis_Z2491_Pnm1	183.26
meningitidis_003355315.1_V0_P	meningitidis_003355215.1_V0_P	183.233
meningitidis_003355215.1_V0_P	meningitidis_003355315.1_V0_P	183.233
meningitidis_003355395.1_V0_P	meningitidis_000008805.1_V0_P	183.228
meningitidis_000008805.1_V0_P	meningitidis_003355395.1_V0_P	183.228
gonorrhoeae_900453825.1_V0_P	gonorrhoeae_001661085.1_V0_P	183.201
gonorrhoeae_001661085.1_V0_P	gonorrhoeae_900453825.1_V0_P	183.201
gonorrhoeae_900454185.1_V1_P	gonorrhoeae_001047225.1_V0_P	182.892
gonorrhoeae_001047225.1_V0_P	gonorrhoeae_900454185.1_V1_P	182.892
meningitidis_900638575.1_V1_P	meningitidis_008330885.1_V0_P	182.677
meningitidis_900638575.1_V1_P	meningitidis_008330825.1_V0_P	182.677
meningitidis_900638575.1_V1_P	meningitidis_008330805.1_V0_P	182.677
meningitidis_008330885.1_V0_P	meningitidis_900638575.1_V1_P	182.677
meningitidis_008330825.1_V0_P	meningitidis_900638575.1_V1_P	182.677
meningitidis_008330805.1_V0_P	meningitidis_900638575.1_V1_P	182.677
meningitidis_Z2491_Pnm1	meningitidis_000626595.1_V0_P	182.67
meningitidis_000626595.1_V0_P	meningitidis_Z2491_Pnm1	182.67
gonorrhoeae_900454065.1_V0_P	gonorrhoeae_003428665.1_V1_P	182.635
gonorrhoeae_003428665.1_V1_P	gonorrhoeae_900454065.1_V0_P	182.635
meningitidis_900638555.1_V1_P	meningitidis_001750825.1_V0_P	182.375
meningitidis_001750825.1_V0_P	meningitidis_900638555.1_V1_P	182.375
gonorrhoeae_011058675.1_V0_P	gonorrhoeae_003428735.1_V0_P	182.019
gonorrhoeae_003428735.1_V0_P	gonorrhoeae_011058675.1_V0_P	182.019
gonorrhoeae_900454185.1_V1_P	gonorrhoeae_003855355.1_V1_P	181.979
gonorrhoeae_003855355.1_V1_P	gonorrhoeae_900454185.1_V1_P	181.979
gonorrhoeae_900454105.1_V0_P	gonorrhoeae_000273685.1_V0_P	181.853
gonorrhoeae_000273685.1_V0_P	gonorrhoeae_900454105.1_V0_P	181.853
gonorrhoeae_004332555.2_V0_P	gonorrhoeae_002073535.2_V1_P	181.816
gonorrhoeae_002073535.2_V1_P	gonorrhoeae_004332555.2_V0_P	181.816
gonorrhoeae_900186935.1_V0_P	gonorrhoeae_004332555.2_V0_P	181.738
gonorrhoeae_004332555.2_V0_P	gonorrhoeae_900186935.1_V0_P	181.738
meningitidis_001697125.1_V0_P	meningitidis_000816165.1_V0_P	181.585
meningitidis_000816165.1_V0_P	meningitidis_001697125.1_V0_P	181.585
meningitidis_003355295.1_V0_P	meningitidis_002073575.2_V0_P	181.536
meningitidis_002073575.2_V0_P	meningitidis_003355295.1_V0_P	181.536
meningitidis_900454045.1_V0_P	meningitidis_002073555.2_V0_P	180.851
meningitidis_002073555.2_V0_P	meningitidis_900454045.1_V0_P	180.851
gonorrhoeae_900453825.1_V0_P	gonorrhoeae_001661115.1_V0_P	180.645
gonorrhoeae_001661115.1_V0_P	gonorrhoeae_900453825.1_V0_P	180.645
gonorrhoeae_900087905.2_V0_P	gonorrhoeae_900087875.2_V0_P	180.359
gonorrhoeae_900087875.2_V0_P	gonorrhoeae_900087905.2_V0_P	180.359
gonorrhoeae_900637245.1_V0_P	gonorrhoeae_003855215.1_V0_P	180.349
gonorrhoeae_003855215.1_V0_P	gonorrhoeae_900637245.1_V0_P	180.349
gonorrhoeae_009757045.1_V0_P	gonorrhoeae_000006845.1_V0_P	179.885
gonorrhoeae_000006845.1_V0_P	gonorrhoeae_009757045.1_V0_P	179.885
gonorrhoeae_900454155.1_V0_P	gonorrhoeae_004332555.2_V0_P	179.723
gonorrhoeae_004332555.2_V0_P	gonorrhoeae_900454155.1_V0_P	179.723
gonorrhoeae_011058675.1_V0_P	gonorrhoeae_004332555.2_V1_P	179.453
gonorrhoeae_004332555.2_V1_P	gonorrhoeae_011058675.1_V0_P	179.453
gonorrhoeae_009757075.1_V1_P	gonorrhoeae_000006845.1_Ngo1	179.442
gonorrhoeae_000006845.1_Ngo1	gonorrhoeae_009757075.1_V1_P	179.442
meningitidis_002073595.2_V0_P	meningitidis_000008805.1_V0_P	179.271
meningitidis_000008805.1_V0_P	meningitidis_002073595.2_V0_P	179.271
meningitidis_900453955.1_V0_P	meningitidis_000026965.1_V0_P	179.112
meningitidis_000026965.1_V0_P	meningitidis_900453955.1_V0_P	179.112
gonorrhoeae_900087735.2_V0_P	gonorrhoeae_001047225.1_V0_P	179.055
gonorrhoeae_001047225.1_V0_P	gonorrhoeae_900087735.2_V0_P	179.055
meningitidis_003355295.1_V1_P	meningitidis_001697485.1_V0_P	178.999
meningitidis_001697485.1_V0_P	meningitidis_003355295.1_V1_P	178.999
meningitidis_900638595.1_V1_P	meningitidis_008330885.1_V0_P	178.975
meningitidis_900638595.1_V1_P	meningitidis_008330825.1_V0_P	178.975
meningitidis_900638595.1_V1_P	meningitidis_008330805.1_V0_P	178.975
meningitidis_008330885.1_V0_P	meningitidis_900638595.1_V1_P	178.975
meningitidis_008330825.1_V0_P	meningitidis_900638595.1_V1_P	178.975
meningitidis_008330805.1_V0_P	meningitidis_900638595.1_V1_P	178.975
gonorrhoeae_900637245.1_V0_P	gonorrhoeae_900087905.2_V0_P	178.922
gonorrhoeae_900087905.2_V0_P	gonorrhoeae_900637245.1_V0_P	178.922
meningitidis_008330885.1_V0_P	meningitidis_003355295.1_V0_P	178.763
meningitidis_008330825.1_V0_P	meningitidis_003355295.1_V0_P	178.763
meningitidis_008330805.1_V0_P	meningitidis_003355295.1_V0_P	178.763
meningitidis_003355295.1_V0_P	meningitidis_008330885.1_V0_P	178.763
meningitidis_003355295.1_V0_P	meningitidis_008330825.1_V0_P	178.763
meningitidis_003355295.1_V0_P	meningitidis_008330805.1_V0_P	178.763
gonorrhoeae_900087635.2_V0_P	gonorrhoeae_000273685.1_V0_P	178.669
gonorrhoeae_000273685.1_V0_P	gonorrhoeae_900087635.2_V0_P	178.669
meningitidis_900638575.1_V1_P	meningitidis_001698085.1_V0_P	177.973
meningitidis_001698085.1_V0_P	meningitidis_900638575.1_V1_P	177.973
gonorrhoeae_900454065.1_V0_P	gonorrhoeae_900087785.2_V0_P	177.908
gonorrhoeae_900087785.2_V0_P	gonorrhoeae_900454065.1_V0_P	177.908
gonorrhoeae_900454185.1_V1_P	gonorrhoeae_002607845.1_V2_P	177.774
gonorrhoeae_002607845.1_V2_P	gonorrhoeae_900454185.1_V1_P	177.774
gonorrhoeae_900454185.1_V1_P	gonorrhoeae_000273685.1_V0_P	177.637
gonorrhoeae_000273685.1_V0_P	gonorrhoeae_900454185.1_V1_P	177.637
meningitidis_900638595.1_V1_P	meningitidis_001750825.1_V1_P	177.566
meningitidis_001750825.1_V1_P	meningitidis_900638595.1_V1_P	177.566
gonorrhoeae_900453915.1_V1_P	gonorrhoeae_003428775.1_V0_P	177.496
gonorrhoeae_003428775.1_V0_P	gonorrhoeae_900453915.1_V1_P	177.496
gonorrhoeae_002607845.1_V1_P	gonorrhoeae_002073535.2_V0_P	177.302
gonorrhoeae_002073535.2_V0_P	gonorrhoeae_002607845.1_V1_P	177.302
gonorrhoeae_900454105.1_V1_P	gonorrhoeae_002607845.1_V0_F	177.254
gonorrhoeae_002607845.1_V0_F	gonorrhoeae_900454105.1_V1_P	177.254
gonorrhoeae_003855355.1_V1_P	gonorrhoeae_000273685.1_V0_P	177.035
gonorrhoeae_000273685.1_V0_P	gonorrhoeae_003855355.1_V1_P	177.035
meningitidis_003355315.1_V0_P	meningitidis_000008805.1_V0_P	177.031
meningitidis_000008805.1_V0_P	meningitidis_003355315.1_V0_P	177.031
gonorrhoeae_900454155.1_V0_P	gonorrhoeae_003428735.1_V1_P	176.804
gonorrhoeae_003428735.1_V1_P	gonorrhoeae_900454155.1_V0_P	176.804
gonorrhoeae_011058675.1_V1_P	gonorrhoeae_004332555.2_V0_P	176.739
gonorrhoeae_004332555.2_V0_P	gonorrhoeae_011058675.1_V1_P	176.739
gonorrhoeae_900087875.2_V0_P	gonorrhoeae_011058675.1_V1_P	176.392
gonorrhoeae_011058675.1_V1_P	gonorrhoeae_900087875.2_V0_P	176.392
meningitidis_001697165.1_V1_P	meningitidis_000800355.1_V0_P	176.378
meningitidis_000800355.1_V0_P	meningitidis_001697165.1_V1_P	176.378
gonorrhoeae_900453925.1_V0_P	gonorrhoeae_900453825.1_V0_P	176.267
gonorrhoeae_900453825.1_V0_P	gonorrhoeae_900453925.1_V0_P	176.267
meningitidis_003355295.1_V1_P	meningitidis_000785065.1_V0_P	176.142
meningitidis_000785065.1_V0_P	meningitidis_003355295.1_V1_P	176.142
gonorrhoeae_900454065.1_V0_P	gonorrhoeae_002073615.2_V0_P	176.134
gonorrhoeae_002073615.2_V0_P	gonorrhoeae_900454065.1_V0_P	176.134
meningitidis_003355435.1_V0_P	meningitidis_003355395.1_V0_P	176.122
meningitidis_003355395.1_V0_P	meningitidis_003355435.1_V0_P	176.122
gonorrhoeae_900087875.2_V0_P	gonorrhoeae_900087735.2_V0_P	176.095
gonorrhoeae_900087735.2_V0_P	gonorrhoeae_900087875.2_V0_P	176.095
gonorrhoeae_003855355.1_V1_P	gonorrhoeae_003428735.1_V1_P	175.943
gonorrhoeae_003428735.1_V1_P	gonorrhoeae_003855355.1_V1_P	175.943
meningitidis_001697205.1_V0_P	meningitidis_001697165.1_V0_P	175.331
meningitidis_001697165.1_V0_P	meningitidis_001697205.1_V0_P	175.331
meningitidis_008330885.1_V0_P	meningitidis_000008805.1_V0_P	175.33
meningitidis_008330825.1_V0_P	meningitidis_000008805.1_V0_P	175.33
meningitidis_008330805.1_V0_P	meningitidis_000008805.1_V0_P	175.33
meningitidis_000008805.1_V0_P	meningitidis_008330885.1_V0_P	175.33
meningitidis_000008805.1_V0_P	meningitidis_008330825.1_V0_P	175.33
meningitidis_000008805.1_V0_P	meningitidis_008330805.1_V0_P	175.33
gonorrhoeae_900454155.1_V0_P	gonorrhoeae_900087875.2_V0_P	175.171
gonorrhoeae_900087875.2_V0_P	gonorrhoeae_900454155.1_V0_P	175.171
gonorrhoeae_003855355.1_V0_P	gonorrhoeae_003428775.1_V0_P	174.911
gonorrhoeae_003428775.1_V0_P	gonorrhoeae_003855355.1_V0_P	174.911
gonorrhoeae_007107165.1_V0_P	gonorrhoeae_003855215.1_V0_P	174.843
gonorrhoeae_003855215.1_V0_P	gonorrhoeae_007107165.1_V0_P	174.843
meningitidis_009664675.1_V0_P	meningitidis_003355435.1_V0_P	174.688
meningitidis_003355435.1_V0_P	meningitidis_009664675.1_V0_P	174.688
gonorrhoeae_900453795.1_V0_P	gonorrhoeae_003855195.1_V0_P	174.649
gonorrhoeae_003855195.1_V0_P	gonorrhoeae_900453795.1_V0_P	174.649
gonorrhoeae_900087875.2_V1_P	gonorrhoeae_003428675.1_V1_P	174.557
gonorrhoeae_003428675.1_V1_P	gonorrhoeae_900087875.2_V1_P	174.557
meningitidis_900638595.1_V1_P	meningitidis_900638575.1_V1_P	174.476
meningitidis_900638575.1_V1_P	meningitidis_900638595.1_V1_P	174.476
meningitidis_001697485.1_V0_P	meningitidis_001697205.1_V1_P	174.469
meningitidis_001697205.1_V1_P	meningitidis_001697485.1_V0_P	174.469
gonorrhoeae_900454185.1_V0_P	gonorrhoeae_003855355.1_V0_P	174.356
gonorrhoeae_003855355.1_V0_P	gonorrhoeae_900454185.1_V0_P	174.356
meningitidis_001029835.1_V0_P	meningitidis_000152165.1_V1_P	174.199
meningitidis_000152165.1_V1_P	meningitidis_001029835.1_V0_P	174.199
meningitidis_008330885.1_V0_P	meningitidis_003355435.1_V0_P	174.026
meningitidis_008330825.1_V0_P	meningitidis_003355435.1_V0_P	174.026
meningitidis_008330805.1_V0_P	meningitidis_003355435.1_V0_P	174.026
meningitidis_003355435.1_V0_P	meningitidis_008330885.1_V0_P	174.026
meningitidis_003355435.1_V0_P	meningitidis_008330825.1_V0_P	174.026
meningitidis_003355435.1_V0_P	meningitidis_008330805.1_V0_P	174.026
meningitidis_003355435.1_V0_P	meningitidis_000191505.1_V0_P	174.026
meningitidis_000191505.1_V0_P	meningitidis_003355435.1_V0_P	174.026
meningitidis_002082895.2_V0_P	meningitidis_001697165.1_V1_P	173.75
meningitidis_001697165.1_V1_P	meningitidis_002082895.2_V0_P	173.75
gonorrhoeae_007107165.1_V0_P	gonorrhoeae_003571465.1_V0_P	173.632
gonorrhoeae_003571465.1_V0_P	gonorrhoeae_007107165.1_V0_P	173.632
gonorrhoeae_900087875.2_V0_P	gonorrhoeae_002073535.2_V1_P	173.602
gonorrhoeae_002073535.2_V1_P	gonorrhoeae_900087875.2_V0_P	173.602
meningitidis_001029835.1_V0_P	meningitidis_000008805.1_V0_P	173.598
meningitidis_000008805.1_V0_P	meningitidis_001029835.1_V0_P	173.598
gonorrhoeae_900087905.2_V1_P	gonorrhoeae_003855375.1_V0_P	173.476
gonorrhoeae_003855375.1_V0_P	gonorrhoeae_900087905.2_V1_P	173.476
gonorrhoeae_900087635.2_V0_P	gonorrhoeae_003428735.1_V1_P	173.47
gonorrhoeae_003428735.1_V1_P	gonorrhoeae_900087635.2_V0_P	173.47
meningitidis_009664675.1_V0_P	meningitidis_001750825.1_V1_P	173.419
meningitidis_001750825.1_V1_P	meningitidis_009664675.1_V0_P	173.419
meningitidis_900638595.1_V1_P	meningitidis_000626595.1_V1_P	173.176
meningitidis_900638595.1_V1_P	meningitidis_000253215.1_V2_P	173.176
meningitidis_000626595.1_V1_P	meningitidis_900638595.1_V1_P	173.176
meningitidis_000253215.1_V2_P	meningitidis_900638595.1_V1_P	173.176
gonorrhoeae_004332555.2_V1_P	gonorrhoeae_003428735.1_V0_P	173.115
gonorrhoeae_003428735.1_V0_P	gonorrhoeae_004332555.2_V1_P	173.115
meningitidis_000191445.1_V0_P	meningitidis_000008805.1_V0_P	173.068
meningitidis_000008805.1_V0_P	meningitidis_000191445.1_V0_P	173.068
gonorrhoeae_900186915.1_V0_P	gonorrhoeae_002607845.1_V1_P	173.068
gonorrhoeae_002607845.1_V1_P	gonorrhoeae_900186915.1_V0_P	173.068
gonorrhoeae_004332535.2_V0_P	gonorrhoeae_003855195.1_V1_P	172.698
gonorrhoeae_003855195.1_V1_P	gonorrhoeae_004332535.2_V0_P	172.698
meningitidis_003355235.1_V0_P	meningitidis_001697165.1_V1_P	172.185
meningitidis_001697165.1_V1_P	meningitidis_003355235.1_V0_P	172.185
meningitidis_900638595.1_V1_P	meningitidis_008330785.1_V0_P	172.157
meningitidis_008330785.1_V0_P	meningitidis_900638595.1_V1_P	172.157
meningitidis_003355415.1_V0_P	meningitidis_001697125.1_V0_P	171.828
meningitidis_001697125.1_V0_P	meningitidis_003355415.1_V0_P	171.828
gonorrhoeae_900453925.1_V0_P	gonorrhoeae_900453795.1_V0_P	171.691
gonorrhoeae_900453795.1_V0_P	gonorrhoeae_900453925.1_V0_P	171.691
meningitidis_001697925.1_V0_P	meningitidis_000785065.1_V0_P	171.61
meningitidis_000785065.1_V0_P	meningitidis_001697925.1_V0_P	171.61
gonorrhoeae_900453825.1_V1_P	gonorrhoeae_001661085.1_V1_P	171.481
gonorrhoeae_001661085.1_V1_P	gonorrhoeae_900453825.1_V1_P	171.481
meningitidis_003355435.1_V0_P	meningitidis_001698025.1_V0_P	171.399
meningitidis_003355435.1_V0_P	meningitidis_001697865.1_V0_P	171.399
meningitidis_001698025.1_V0_P	meningitidis_003355435.1_V0_P	171.399
meningitidis_001697865.1_V0_P	meningitidis_003355435.1_V0_P	171.399
gonorrhoeae_004332555.2_V1_P	gonorrhoeae_003855355.1_V0_P	171.375
gonorrhoeae_003855355.1_V0_P	gonorrhoeae_004332555.2_V1_P	171.375
gonorrhoeae_900454185.1_V1_P	gonorrhoeae_900087875.2_V0_P	171.371
gonorrhoeae_900087875.2_V0_P	gonorrhoeae_900454185.1_V1_P	171.371
meningitidis_009664675.1_V0_P	meningitidis_001697125.1_V0_P	171.109
meningitidis_001697125.1_V0_P	meningitidis_009664675.1_V0_P	171.109
gonorrhoeae_900087905.2_V0_P	gonorrhoeae_900087635.2_V0_P	171.047
gonorrhoeae_900087635.2_V0_P	gonorrhoeae_900087905.2_V0_P	171.047
meningitidis_001698085.1_V0_P	meningitidis_000008805.1_V0_P	170.91
meningitidis_000008805.1_V0_P	meningitidis_001698085.1_V0_P	170.91
meningitidis_008330785.1_V0_P	meningitidis_003355295.1_V0_P	170.831
meningitidis_003355295.1_V0_P	meningitidis_008330785.1_V0_P	170.831
meningitidis_900638575.1_V1_P	meningitidis_001698025.1_V0_P	170.742
meningitidis_900638575.1_V1_P	meningitidis_001697865.1_V0_P	170.742
meningitidis_001698025.1_V0_P	meningitidis_900638575.1_V1_P	170.742
meningitidis_001697865.1_V0_P	meningitidis_900638575.1_V1_P	170.742
meningitidis_008330885.1_V0_P	meningitidis_001697125.1_V0_P	170.416
meningitidis_008330825.1_V0_P	meningitidis_001697125.1_V0_P	170.416
meningitidis_008330805.1_V0_P	meningitidis_001697125.1_V0_P	170.416
meningitidis_001697125.1_V0_P	meningitidis_008330885.1_V0_P	170.416
meningitidis_001697125.1_V0_P	meningitidis_008330825.1_V0_P	170.416
meningitidis_001697125.1_V0_P	meningitidis_008330805.1_V0_P	170.416
meningitidis_001697205.1_V1_P	meningitidis_001697165.1_V1_P	170.064
meningitidis_001697165.1_V1_P	meningitidis_001697205.1_V1_P	170.064
gonorrhoeae_011058635.1_V0_P	gonorrhoeae_003855235.1_V0_P	170.062
gonorrhoeae_003855235.1_V0_P	gonorrhoeae_011058635.1_V0_P	170.062
meningitidis_002082895.2_V0_P	meningitidis_000009465.1_V0_P	170.042
meningitidis_000009465.1_V0_P	meningitidis_002082895.2_V0_P	170.042
meningitidis_003355315.1_V0_P	meningitidis_002073235.2_V0_P	169.96
meningitidis_002073235.2_V0_P	meningitidis_003355315.1_V0_P	169.96
gonorrhoeae_900087905.2_V0_P	gonorrhoeae_000273685.1_V0_P	169.834
gonorrhoeae_000273685.1_V0_P	gonorrhoeae_900087905.2_V0_P	169.834
gonorrhoeae_003428675.1_V1_P	gonorrhoeae_002607845.1_V1_P	169.766
gonorrhoeae_002607845.1_V1_P	gonorrhoeae_003428675.1_V1_P	169.766
meningitidis_001697925.1_V0_P	meningitidis_001697485.1_V0_P	169.761
meningitidis_001697485.1_V0_P	meningitidis_001697925.1_V0_P	169.761
gonorrhoeae_900186935.1_V0_P	gonorrhoeae_003855355.1_V1_P	169.587
gonorrhoeae_003855355.1_V1_P	gonorrhoeae_900186935.1_V0_P	169.587
gonorrhoeae_900454185.1_V1_P	gonorrhoeae_007107365.1_V0_P	169.462
gonorrhoeae_007107365.1_V0_P	gonorrhoeae_900454185.1_V1_P	169.462
meningitidis_003355435.1_V0_P	meningitidis_001698085.1_V0_P	169.428
meningitidis_001698085.1_V0_P	meningitidis_003355435.1_V0_P	169.428
gonorrhoeae_011058635.1_V0_P	gonorrhoeae_003855415.1_V0_P	169.428
gonorrhoeae_003855415.1_V0_P	gonorrhoeae_011058635.1_V0_P	169.428
meningitidis_003355355.1_V0_P	meningitidis_001697165.1_V1_P	169.411
meningitidis_003355275.1_V1_P	meningitidis_001697165.1_V1_P	169.411
meningitidis_001697165.1_V1_P	meningitidis_003355355.1_V0_P	169.411
meningitidis_001697165.1_V1_P	meningitidis_003355275.1_V1_P	169.411
gonorrhoeae_900087905.2_V0_P	gonorrhoeae_003855355.1_V1_P	169.265
gonorrhoeae_003855355.1_V1_P	gonorrhoeae_900087905.2_V0_P	169.265
meningitidis_003355295.1_V0_P	meningitidis_001703735.1_V0_P	169.174
meningitidis_001703735.1_V0_P	meningitidis_003355295.1_V0_P	169.174
meningitidis_002082895.2_V0_P	meningitidis_000800355.1_V0_P	169.154
meningitidis_000800355.1_V0_P	meningitidis_002082895.2_V0_P	169.154
gonorrhoeae_900087875.2_V0_P	gonorrhoeae_004332555.2_V0_P	169.008
gonorrhoeae_004332555.2_V0_P	gonorrhoeae_900087875.2_V0_P	169.008
meningitidis_000816165.1_V0_P	meningitidis_000008805.1_V0_P	168.967
meningitidis_000008805.1_V0_P	meningitidis_000816165.1_V0_P	168.967
gonorrhoeae_009650075.1_V0_P	gonorrhoeae_000273685.1_V0_P	168.906
gonorrhoeae_000273685.1_V0_P	gonorrhoeae_009650075.1_V0_P	168.906
meningitidis_900453955.1_V0_P	meningitidis_002073575.2_V0_P	168.881
meningitidis_002073575.2_V0_P	meningitidis_900453955.1_V0_P	168.881
gonorrhoeae_900454185.1_V1_P	gonorrhoeae_003428735.1_V1_P	168.793
gonorrhoeae_003428735.1_V1_P	gonorrhoeae_900454185.1_V1_P	168.793
gonorrhoeae_003855355.1_V0_P	gonorrhoeae_001047225.1_V1_P	168.707
gonorrhoeae_001047225.1_V1_P	gonorrhoeae_003855355.1_V0_P	168.707
meningitidis_001698025.1_V0_P	meningitidis_000008805.1_V0_P	168.606
meningitidis_001697865.1_V0_P	meningitidis_000008805.1_V0_P	168.606
meningitidis_000008805.1_V0_P	meningitidis_001698025.1_V0_P	168.606
meningitidis_000008805.1_V0_P	meningitidis_001697865.1_V0_P	168.606
meningitidis_003355295.1_V0_P	meningitidis_001697345.1_V0_P	168.402
meningitidis_001697345.1_V0_P	meningitidis_003355295.1_V0_P	168.402
meningitidis_001697125.1_V0_P	meningitidis_000191445.1_V0_P	168.129
meningitidis_000191445.1_V0_P	meningitidis_001697125.1_V0_P	168.129
gonorrhoeae_003855195.1_V0_P	gonorrhoeae_001661085.1_V0_P	168.031
gonorrhoeae_001661085.1_V0_P	gonorrhoeae_003855195.1_V0_P	168.031
meningitidis_003355235.1_V0_P	meningitidis_000800355.1_V0_P	168.019
meningitidis_000800355.1_V0_P	meningitidis_003355235.1_V0_P	168.019
meningitidis_008330785.1_V0_P	meningitidis_000009105.1_V1_P	168.014
meningitidis_000009105.1_V1_P	meningitidis_008330785.1_V0_P	168.014
gonorrhoeae_900454185.1_V1_P	gonorrhoeae_002073535.2_V1_P	167.913
gonorrhoeae_002073535.2_V1_P	gonorrhoeae_900454185.1_V1_P	167.913
meningitidis_008330885.1_V0_P	meningitidis_001750825.1_V1_P	167.912
meningitidis_008330825.1_V0_P	meningitidis_001750825.1_V1_P	167.912
meningitidis_008330805.1_V0_P	meningitidis_001750825.1_V1_P	167.912
meningitidis_001750825.1_V1_P	meningitidis_008330885.1_V0_P	167.912
meningitidis_001750825.1_V1_P	meningitidis_008330825.1_V0_P	167.912
meningitidis_001750825.1_V1_P	meningitidis_008330805.1_V0_P	167.912
meningitidis_003355315.1_V0_P	meningitidis_001029835.1_V0_P	167.765
meningitidis_001029835.1_V0_P	meningitidis_003355315.1_V0_P	167.765
gonorrhoeae_900637245.1_V0_P	gonorrhoeae_009757075.1_V1_P	167.747
gonorrhoeae_009757075.1_V1_P	gonorrhoeae_900637245.1_V0_P	167.747
meningitidis_000785065.1_V0_P	meningitidis_000009465.1_V0_P	167.681
meningitidis_000009465.1_V0_P	meningitidis_000785065.1_V0_P	167.681
gonorrhoeae_009757005.1_V1_P	gonorrhoeae_007107165.1_V0_P	167.597
gonorrhoeae_007107165.1_V0_P	gonorrhoeae_009757005.1_V1_P	167.597
gonorrhoeae_900454105.1_V0_P	gonorrhoeae_009757075.1_V1_P	167.46
gonorrhoeae_009757075.1_V1_P	gonorrhoeae_900454105.1_V0_P	167.46
gonorrhoeae_900454155.1_V1_P	gonorrhoeae_900453915.1_V1_P	167.431
gonorrhoeae_900453915.1_V1_P	gonorrhoeae_900454155.1_V1_P	167.431
gonorrhoeae_900186915.1_V0_P	gonorrhoeae_001047255.1_V1_P	167.431
gonorrhoeae_001047255.1_V1_P	gonorrhoeae_900186915.1_V0_P	167.431
gonorrhoeae_011058675.1_V0_P	gonorrhoeae_003855355.1_V0_P	167.418
gonorrhoeae_003855355.1_V0_P	gonorrhoeae_011058675.1_V0_P	167.418
meningitidis_008330785.1_V0_P	meningitidis_003355315.1_V0_P	167.383
meningitidis_003355315.1_V0_P	meningitidis_008330785.1_V0_P	167.383
gonorrhoeae_900453795.1_V0_P	gonorrhoeae_001661115.1_V0_P	167.307
gonorrhoeae_001661115.1_V0_P	gonorrhoeae_900453795.1_V0_P	167.307
meningitidis_900638595.1_V1_P	meningitidis_003355295.1_V0_P	167.296
meningitidis_003355295.1_V0_P	meningitidis_900638595.1_V1_P	167.296
meningitidis_003355315.1_V0_P	meningitidis_000014105.1_V0_P	167.212
meningitidis_000014105.1_V0_P	meningitidis_003355315.1_V0_P	167.212
gonorrhoeae_900186935.1_V0_P	gonorrhoeae_900087635.2_V0_P	167.212
gonorrhoeae_900087635.2_V0_P	gonorrhoeae_900186935.1_V0_P	167.212
meningitidis_009664675.1_V0_P	meningitidis_000008805.1_V0_P	167.207
meningitidis_000008805.1_V0_P	meningitidis_009664675.1_V0_P	167.207
gonorrhoeae_900454085.1_V0_P	gonorrhoeae_001047255.1_V1_P	167.11
gonorrhoeae_001047255.1_V1_P	gonorrhoeae_900454085.1_V0_P	167.11
meningitidis_008330785.1_V0_P	meningitidis_003355435.1_V0_P	166.95
meningitidis_003355435.1_V0_P	meningitidis_008330785.1_V0_P	166.95
meningitidis_003355435.1_V0_P	meningitidis_003355295.1_V0_P	166.95
meningitidis_003355295.1_V0_P	meningitidis_003355435.1_V0_P	166.95
meningitidis_003355295.1_V0_P	meningitidis_000014105.1_V0_P	166.793
meningitidis_000014105.1_V0_P	meningitidis_003355295.1_V0_P	166.793
gonorrhoeae_900453925.1_V0_P	gonorrhoeae_002607845.1_V1_P	166.636
gonorrhoeae_002607845.1_V1_P	gonorrhoeae_900453925.1_V0_P	166.636
meningitidis_003355235.1_V0_P	meningitidis_001697925.1_V0_P	166.621
meningitidis_001697925.1_V0_P	meningitidis_003355235.1_V0_P	166.621
meningitidis_003355235.1_V0_P	meningitidis_001697485.1_V0_P	166.422
meningitidis_001697485.1_V0_P	meningitidis_003355235.1_V0_P	166.422
meningitidis_001697485.1_V0_P	meningitidis_000785065.1_V0_P	166.391
meningitidis_000785065.1_V0_P	meningitidis_001697485.1_V0_P	166.391
gonorrhoeae_900186915.1_V0_P	gonorrhoeae_003855295.1_V1_P	166.324
gonorrhoeae_003855295.1_V1_P	gonorrhoeae_900186915.1_V0_P	166.324
gonorrhoeae_001661115.1_V0_P	gonorrhoeae_001047255.1_V1_P	166.158
gonorrhoeae_001047255.1_V1_P	gonorrhoeae_001661115.1_V0_P	166.158
gonorrhoeae_009650075.1_V0_P	gonorrhoeae_003855215.1_V0_P	166.121
gonorrhoeae_003855215.1_V0_P	gonorrhoeae_009650075.1_V0_P	166.121
gonorrhoeae_011058675.1_V1_P	gonorrhoeae_001047225.1_V0_P	166.091
gonorrhoeae_001047225.1_V0_P	gonorrhoeae_011058675.1_V1_P	166.091
gonorrhoeae_003428675.1_V1_P	gonorrhoeae_002073655.2_V0_P	166.067
gonorrhoeae_002073655.2_V0_P	gonorrhoeae_003428675.1_V1_P	166.067
meningitidis_001697205.1_V1_P	meningitidis_000800355.1_V0_P	166.003
meningitidis_000800355.1_V0_P	meningitidis_001697205.1_V1_P	166.003
gonorrhoeae_003428675.1_V1_P	gonorrhoeae_002073535.2_V0_P	165.981
gonorrhoeae_002073535.2_V0_P	gonorrhoeae_003428675.1_V1_P	165.981
meningitidis_001697925.1_V0_P	meningitidis_000009465.1_V0_P	165.922
meningitidis_000009465.1_V0_P	meningitidis_001697925.1_V0_P	165.922
gonorrhoeae_003428735.1_V0_P	gonorrhoeae_001047225.1_V1_P	165.873
gonorrhoeae_001047225.1_V1_P	gonorrhoeae_003428735.1_V0_P	165.873
gonorrhoeae_900637245.1_V0_P	gonorrhoeae_009650075.1_V0_P	165.826
gonorrhoeae_009650075.1_V0_P	gonorrhoeae_900637245.1_V0_P	165.826
meningitidis_000191525.1_V0_P	meningitidis_000152165.1_V1_P	165.809
meningitidis_000152165.1_V1_P	meningitidis_000191525.1_V0_P	165.809
meningitidis_003355355.1_V0_P	meningitidis_000785065.1_V0_P	165.643
meningitidis_003355275.1_V1_P	meningitidis_000785065.1_V0_P	165.643
meningitidis_000785065.1_V0_P	meningitidis_003355355.1_V0_P	165.643
meningitidis_000785065.1_V0_P	meningitidis_003355275.1_V1_P	165.643
meningitidis_900638555.1_V1_P	meningitidis_000009105.1_V0_P	165.627
meningitidis_000009105.1_V0_P	meningitidis_900638555.1_V1_P	165.627
meningitidis_003355295.1_V0_P	meningitidis_001697845.1_V0_P	165.601
meningitidis_001697845.1_V0_P	meningitidis_003355295.1_V0_P	165.601
meningitidis_003355235.1_V0_P	meningitidis_002082895.2_V0_P	165.391
meningitidis_002082895.2_V0_P	meningitidis_003355235.1_V0_P	165.391
meningitidis_003355355.1_V0_P	meningitidis_000800355.1_V0_P	165.379
meningitidis_003355275.1_V1_P	meningitidis_000800355.1_V0_P	165.379
meningitidis_000800355.1_V0_P	meningitidis_003355355.1_V0_P	165.379
meningitidis_000800355.1_V0_P	meningitidis_003355275.1_V1_P	165.379
gonorrhoeae_011058675.1_V0_P	gonorrhoeae_011058635.1_V0_P	165.179
gonorrhoeae_011058635.1_V0_P	gonorrhoeae_011058675.1_V0_P	165.179
gonorrhoeae_900087735.2_V0_P	gonorrhoeae_003855355.1_V1_P	164.96
gonorrhoeae_003855355.1_V1_P	gonorrhoeae_900087735.2_V0_P	164.96
meningitidis_MC58_MuMenB	meningitidis_000191445.1_V0_P	164.937
meningitidis_000191445.1_V0_P	meningitidis_MC58_MuMenB	164.937
meningitidis_002073555.2_V0_P	meningitidis_000026965.1_V0_P	164.845
meningitidis_000026965.1_V0_P	meningitidis_002073555.2_V0_P	164.845
gonorrhoeae_900454155.1_V0_P	gonorrhoeae_000273685.1_V0_P	164.727
gonorrhoeae_000273685.1_V0_P	gonorrhoeae_900454155.1_V0_P	164.727
meningitidis_001029835.1_V0_P	meningitidis_000191525.1_V0_P	164.692
meningitidis_000191525.1_V0_P	meningitidis_001029835.1_V0_P	164.692
gonorrhoeae_011058675.1_V1_P	gonorrhoeae_003855355.1_V1_P	164.624
gonorrhoeae_003855355.1_V1_P	gonorrhoeae_011058675.1_V1_P	164.624
meningitidis_001697925.1_V0_P	meningitidis_001697205.1_V1_P	164.605
meningitidis_001697205.1_V1_P	meningitidis_001697925.1_V0_P	164.605
meningitidis_009664675.1_V0_P	meningitidis_000626595.1_V1_P	164.583
meningitidis_009664675.1_V0_P	meningitidis_000253215.1_V2_P	164.583
meningitidis_000626595.1_V1_P	meningitidis_009664675.1_V0_P	164.583
meningitidis_000253215.1_V2_P	meningitidis_009664675.1_V0_P	164.583
meningitidis_900638575.1_V0_P	meningitidis_900638555.1_V1_P	164.499
meningitidis_900638555.1_V1_P	meningitidis_900638575.1_V0_P	164.499
gonorrhoeae_900453915.1_V1_P	gonorrhoeae_900087905.2_V1_P	164.382
gonorrhoeae_900186915.1_V0_P	gonorrhoeae_003855195.1_V0_P	164.382
gonorrhoeae_900087905.2_V1_P	gonorrhoeae_900453915.1_V1_P	164.382
gonorrhoeae_003855195.1_V0_P	gonorrhoeae_900186915.1_V0_P	164.382
meningitidis_MC58_MuMenB	meningitidis_003355415.1_V0_P	164.366
meningitidis_003355415.1_V0_P	meningitidis_MC58_MuMenB	164.366
gonorrhoeae_003855415.1_V0_P	gonorrhoeae_001047225.1_V1_P	164.266
gonorrhoeae_001047225.1_V1_P	gonorrhoeae_003855415.1_V0_P	164.266
meningitidis_003355355.1_V0_P	meningitidis_001697925.1_V0_P	163.982
meningitidis_003355295.1_V1_P	meningitidis_001697925.1_V0_P	163.982
meningitidis_003355275.1_V1_P	meningitidis_001697925.1_V0_P	163.982
meningitidis_001697925.1_V0_P	meningitidis_003355355.1_V0_P	163.982
meningitidis_001697925.1_V0_P	meningitidis_003355295.1_V1_P	163.982
meningitidis_001697925.1_V0_P	meningitidis_003355275.1_V1_P	163.982
meningitidis_003355355.1_V0_P	meningitidis_001697485.1_V0_P	163.647
meningitidis_003355275.1_V1_P	meningitidis_001697485.1_V0_P	163.647
meningitidis_001697485.1_V0_P	meningitidis_003355355.1_V0_P	163.647
meningitidis_001697485.1_V0_P	meningitidis_003355275.1_V1_P	163.647
gonorrhoeae_900454155.1_V0_P	gonorrhoeae_003855355.1_V1_P	163.572
gonorrhoeae_003855355.1_V1_P	gonorrhoeae_900454155.1_V0_P	163.572
meningitidis_900454045.1_V0_P	meningitidis_002073235.2_V0_P	163.558
meningitidis_002073235.2_V0_P	meningitidis_900454045.1_V0_P	163.558
meningitidis_900453955.1_V0_P	meningitidis_003355215.1_V0_P	163.539
meningitidis_003355435.1_V0_P	meningitidis_002073595.2_V0_P	163.539
meningitidis_003355215.1_V0_P	meningitidis_900453955.1_V0_P	163.539
meningitidis_002073595.2_V0_P	meningitidis_003355435.1_V0_P	163.539
gonorrhoeae_004332555.2_V0_P	gonorrhoeae_001047225.1_V0_P	163.53
gonorrhoeae_001047225.1_V0_P	gonorrhoeae_004332555.2_V0_P	163.53
meningitidis_002082895.2_V0_P	meningitidis_001697205.1_V1_P	163.374
meningitidis_001697205.1_V1_P	meningitidis_002082895.2_V0_P	163.374
lactamica_901482445.1_V0_P	lactamica_900454145.1_V0_P	163.253
lactamica_900454145.1_V0_P	lactamica_901482445.1_V0_P	163.253
meningitidis_003355235.1_V0_P	meningitidis_000785065.1_V0_P	163.252
meningitidis_000785065.1_V0_P	meningitidis_003355235.1_V0_P	163.252
meningitidis_002073575.2_V0_P	meningitidis_000191505.1_V0_P	163.186
meningitidis_000191505.1_V0_P	meningitidis_002073575.2_V0_P	163.186
gonorrhoeae_900087785.2_V0_P	gonorrhoeae_900087725.2_V0_P	163.116
gonorrhoeae_900087725.2_V0_P	gonorrhoeae_900087785.2_V0_P	163.116
meningitidis_008330785.1_V0_P	meningitidis_001697125.1_V0_P	163.07
meningitidis_001697125.1_V0_P	meningitidis_008330785.1_V0_P	163.07
meningitidis_Z2491_Pnm2	meningitidis_900638555.1_V0_P	162.986
meningitidis_900638555.1_V0_P	meningitidis_Z2491_Pnm2	162.986
meningitidis_009664675.1_V0_P	meningitidis_001703735.1_V0_P	162.937
meningitidis_001703735.1_V0_P	meningitidis_009664675.1_V0_P	162.937
gonorrhoeae_000156855.2_V0_P	gonorrhoeae_000006845.1_V0_P	162.917
gonorrhoeae_000006845.1_V0_P	gonorrhoeae_000156855.2_V0_P	162.917
meningitidis_900638575.1_V1_P	meningitidis_000008805.1_V0_P	162.867
meningitidis_000008805.1_V0_P	meningitidis_900638575.1_V1_P	162.867
gonorrhoeae_900087795.2_V0_P	gonorrhoeae_000020105.1_V0_P	162.851
gonorrhoeae_000020105.1_V0_P	gonorrhoeae_900087795.2_V0_P	162.851
meningitidis_003355295.1_V1_P	meningitidis_001697205.1_V1_P	162.845
meningitidis_001697205.1_V1_P	meningitidis_003355295.1_V1_P	162.845
meningitidis_003355355.1_V0_P	meningitidis_002082895.2_V0_P	162.751
meningitidis_003355275.1_V1_P	meningitidis_002082895.2_V0_P	162.751
meningitidis_002082895.2_V0_P	meningitidis_003355355.1_V0_P	162.751
meningitidis_002082895.2_V0_P	meningitidis_003355275.1_V1_P	162.751
gonorrhoeae_900454185.1_V1_P	gonorrhoeae_900186935.1_V0_P	162.696
gonorrhoeae_900454105.1_V0_P	gonorrhoeae_003855215.1_V0_P	162.696
gonorrhoeae_900186935.1_V0_P	gonorrhoeae_900454185.1_V1_P	162.696
gonorrhoeae_003855215.1_V0_P	gonorrhoeae_900454105.1_V0_P	162.696
meningitidis_000785065.1_V0_P	meningitidis_000191425.1_V0_P	162.553
meningitidis_000191425.1_V0_P	meningitidis_000785065.1_V0_P	162.553
gonorrhoeae_003428775.1_V0_P	gonorrhoeae_001047225.1_V1_P	162.547
gonorrhoeae_001047225.1_V1_P	gonorrhoeae_003428775.1_V0_P	162.547
gonorrhoeae_002607845.1_V1_P	gonorrhoeae_001661115.1_V0_P	162.437
gonorrhoeae_001661115.1_V0_P	gonorrhoeae_002607845.1_V1_P	162.437
meningitidis_900638595.1_V1_P	meningitidis_900638555.1_V0_P	162.435
meningitidis_900638555.1_V0_P	meningitidis_900638595.1_V1_P	162.435
meningitidis_009664675.1_V0_P	meningitidis_001697345.1_V0_P	162.27
meningitidis_001697345.1_V0_P	meningitidis_009664675.1_V0_P	162.27
gonorrhoeae_900186935.1_V0_P	gonorrhoeae_000273685.1_V0_P	162.249
gonorrhoeae_000273685.1_V0_P	gonorrhoeae_900186935.1_V0_P	162.249
meningitidis_003355355.1_V1_P	meningitidis_000800235.1_V1_P	162.165
meningitidis_000800235.1_V1_P	meningitidis_003355355.1_V1_P	162.165
gonorrhoeae_900454185.1_V1_P	gonorrhoeae_011058675.1_V1_P	162.128
gonorrhoeae_011058675.1_V1_P	gonorrhoeae_900454185.1_V1_P	162.128
meningitidis_000800355.1_V0_P	meningitidis_000191425.1_V0_P	161.838
meningitidis_000800355.1_V0_P	meningitidis_000009465.1_V0_P	161.838
meningitidis_000191425.1_V0_P	meningitidis_000800355.1_V0_P	161.838
meningitidis_000009465.1_V0_P	meningitidis_000800355.1_V0_P	161.838
meningitidis_MC58_MuMenB	meningitidis_000816165.1_V0_P	161.748
meningitidis_000816165.1_V0_P	meningitidis_MC58_MuMenB	161.748
gonorrhoeae_900453925.1_V0_P	gonorrhoeae_001047255.1_V1_P	161.744
gonorrhoeae_001047255.1_V1_P	gonorrhoeae_900453925.1_V0_P	161.744
gonorrhoeae_900087735.2_V0_P	gonorrhoeae_000273685.1_V0_P	161.654
gonorrhoeae_000273685.1_V0_P	gonorrhoeae_900087735.2_V0_P	161.654
gonorrhoeae_003855295.1_V1_P	gonorrhoeae_001047255.1_V1_P	161.646
gonorrhoeae_001047255.1_V1_P	gonorrhoeae_003855295.1_V1_P	161.646
meningitidis_900453955.1_V0_P	meningitidis_000191485.1_V0_P	161.607
meningitidis_000191485.1_V0_P	meningitidis_900453955.1_V0_P	161.607
meningitidis_008330785.1_V0_P	meningitidis_001750825.1_V1_P	161.577
meningitidis_001750825.1_V1_P	meningitidis_008330785.1_V0_P	161.577
gonorrhoeae_900454105.1_V0_P	gonorrhoeae_003571465.1_V0_P	161.575
gonorrhoeae_003571465.1_V0_P	gonorrhoeae_900454105.1_V0_P	161.575
gonorrhoeae_900454165.1_V0_P	gonorrhoeae_003428675.1_V1_P	161.401
gonorrhoeae_003428675.1_V1_P	gonorrhoeae_900454165.1_V0_P	161.401
meningitidis_002073575.2_V0_P	meningitidis_000816165.1_V0_P	161.397
meningitidis_000816165.1_V0_P	meningitidis_002073575.2_V0_P	161.397
meningitidis_001697205.1_V1_P	meningitidis_000785065.1_V0_P	161.235
meningitidis_000785065.1_V0_P	meningitidis_001697205.1_V1_P	161.235
gonorrhoeae_900454105.1_V0_P	gonorrhoeae_009650075.1_V0_P	161.037
gonorrhoeae_009650075.1_V0_P	gonorrhoeae_900454105.1_V0_P	161.037
meningitidis_MC58_MuMenB	meningitidis_002073595.2_V0_P	161.035
meningitidis_002073595.2_V0_P	meningitidis_MC58_MuMenB	161.035
gonorrhoeae_900454085.1_V0_P	gonorrhoeae_003855295.1_V1_P	160.907
gonorrhoeae_003855295.1_V1_P	gonorrhoeae_900454085.1_V0_P	160.907
gonorrhoeae_900453925.1_V0_P	gonorrhoeae_003855295.1_V1_P	160.859
gonorrhoeae_003855295.1_V1_P	gonorrhoeae_900453925.1_V0_P	160.859
meningitidis_002073595.2_V0_P	meningitidis_001697125.1_V0_P	160.782
meningitidis_001697125.1_V0_P	meningitidis_002073595.2_V0_P	160.782
meningitidis_002073575.2_V0_P	meningitidis_000191445.1_V0_P	160.778
meningitidis_000191445.1_V0_P	meningitidis_002073575.2_V0_P	160.778
gonorrhoeae_900087905.2_V1_P	gonorrhoeae_003428775.1_V0_P	160.777
gonorrhoeae_003428775.1_V0_P	gonorrhoeae_900087905.2_V1_P	160.777
gonorrhoeae_900087905.2_V0_P	gonorrhoeae_003428735.1_V1_P	160.705
gonorrhoeae_003428735.1_V1_P	gonorrhoeae_900087905.2_V0_P	160.705
meningitidis_001697485.1_V0_P	meningitidis_000009465.1_V0_P	160.703
meningitidis_000009465.1_V0_P	meningitidis_001697485.1_V0_P	160.703
meningitidis_008330885.1_V0_P	meningitidis_000009105.1_V1_P	160.657
meningitidis_008330825.1_V0_P	meningitidis_000009105.1_V1_P	160.657
meningitidis_008330805.1_V0_P	meningitidis_000009105.1_V1_P	160.657
meningitidis_000009105.1_V1_P	meningitidis_008330885.1_V0_P	160.657
meningitidis_000009105.1_V1_P	meningitidis_008330825.1_V0_P	160.657
meningitidis_000009105.1_V1_P	meningitidis_008330805.1_V0_P	160.657
meningitidis_001697925.1_V0_P	meningitidis_000191425.1_V0_P	160.616
meningitidis_001697165.1_V1_P	meningitidis_000191425.1_V0_P	160.616
meningitidis_001697165.1_V1_P	meningitidis_000009465.1_V0_P	160.616
meningitidis_000191425.1_V0_P	meningitidis_001697925.1_V0_P	160.616
meningitidis_000191425.1_V0_P	meningitidis_001697165.1_V1_P	160.616
meningitidis_000009465.1_V0_P	meningitidis_001697165.1_V1_P	160.616
gonorrhoeae_003855235.1_V0_P	gonorrhoeae_001047225.1_V1_P	160.403
gonorrhoeae_001047225.1_V1_P	gonorrhoeae_003855235.1_V0_P	160.403
meningitidis_Z2491_Pnm2	meningitidis_002073575.2_V0_P	160.254
meningitidis_002073575.2_V0_P	meningitidis_Z2491_Pnm2	160.254
gonorrhoeae_003428665.1_V1_P	gonorrhoeae_001047255.1_V0_P	160.132
gonorrhoeae_001047255.1_V0_P	gonorrhoeae_003428665.1_V1_P	160.132
meningitidis_009664675.1_V0_P	meningitidis_001697845.1_V0_P	159.819
meningitidis_001697845.1_V0_P	meningitidis_009664675.1_V0_P	159.819
gonorrhoeae_003855355.1_V1_P	gonorrhoeae_001047225.1_V0_P	159.768
gonorrhoeae_001047225.1_V0_P	gonorrhoeae_003855355.1_V1_P	159.768
gonorrhoeae_900087905.2_V1_P	gonorrhoeae_003428735.1_V0_P	159.709
gonorrhoeae_003428735.1_V0_P	gonorrhoeae_900087905.2_V1_P	159.709
gonorrhoeae_011058675.1_V0_P	gonorrhoeae_003855415.1_V0_P	159.604
gonorrhoeae_003855415.1_V0_P	gonorrhoeae_011058675.1_V0_P	159.604
meningitidis_003355295.1_V1_P	meningitidis_000009465.1_V0_P	159.575
meningitidis_000009465.1_V0_P	meningitidis_003355295.1_V1_P	159.575
meningitidis_003355295.1_V0_P	meningitidis_000008805.1_V0_P	159.47
meningitidis_000008805.1_V0_P	meningitidis_003355295.1_V0_P	159.47
gonorrhoeae_900454155.1_V1_P	gonorrhoeae_003428775.1_V0_P	159.392
gonorrhoeae_900087735.2_V1_P	gonorrhoeae_003428775.1_V0_P	159.392
gonorrhoeae_003855375.1_V0_P	gonorrhoeae_003428775.1_V0_P	159.392
gonorrhoeae_003428775.1_V0_P	gonorrhoeae_900454155.1_V1_P	159.392
gonorrhoeae_003428775.1_V0_P	gonorrhoeae_900087735.2_V1_P	159.392
gonorrhoeae_003428775.1_V0_P	gonorrhoeae_003855375.1_V0_P	159.392
gonorrhoeae_900087785.2_V0_P	gonorrhoeae_002073535.2_V1_P	159.302
gonorrhoeae_002073535.2_V1_P	gonorrhoeae_900087785.2_V0_P	159.302
meningitidis_008330885.1_V0_P	meningitidis_000626595.1_V1_P	159.254
meningitidis_008330885.1_V0_P	meningitidis_000253215.1_V2_P	159.254
meningitidis_008330825.1_V0_P	meningitidis_000626595.1_V1_P	159.254
meningitidis_008330825.1_V0_P	meningitidis_000253215.1_V2_P	159.254
meningitidis_008330805.1_V0_P	meningitidis_000626595.1_V1_P	159.254
meningitidis_008330805.1_V0_P	meningitidis_000253215.1_V2_P	159.254
meningitidis_000626595.1_V1_P	meningitidis_008330885.1_V0_P	159.254
meningitidis_000626595.1_V1_P	meningitidis_008330825.1_V0_P	159.254
meningitidis_000626595.1_V1_P	meningitidis_008330805.1_V0_P	159.254
meningitidis_000253215.1_V2_P	meningitidis_008330885.1_V0_P	159.254
meningitidis_000253215.1_V2_P	meningitidis_008330825.1_V0_P	159.254
meningitidis_000253215.1_V2_P	meningitidis_008330805.1_V0_P	159.254
meningitidis_003355415.1_V0_P	meningitidis_000008805.1_V0_P	159.206
meningitidis_000008805.1_V0_P	meningitidis_003355415.1_V0_P	159.206
gonorrhoeae_003855295.1_V0_P	gonorrhoeae_003428755.1_V4_P	158.968
gonorrhoeae_003428755.1_V4_P	gonorrhoeae_003855295.1_V0_P	158.968
gonorrhoeae_900454055.1_V0_P	gonorrhoeae_002083025.2_V0_P	158.873
gonorrhoeae_002083025.2_V0_P	gonorrhoeae_900454055.1_V0_P	158.873
meningitidis_900453955.1_V0_P	meningitidis_001697125.1_V0_P	158.76
meningitidis_001697125.1_V0_P	meningitidis_900453955.1_V0_P	158.76
gonorrhoeae_900454155.1_V0_P	gonorrhoeae_002607845.1_V2_P	158.696
gonorrhoeae_009757005.1_V1_P	gonorrhoeae_009650075.1_V0_P	158.696
gonorrhoeae_009650075.1_V0_P	gonorrhoeae_009757005.1_V1_P	158.696
gonorrhoeae_002607845.1_V2_P	gonorrhoeae_900454155.1_V0_P	158.696
gonorrhoeae_900186935.1_V0_P	gonorrhoeae_011058675.1_V1_P	158.611
gonorrhoeae_011058675.1_V1_P	gonorrhoeae_900186935.1_V0_P	158.611
meningitidis_001698065.1_V0_P	meningitidis_000785065.1_V0_P	158.543
meningitidis_000785065.1_V0_P	meningitidis_001698065.1_V0_P	158.543
gonorrhoeae_900454065.1_V0_P	gonorrhoeae_001047255.1_V0_P	158.526
gonorrhoeae_001047255.1_V0_P	gonorrhoeae_900454065.1_V0_P	158.526
meningitidis_008330785.1_V0_P	meningitidis_000014105.1_V0_P	158.421
meningitidis_000014105.1_V0_P	meningitidis_008330785.1_V0_P	158.421
gonorrhoeae_900087735.2_V0_P	gonorrhoeae_900087635.2_V0_P	158.421
gonorrhoeae_900087635.2_V0_P	gonorrhoeae_900087735.2_V0_P	158.421
gonorrhoeae_900453915.1_V1_P	gonorrhoeae_900087735.2_V1_P	158.336
gonorrhoeae_900087735.2_V1_P	gonorrhoeae_900453915.1_V1_P	158.336
meningitidis_900638595.1_V1_P	meningitidis_001697125.1_V0_P	158.323
meningitidis_001697125.1_V0_P	meningitidis_900638595.1_V1_P	158.323
meningitidis_003355435.1_V0_P	meningitidis_003355315.1_V0_P	158.249
meningitidis_003355315.1_V0_P	meningitidis_003355435.1_V0_P	158.249
meningitidis_900454045.1_V0_P	meningitidis_003355215.1_V0_P	158.239
meningitidis_003355215.1_V0_P	meningitidis_900454045.1_V0_P	158.239
meningitidis_002075815.1_V0_P	meningitidis_000785065.1_V0_P	158.212
meningitidis_000785065.1_V0_P	meningitidis_002075815.1_V0_P	158.212
meningitidis_MC58_MuMenB	meningitidis_000008805.1_V0_P	158.182
meningitidis_000008805.1_V0_P	meningitidis_MC58_MuMenB	158.182
meningitidis_900638575.1_V1_P	meningitidis_900638555.1_V0_P	158.168
meningitidis_900638555.1_V0_P	meningitidis_900638575.1_V1_P	158.168
gonorrhoeae_003855215.1_V0_P	gonorrhoeae_000273685.1_V0_P	158.093
gonorrhoeae_000273685.1_V0_P	gonorrhoeae_003855215.1_V0_P	158.093
meningitidis_000191505.1_V0_P	meningitidis_000008805.1_V0_P	157.969
meningitidis_000008805.1_V0_P	meningitidis_000191505.1_V0_P	157.969
meningitidis_008330885.1_V0_P	meningitidis_001703735.1_V0_P	157.855
meningitidis_008330825.1_V0_P	meningitidis_001703735.1_V0_P	157.855
meningitidis_008330805.1_V0_P	meningitidis_001703735.1_V0_P	157.855
meningitidis_001703735.1_V0_P	meningitidis_008330885.1_V0_P	157.855
meningitidis_001703735.1_V0_P	meningitidis_008330825.1_V0_P	157.855
meningitidis_001703735.1_V0_P	meningitidis_008330805.1_V0_P	157.855
meningitidis_003355435.1_V0_P	meningitidis_000191445.1_V0_P	157.74
meningitidis_000191445.1_V0_P	meningitidis_003355435.1_V0_P	157.74
meningitidis_900638555.1_V0_P	meningitidis_000626595.1_V1_P	157.727
meningitidis_900638555.1_V0_P	meningitidis_000253215.1_V2_P	157.727
meningitidis_000626595.1_V1_P	meningitidis_900638555.1_V0_P	157.727
meningitidis_000253215.1_V2_P	meningitidis_900638555.1_V0_P	157.727
meningitidis_900638575.1_V1_P	meningitidis_003355295.1_V0_P	157.695
meningitidis_003355295.1_V0_P	meningitidis_900638575.1_V1_P	157.695
gonorrhoeae_900637245.1_V0_P	gonorrhoeae_007107165.1_V0_P	157.695
gonorrhoeae_007107165.1_V0_P	gonorrhoeae_900637245.1_V0_P	157.695
gonorrhoeae_900454155.1_V0_P	gonorrhoeae_900186935.1_V0_P	157.598
gonorrhoeae_900186935.1_V0_P	gonorrhoeae_900454155.1_V0_P	157.598
gonorrhoeae_900453965.1_V0_P	gonorrhoeae_900087725.2_V0_P	157.56
gonorrhoeae_900087725.2_V0_P	gonorrhoeae_900453965.1_V0_P	157.56
meningitidis_003355355.1_V0_P	meningitidis_003355295.1_V1_P	157.537
meningitidis_003355295.1_V1_P	meningitidis_003355355.1_V0_P	157.537
meningitidis_003355295.1_V1_P	meningitidis_003355275.1_V1_P	157.537
meningitidis_003355275.1_V1_P	meningitidis_003355295.1_V1_P	157.537
gonorrhoeae_009757005.1_V0_P	gonorrhoeae_002607845.1_V0_F	157.474
gonorrhoeae_002607845.1_V0_F	gonorrhoeae_009757005.1_V0_P	157.474
meningitidis_008330885.1_V0_P	meningitidis_001697345.1_V0_P	157.218
meningitidis_008330825.1_V0_P	meningitidis_001697345.1_V0_P	157.218
meningitidis_008330805.1_V0_P	meningitidis_001697345.1_V0_P	157.218
meningitidis_001697345.1_V0_P	meningitidis_008330885.1_V0_P	157.218
meningitidis_001697345.1_V0_P	meningitidis_008330825.1_V0_P	157.218
meningitidis_001697345.1_V0_P	meningitidis_008330805.1_V0_P	157.218
meningitidis_002075815.1_V0_P	meningitidis_000800355.1_V0_P	157.205
meningitidis_000800355.1_V0_P	meningitidis_002075815.1_V0_P	157.205
meningitidis_003355435.1_V0_P	meningitidis_001029835.1_V0_P	157.176
meningitidis_001029835.1_V0_P	meningitidis_003355435.1_V0_P	157.176
gonorrhoeae_900453925.1_V0_P	gonorrhoeae_003855215.1_V1_P	157.136
gonorrhoeae_003855215.1_V1_P	gonorrhoeae_900453925.1_V0_P	157.136
gonorrhoeae_003855215.1_V1_P	gonorrhoeae_001661115.1_V0_P	157.136
gonorrhoeae_001661115.1_V0_P	gonorrhoeae_003855215.1_V1_P	157.136
meningitidis_001974965.1_V0_P	meningitidis_000152165.1_V1_P	157.072
meningitidis_000152165.1_V1_P	meningitidis_001974965.1_V0_P	157.072
meningitidis_003355295.1_V0_P	meningitidis_001750825.1_V1_P	157.004
meningitidis_001750825.1_V1_P	meningitidis_003355295.1_V0_P	157.004
meningitidis_900638555.1_V0_P	meningitidis_001750825.1_V1_P	156.874
meningitidis_001750825.1_V1_P	meningitidis_900638555.1_V0_P	156.874
gonorrhoeae_900454165.1_V0_P	gonorrhoeae_002073655.2_V0_P	156.799
gonorrhoeae_002073655.2_V0_P	gonorrhoeae_900454165.1_V0_P	156.799
meningitidis_009664675.1_V0_P	meningitidis_000009105.1_V1_P	156.623
meningitidis_000009105.1_V1_P	meningitidis_009664675.1_V0_P	156.623
gonorrhoeae_009650075.1_V0_P	gonorrhoeae_003571465.1_V0_P	156.558
gonorrhoeae_003571465.1_V0_P	gonorrhoeae_009650075.1_V0_P	156.558
gonorrhoeae_004332535.2_V0_P	gonorrhoeae_001047255.1_V0_P	156.497
gonorrhoeae_003855435.1_V0_P	gonorrhoeae_003428755.1_V4_P	156.497
gonorrhoeae_003428755.1_V4_P	gonorrhoeae_003855435.1_V0_P	156.497
gonorrhoeae_001047255.1_V0_P	gonorrhoeae_004332535.2_V0_P	156.497
gonorrhoeae_007107165.1_V0_P	gonorrhoeae_000273685.1_V0_P	156.495
gonorrhoeae_000273685.1_V0_P	gonorrhoeae_007107165.1_V0_P	156.495
gonorrhoeae_003855295.1_V1_P	gonorrhoeae_001661115.1_V0_P	156.392
gonorrhoeae_001661115.1_V0_P	gonorrhoeae_003855295.1_V1_P	156.392
gonorrhoeae_001661115.1_V0_P	gonorrhoeae_001661085.1_V0_P	156.392
gonorrhoeae_001661085.1_V0_P	gonorrhoeae_001661115.1_V0_P	156.392
gonorrhoeae_900453965.1_V0_P	gonorrhoeae_000020105.1_V0_P	156.363
gonorrhoeae_000020105.1_V0_P	gonorrhoeae_900453965.1_V0_P	156.363
gonorrhoeae_900087905.2_V0_P	gonorrhoeae_002073535.2_V1_P	156.334
gonorrhoeae_002073535.2_V1_P	gonorrhoeae_900087905.2_V0_P	156.334
meningitidis_900638595.1_V1_P	meningitidis_001698025.1_V0_P	156.169
meningitidis_900638595.1_V1_P	meningitidis_001697865.1_V0_P	156.169
meningitidis_001698025.1_V0_P	meningitidis_900638595.1_V1_P	156.169
meningitidis_001697865.1_V0_P	meningitidis_900638595.1_V1_P	156.169
meningitidis_002075815.1_V0_P	meningitidis_001697925.1_V0_P	156.108
meningitidis_002075815.1_V0_P	meningitidis_001697165.1_V1_P	156.108
meningitidis_001697925.1_V0_P	meningitidis_002075815.1_V0_P	156.108
meningitidis_001697165.1_V1_P	meningitidis_002075815.1_V0_P	156.108
gonorrhoeae_011058675.1_V0_P	gonorrhoeae_003855235.1_V0_P	156.034
gonorrhoeae_003855235.1_V0_P	gonorrhoeae_011058675.1_V0_P	156.034
gonorrhoeae_900087905.2_V0_P	gonorrhoeae_002607845.1_V2_P	156.019
gonorrhoeae_002607845.1_V2_P	gonorrhoeae_900087905.2_V0_P	156.019
gonorrhoeae_900087635.2_V0_P	gonorrhoeae_004332555.2_V0_P	155.898
gonorrhoeae_004332555.2_V0_P	gonorrhoeae_900087635.2_V0_P	155.898
meningitidis_001697485.1_V0_P	meningitidis_000191425.1_V0_P	155.823
meningitidis_000191425.1_V0_P	meningitidis_001697485.1_V0_P	155.823
meningitidis_003355295.1_V1_P	meningitidis_003355235.1_V0_P	155.623
meningitidis_003355235.1_V0_P	meningitidis_003355295.1_V1_P	155.623
gonorrhoeae_900454155.1_V0_P	gonorrhoeae_007107365.1_V0_P	155.578
gonorrhoeae_007107365.1_V0_P	gonorrhoeae_900454155.1_V0_P	155.578
gonorrhoeae_900454165.1_V1_P	gonorrhoeae_900087875.2_V0_P	155.563
gonorrhoeae_900087875.2_V0_P	gonorrhoeae_900454165.1_V1_P	155.563
meningitidis_001698065.1_V0_P	meningitidis_001697925.1_V0_P	155.551
meningitidis_001697925.1_V0_P	meningitidis_001698065.1_V0_P	155.551
meningitidis_900454135.1_V3_P	meningitidis_000785065.1_V0_P	155.338
meningitidis_000785065.1_V0_P	meningitidis_900454135.1_V3_P	155.338
gonorrhoeae_003855295.1_V0_P	gonorrhoeae_003428665.1_V1_P	155.337
gonorrhoeae_003428665.1_V1_P	gonorrhoeae_003855295.1_V0_P	155.337
meningitidis_900638575.1_V1_P	meningitidis_002073575.2_V0_P	155.23
meningitidis_002073575.2_V0_P	meningitidis_900638575.1_V1_P	155.23
gonorrhoeae_900637245.1_V0_P	gonorrhoeae_900454075.1_V0_P	155.172
gonorrhoeae_900454075.1_V0_P	gonorrhoeae_900637245.1_V0_P	155.172
meningitidis_002073555.2_V0_P	meningitidis_001697125.1_V0_P	155.131
meningitidis_001697125.1_V0_P	meningitidis_002073555.2_V0_P	155.131
gonorrhoeae_900087795.2_V0_P	gonorrhoeae_900087725.2_V0_P	155.079
gonorrhoeae_900087725.2_V0_P	gonorrhoeae_900087795.2_V0_P	155.079
meningitidis_900638595.1_V1_P	meningitidis_002073575.2_V0_P	154.994
meningitidis_002073575.2_V0_P	meningitidis_900638595.1_V1_P	154.994
meningitidis_002073575.2_V0_P	meningitidis_000626595.1_V1_P	154.994
meningitidis_002073575.2_V0_P	meningitidis_000253215.1_V2_P	154.994
meningitidis_000626595.1_V1_P	meningitidis_002073575.2_V0_P	154.994
meningitidis_000253215.1_V2_P	meningitidis_002073575.2_V0_P	154.994
meningitidis_003355295.1_V1_P	meningitidis_000191425.1_V0_P	154.924
meningitidis_000191425.1_V0_P	meningitidis_003355295.1_V1_P	154.924
meningitidis_008330885.1_V0_P	meningitidis_001697845.1_V0_P	154.87
meningitidis_008330825.1_V0_P	meningitidis_001697845.1_V0_P	154.87
meningitidis_008330805.1_V0_P	meningitidis_001697845.1_V0_P	154.87
meningitidis_001697845.1_V0_P	meningitidis_008330885.1_V0_P	154.87
meningitidis_001697845.1_V0_P	meningitidis_008330825.1_V0_P	154.87
meningitidis_001697845.1_V0_P	meningitidis_008330805.1_V0_P	154.87
gonorrhoeae_003855295.1_V0_P	gonorrhoeae_001047255.1_V0_P	154.827
gonorrhoeae_001047255.1_V0_P	gonorrhoeae_003855295.1_V0_P	154.827
meningitidis_001697105.1_V0_P	meningitidis_000191525.1_V0_P	154.688
meningitidis_000191525.1_V0_P	meningitidis_001697105.1_V0_P	154.688
gonorrhoeae_900087715.2_V1_P	gonorrhoeae_001047275.1_V1_P	154.6
gonorrhoeae_001047275.1_V1_P	gonorrhoeae_900087715.2_V1_P	154.6
meningitidis_900638595.1_V1_P	meningitidis_001698085.1_V0_P	154.573
meningitidis_001698085.1_V0_P	meningitidis_900638595.1_V1_P	154.573
meningitidis_003355395.1_V0_P	meningitidis_000191525.1_V0_P	154.468
meningitidis_002082895.2_V0_P	meningitidis_001029815.1_V0_P	154.468
meningitidis_002082895.2_V0_P	meningitidis_000191425.1_V0_P	154.468
meningitidis_001029815.1_V0_P	meningitidis_002082895.2_V0_P	154.468
meningitidis_000191525.1_V0_P	meningitidis_003355395.1_V0_P	154.468
meningitidis_000191425.1_V0_P	meningitidis_002082895.2_V0_P	154.468
meningitidis_Z2491_Pnm1	meningitidis_900638555.1_V1_P	154.439
meningitidis_900638555.1_V1_P	meningitidis_Z2491_Pnm1	154.439
meningitidis_003355435.1_V0_P	meningitidis_000816165.1_V0_P	154.419
meningitidis_000816165.1_V0_P	meningitidis_003355435.1_V0_P	154.419
gonorrhoeae_011058635.1_V0_P	gonorrhoeae_003428775.1_V0_P	154.419
gonorrhoeae_003428775.1_V0_P	gonorrhoeae_011058635.1_V0_P	154.419
gonorrhoeae_900454065.1_V0_P	gonorrhoeae_003428755.1_V4_P	154.4
gonorrhoeae_003428755.1_V4_P	gonorrhoeae_900454065.1_V0_P	154.4
meningitidis_002075815.1_V0_P	meningitidis_001698065.1_V0_P	154.367
meningitidis_001698065.1_V0_P	meningitidis_002075815.1_V0_P	154.367
meningitidis_003355395.1_V0_P	meningitidis_002073595.2_V0_P	154.322
meningitidis_002073595.2_V0_P	meningitidis_003355395.1_V0_P	154.322
meningitidis_002073575.2_V0_P	meningitidis_001750825.1_V1_P	154.141
meningitidis_001750825.1_V1_P	meningitidis_002073575.2_V0_P	154.141
gonorrhoeae_004332555.2_V0_P	gonorrhoeae_003855355.1_V1_P	154.053
gonorrhoeae_003855355.1_V1_P	gonorrhoeae_004332555.2_V0_P	154.053
gonorrhoeae_900454155.1_V1_P	gonorrhoeae_003428735.1_V0_P	154.024
gonorrhoeae_003428735.1_V0_P	gonorrhoeae_900454155.1_V1_P	154.024
gonorrhoeae_900087905.2_V1_P	gonorrhoeae_003855355.1_V0_P	153.991
gonorrhoeae_003855355.1_V0_P	gonorrhoeae_900087905.2_V1_P	153.991
gonorrhoeae_900087785.2_V1_P	gonorrhoeae_900087615.2_V0_P	153.957
gonorrhoeae_900087615.2_V0_P	gonorrhoeae_900087785.2_V1_P	153.957
meningitidis_001697105.1_V0_P	meningitidis_000152165.1_V1_P	153.875
meningitidis_000152165.1_V1_P	meningitidis_001697105.1_V0_P	153.875
meningitidis_900454135.1_V4_P	meningitidis_002073675.2_V1_P	153.855
meningitidis_002073675.2_V1_P	meningitidis_900454135.1_V4_P	153.855
gonorrhoeae_004332535.2_V0_P	gonorrhoeae_003855435.1_V0_P	153.782
gonorrhoeae_003855435.1_V0_P	gonorrhoeae_004332535.2_V0_P	153.782
meningitidis_001698065.1_V0_P	meningitidis_001029815.1_V0_P	153.765
meningitidis_001698065.1_V0_P	meningitidis_000191425.1_V0_P	153.765
meningitidis_001698065.1_V0_P	meningitidis_000009465.1_V0_P	153.765
meningitidis_001029815.1_V0_P	meningitidis_001698065.1_V0_P	153.765
meningitidis_000191425.1_V0_P	meningitidis_001698065.1_V0_P	153.765
meningitidis_000009465.1_V0_P	meningitidis_001698065.1_V0_P	153.765
gonorrhoeae_003855215.1_V1_P	gonorrhoeae_000020105.1_V1_P	153.765
gonorrhoeae_000020105.1_V1_P	gonorrhoeae_003855215.1_V1_P	153.765
gonorrhoeae_011058675.1_V0_P	gonorrhoeae_003428775.1_V0_P	153.708
gonorrhoeae_003428775.1_V0_P	gonorrhoeae_011058675.1_V0_P	153.708
gonorrhoeae_900637245.1_V0_P	gonorrhoeae_900454155.1_V0_P	153.688
gonorrhoeae_900454155.1_V0_P	gonorrhoeae_900637245.1_V0_P	153.688
meningitidis_000014105.1_V0_P	meningitidis_000009105.1_V1_P	153.603
meningitidis_000009105.1_V1_P	meningitidis_000014105.1_V0_P	153.603
gonorrhoeae_900453825.1_V0_P	gonorrhoeae_900453795.1_V0_P	153.53
gonorrhoeae_900453795.1_V0_P	gonorrhoeae_900453825.1_V0_P	153.53
meningitidis_000191485.1_V0_P	meningitidis_000014105.1_V0_P	153.429
meningitidis_000014105.1_V0_P	meningitidis_000191485.1_V0_P	153.429
gonorrhoeae_900087635.2_V0_P	gonorrhoeae_001047225.1_V0_P	153.381
gonorrhoeae_001047225.1_V0_P	gonorrhoeae_900087635.2_V0_P	153.381
meningitidis_008330785.1_V0_P	meningitidis_000626595.1_V1_P	153.363
meningitidis_008330785.1_V0_P	meningitidis_000253215.1_V2_P	153.363
meningitidis_003355295.1_V0_P	meningitidis_000626595.1_V1_P	153.363
meningitidis_003355295.1_V0_P	meningitidis_000253215.1_V2_P	153.363
meningitidis_000626595.1_V1_P	meningitidis_008330785.1_V0_P	153.363
meningitidis_000626595.1_V1_P	meningitidis_003355295.1_V0_P	153.363
meningitidis_000253215.1_V2_P	meningitidis_008330785.1_V0_P	153.363
meningitidis_000253215.1_V2_P	meningitidis_003355295.1_V0_P	153.363
gonorrhoeae_900087785.2_V0_P	gonorrhoeae_003855295.1_V0_P	153.287
gonorrhoeae_003855295.1_V0_P	gonorrhoeae_900087785.2_V0_P	153.287
meningitidis_900638555.1_V0_P	meningitidis_000191505.1_V0_P	153.282
meningitidis_000191505.1_V0_P	meningitidis_900638555.1_V0_P	153.282
meningitidis_003355395.1_V0_P	meningitidis_000191445.1_V0_P	153.175
meningitidis_000191445.1_V0_P	meningitidis_003355395.1_V0_P	153.175
gonorrhoeae_900454155.1_V1_P	gonorrhoeae_900087645.2_V0_P	153.175
gonorrhoeae_900087645.2_V0_P	gonorrhoeae_900454155.1_V1_P	153.175
gonorrhoeae_900186935.1_V1_P	gonorrhoeae_003428775.1_V0_P	152.738
gonorrhoeae_003428775.1_V0_P	gonorrhoeae_900186935.1_V1_P	152.738
gonorrhoeae_900087875.2_V0_P	gonorrhoeae_002073615.2_V0_P	152.738
gonorrhoeae_002073615.2_V0_P	gonorrhoeae_900087875.2_V0_P	152.738
meningitidis_003355255.1_V0_P	meningitidis_000785065.1_V0_P	152.651
meningitidis_001029815.1_V0_P	meningitidis_000785065.1_V0_P	152.651
meningitidis_000785065.1_V0_P	meningitidis_003355255.1_V0_P	152.651
meningitidis_000785065.1_V0_P	meningitidis_001029815.1_V0_P	152.651
meningitidis_900638595.1_V1_P	meningitidis_001703735.1_V0_P	152.603
meningitidis_001703735.1_V0_P	meningitidis_900638595.1_V1_P	152.603
meningitidis_002073235.2_V0_P	meningitidis_000026965.1_V0_P	152.423
meningitidis_000026965.1_V0_P	meningitidis_002073235.2_V0_P	152.423
meningitidis_003355295.1_V0_P	meningitidis_002073235.2_V0_P	152.407
meningitidis_002073235.2_V0_P	meningitidis_003355295.1_V0_P	152.407
meningitidis_003355395.1_V0_P	meningitidis_001029835.1_V0_P	152.196
meningitidis_003355255.1_V0_P	meningitidis_000083565.1_V1_P	152.196
meningitidis_001029835.1_V0_P	meningitidis_003355395.1_V0_P	152.196
meningitidis_000083565.1_V1_P	meningitidis_003355255.1_V0_P	152.196
meningitidis_900638575.1_V1_P	meningitidis_003355435.1_V0_P	152.186
meningitidis_003355435.1_V0_P	meningitidis_900638575.1_V1_P	152.186
gonorrhoeae_011058635.1_V0_P	gonorrhoeae_001047225.1_V1_P	152.186
gonorrhoeae_001047225.1_V1_P	gonorrhoeae_011058635.1_V0_P	152.186
gonorrhoeae_003428755.1_V4_P	gonorrhoeae_003428665.1_V1_P	152.142
gonorrhoeae_003428665.1_V1_P	gonorrhoeae_003428755.1_V4_P	152.142
gonorrhoeae_900637245.1_V0_P	gonorrhoeae_004332555.2_V0_P	152.123
gonorrhoeae_004332555.2_V0_P	gonorrhoeae_900637245.1_V0_P	152.123
meningitidis_003355355.1_V0_P	meningitidis_001698065.1_V0_P	152.078
meningitidis_003355295.1_V1_P	meningitidis_001698065.1_V0_P	152.078
meningitidis_003355275.1_V1_P	meningitidis_001698065.1_V0_P	152.078
meningitidis_001698065.1_V0_P	meningitidis_003355355.1_V0_P	152.078
meningitidis_001698065.1_V0_P	meningitidis_003355295.1_V1_P	152.078
meningitidis_001698065.1_V0_P	meningitidis_003355275.1_V1_P	152.078
meningitidis_900638595.1_V1_P	meningitidis_001697345.1_V0_P	152.045
meningitidis_001697345.1_V0_P	meningitidis_900638595.1_V1_P	152.045
gonorrhoeae_900453925.1_V0_P	gonorrhoeae_001661085.1_V0_P	151.988
gonorrhoeae_001661085.1_V0_P	gonorrhoeae_900453925.1_V0_P	151.988
meningitidis_900454045.1_V0_P	meningitidis_000191485.1_V0_P	151.957
meningitidis_000191485.1_V0_P	meningitidis_900454045.1_V0_P	151.957
gonorrhoeae_900454185.1_V0_P	gonorrhoeae_003428735.1_V0_P	151.923
gonorrhoeae_003428735.1_V0_P	gonorrhoeae_900454185.1_V0_P	151.923
meningitidis_003355215.1_V0_P	meningitidis_000026965.1_V0_P	151.847
meningitidis_000026965.1_V0_P	meningitidis_003355215.1_V0_P	151.847
gonorrhoeae_900454085.1_V0_P	gonorrhoeae_003428665.1_V2_P	151.822
gonorrhoeae_003428665.1_V2_P	gonorrhoeae_900454085.1_V0_P	151.822
meningitidis_008330785.1_V0_P	meningitidis_001703735.1_V0_P	151.747
meningitidis_001703735.1_V0_P	meningitidis_008330785.1_V0_P	151.747
gonorrhoeae_900453915.1_V1_P	gonorrhoeae_900186935.1_V1_P	151.697
gonorrhoeae_900186935.1_V1_P	gonorrhoeae_900453915.1_V1_P	151.697
meningitidis_001698065.1_V0_P	meningitidis_001697485.1_V0_P	151.674
meningitidis_001697485.1_V0_P	meningitidis_001698065.1_V0_P	151.674
meningitidis_002075815.1_V0_P	meningitidis_001697485.1_V0_P	151.668
meningitidis_001697485.1_V0_P	meningitidis_002075815.1_V0_P	151.668
meningitidis_003355415.1_V0_P	meningitidis_002073575.2_V0_P	151.586
meningitidis_002073575.2_V0_P	meningitidis_003355415.1_V0_P	151.586
gonorrhoeae_002083025.2_V0_P	gonorrhoeae_002073655.2_V0_P	151.516
gonorrhoeae_002073655.2_V0_P	gonorrhoeae_002083025.2_V0_P	151.516
meningitidis_001029815.1_V0_P	meningitidis_000800355.1_V0_P	151.473
meningitidis_000800355.1_V0_P	meningitidis_001029815.1_V0_P	151.473
gonorrhoeae_900454155.1_V1_P	gonorrhoeae_900087905.2_V1_P	151.188
gonorrhoeae_900453795.1_V0_P	gonorrhoeae_900186915.1_V0_P	151.188
gonorrhoeae_900186915.1_V0_P	gonorrhoeae_900453795.1_V0_P	151.188
gonorrhoeae_900087905.2_V1_P	gonorrhoeae_900454155.1_V1_P	151.188
meningitidis_008330785.1_V0_P	meningitidis_001697345.1_V0_P	151.11
meningitidis_001697345.1_V0_P	meningitidis_008330785.1_V0_P	151.11
gonorrhoeae_900454105.1_V0_P	gonorrhoeae_900454075.1_V0_P	151.034
gonorrhoeae_900454075.1_V0_P	gonorrhoeae_900454105.1_V0_P	151.034
meningitidis_003355295.1_V1_P	meningitidis_002075815.1_V0_P	151.009
meningitidis_002075815.1_V0_P	meningitidis_003355295.1_V1_P	151.009
meningitidis_900454135.1_V3_P	meningitidis_001698065.1_V0_P	151.005
meningitidis_001698065.1_V0_P	meningitidis_900454135.1_V3_P	151.005
meningitidis_001974965.1_V0_P	meningitidis_001697105.1_V0_P	150.992
meningitidis_001697105.1_V0_P	meningitidis_001974965.1_V0_P	150.992
gonorrhoeae_003855215.1_V1_P	gonorrhoeae_001956715.1_V1_P	150.94
gonorrhoeae_001956715.1_V1_P	gonorrhoeae_003855215.1_V1_P	150.94
gonorrhoeae_900454055.1_V0_P	gonorrhoeae_900186915.1_V0_P	150.903
gonorrhoeae_900454055.1_V0_P	gonorrhoeae_001047255.1_V1_P	150.903
gonorrhoeae_900186915.1_V0_P	gonorrhoeae_900454055.1_V0_P	150.903
gonorrhoeae_001047255.1_V1_P	gonorrhoeae_900454055.1_V0_P	150.903
gonorrhoeae_003855415.1_V0_P	gonorrhoeae_003855355.1_V0_P	150.894
gonorrhoeae_003855355.1_V0_P	gonorrhoeae_003855415.1_V0_P	150.894
meningitidis_003355315.1_V0_P	meningitidis_003355295.1_V0_P	150.729
meningitidis_003355295.1_V0_P	meningitidis_003355315.1_V0_P	150.729
meningitidis_003355435.1_V0_P	meningitidis_000191525.1_V0_P	150.594
meningitidis_000191525.1_V0_P	meningitidis_003355435.1_V0_P	150.594
gonorrhoeae_900454075.1_V0_P	gonorrhoeae_000273685.1_V0_P	150.587
gonorrhoeae_000273685.1_V0_P	gonorrhoeae_900454075.1_V0_P	150.587
gonorrhoeae_007107365.1_V0_P	gonorrhoeae_004332555.2_V0_P	150.534
gonorrhoeae_004332555.2_V0_P	gonorrhoeae_007107365.1_V0_P	150.534
brasiliensis_009671065.1_V0_P	brasiliensis_009665055.1_V2_P	150.482
brasiliensis_009665055.1_V2_P	brasiliensis_009671065.1_V0_P	150.482
meningitidis_001697925.1_V0_P	meningitidis_001029815.1_V0_P	150.473
meningitidis_001697165.1_V1_P	meningitidis_001029815.1_V0_P	150.473
meningitidis_001029815.1_V0_P	meningitidis_001697925.1_V0_P	150.473
meningitidis_001029815.1_V0_P	meningitidis_001697165.1_V1_P	150.473
meningitidis_003355335.1_V0_P	meningitidis_000083565.1_V1_P	150.345
meningitidis_003355295.1_V1_P	meningitidis_000083565.1_V1_P	150.345
meningitidis_002951575.1_V0_P	meningitidis_000083565.1_V1_P	150.345
meningitidis_001703715.1_V0_P	meningitidis_000083565.1_V1_P	150.345
meningitidis_001697585.1_V0_P	meningitidis_000083565.1_V1_P	150.345
meningitidis_000083565.1_V1_P	meningitidis_003355335.1_V0_P	150.345
meningitidis_000083565.1_V1_P	meningitidis_003355295.1_V1_P	150.345
meningitidis_000083565.1_V1_P	meningitidis_002951575.1_V0_P	150.345
meningitidis_000083565.1_V1_P	meningitidis_001703715.1_V0_P	150.345
meningitidis_000083565.1_V1_P	meningitidis_001697585.1_V0_P	150.345
meningitidis_900454135.1_V3_P	meningitidis_000083565.1_V1_P	150.287
meningitidis_000083565.1_V1_P	meningitidis_900454135.1_V3_P	150.287
meningitidis_000191485.1_V0_P	meningitidis_000026965.1_V0_P	150.224
meningitidis_000026965.1_V0_P	meningitidis_000191485.1_V0_P	150.224
gonorrhoeae_900087905.2_V0_P	gonorrhoeae_001661135.1_V1_P	150.194
gonorrhoeae_900087735.2_V0_P	gonorrhoeae_001661135.1_V1_P	150.194
gonorrhoeae_001661135.1_V1_P	gonorrhoeae_900087905.2_V0_P	150.194
gonorrhoeae_001661135.1_V1_P	gonorrhoeae_900087735.2_V0_P	150.194
meningitidis_002082895.2_V0_P	meningitidis_002075815.1_V0_P	150.145
meningitidis_002075815.1_V0_P	meningitidis_002082895.2_V0_P	150.145
meningitidis_900638555.1_V0_P	meningitidis_900453955.1_V0_P	150.121
meningitidis_900453955.1_V0_P	meningitidis_900638555.1_V0_P	150.121
meningitidis_003355395.1_V0_P	meningitidis_000816165.1_V0_P	150.111
meningitidis_000816165.1_V0_P	meningitidis_003355395.1_V0_P	150.111
gonorrhoeae_900454105.1_V1_P	gonorrhoeae_009757005.1_V0_P	150.034
gonorrhoeae_009757005.1_V0_P	gonorrhoeae_900454105.1_V1_P	150.034
meningitidis_900638595.1_V1_P	meningitidis_001697845.1_V0_P	149.973
meningitidis_001697845.1_V0_P	meningitidis_900638595.1_V1_P	149.973
gonorrhoeae_900454055.1_V0_P	gonorrhoeae_003855295.1_V1_P	149.883
gonorrhoeae_003855295.1_V1_P	gonorrhoeae_900454055.1_V0_P	149.883
gonorrhoeae_900454185.1_V0_P	gonorrhoeae_004332555.2_V1_P	149.871
gonorrhoeae_004332555.2_V1_P	gonorrhoeae_900454185.1_V0_P	149.871
meningitidis_002073675.2_V0_P	meningitidis_000083565.1_V1_P	149.769
meningitidis_001698005.1_V0_P	meningitidis_000083565.1_V1_P	149.769
meningitidis_001697945.1_V0_P	meningitidis_000083565.1_V1_P	149.769
meningitidis_000800235.1_V0_P	meningitidis_000083565.1_V1_P	149.769
meningitidis_000083565.1_V1_P	meningitidis_002073675.2_V0_P	149.769
meningitidis_000083565.1_V1_P	meningitidis_001698005.1_V0_P	149.769
meningitidis_000083565.1_V1_P	meningitidis_001697945.1_V0_P	149.769
meningitidis_000083565.1_V1_P	meningitidis_000800235.1_V0_P	149.769
gonorrhoeae_009757005.1_V1_P	gonorrhoeae_000006845.1_Ngo1	149.769
gonorrhoeae_000006845.1_Ngo1	gonorrhoeae_009757005.1_V1_P	149.769
gonorrhoeae_900637245.1_V1_P	gonorrhoeae_000020105.1_V1_P	149.746
gonorrhoeae_000020105.1_V1_P	gonorrhoeae_900637245.1_V1_P	149.746
gonorrhoeae_900453915.1_V1_P	gonorrhoeae_003428735.1_V0_P	149.738
gonorrhoeae_900087735.2_V1_P	gonorrhoeae_003428735.1_V0_P	149.738
gonorrhoeae_003855375.1_V0_P	gonorrhoeae_003428735.1_V0_P	149.738
gonorrhoeae_003428735.1_V0_P	gonorrhoeae_900453915.1_V1_P	149.738
gonorrhoeae_003428735.1_V0_P	gonorrhoeae_900087735.2_V1_P	149.738
gonorrhoeae_003428735.1_V0_P	gonorrhoeae_003855375.1_V0_P	149.738
meningitidis_000191525.1_V0_P	meningitidis_000008805.1_V0_P	149.721
meningitidis_000008805.1_V0_P	meningitidis_000191525.1_V0_P	149.721
gonorrhoeae_900454055.1_V0_P	gonorrhoeae_900453925.1_V0_P	149.667
gonorrhoeae_900453925.1_V0_P	gonorrhoeae_900454055.1_V0_P	149.667
meningitidis_001750825.1_V1_P	meningitidis_000009105.1_V1_P	149.573
meningitidis_000009105.1_V1_P	meningitidis_001750825.1_V1_P	149.573
gonorrhoeae_003855235.1_V0_P	gonorrhoeae_003428775.1_V0_P	149.568
gonorrhoeae_003428775.1_V0_P	gonorrhoeae_003855235.1_V0_P	149.568
gonorrhoeae_011058675.1_V1_P	gonorrhoeae_011058655.1_V1_P	149.518
gonorrhoeae_011058655.1_V1_P	gonorrhoeae_011058675.1_V1_P	149.518
gonorrhoeae_900453915.1_V1_P	gonorrhoeae_003855375.1_V0_P	149.486
gonorrhoeae_003855375.1_V0_P	gonorrhoeae_900453915.1_V1_P	149.486
meningitidis_001703755.1_V0_P	meningitidis_000083565.1_V1_P	149.212
meningitidis_000083565.1_V1_P	meningitidis_001703755.1_V0_P	149.212
meningitidis_001029835.1_V0_P	meningitidis_000014105.1_V0_P	149.191
meningitidis_000014105.1_V0_P	meningitidis_001029835.1_V0_P	149.191
meningitidis_002073595.2_V0_P	meningitidis_002073575.2_V0_P	149.157
meningitidis_002073575.2_V0_P	meningitidis_002073595.2_V0_P	149.157
meningitidis_003355235.1_V0_P	meningitidis_001698065.1_V0_P	149.151
meningitidis_001698065.1_V0_P	meningitidis_003355235.1_V0_P	149.151
gonorrhoeae_003855195.1_V1_P	gonorrhoeae_003428755.1_V4_P	149.085
gonorrhoeae_003428755.1_V4_P	gonorrhoeae_003855195.1_V1_P	149.085
gonorrhoeae_900454185.1_V0_P	gonorrhoeae_003428775.1_V0_P	149.065
gonorrhoeae_003428775.1_V0_P	gonorrhoeae_900454185.1_V0_P	149.065
gonorrhoeae_003571465.1_V0_P	gonorrhoeae_000273685.1_V0_P	148.907
gonorrhoeae_000273685.1_V0_P	gonorrhoeae_003571465.1_V0_P	148.907
gonorrhoeae_900637245.1_V0_P	gonorrhoeae_003855355.1_V1_P	148.878
gonorrhoeae_003855355.1_V1_P	gonorrhoeae_900637245.1_V0_P	148.878
gonorrhoeae_900454165.1_V1_P	gonorrhoeae_900087785.2_V0_P	148.828
gonorrhoeae_900087785.2_V0_P	gonorrhoeae_900454165.1_V1_P	148.828
gonorrhoeae_900454155.1_V0_P	gonorrhoeae_900087635.2_V0_P	148.77
gonorrhoeae_900087635.2_V0_P	gonorrhoeae_900454155.1_V0_P	148.77
meningitidis_008330785.1_V0_P	meningitidis_001697845.1_V0_P	148.762
meningitidis_001697845.1_V0_P	meningitidis_008330785.1_V0_P	148.762
gonorrhoeae_900087905.2_V0_P	gonorrhoeae_007107365.1_V0_P	148.762
gonorrhoeae_007107365.1_V0_P	gonorrhoeae_900087905.2_V0_P	148.762
gonorrhoeae_002607845.1_V1_P	gonorrhoeae_002073655.2_V0_P	148.715
gonorrhoeae_002073655.2_V0_P	gonorrhoeae_002607845.1_V1_P	148.715
meningitidis_000152165.1_V1_P	meningitidis_000008805.1_V0_P	148.704
meningitidis_000008805.1_V0_P	meningitidis_000152165.1_V1_P	148.704
meningitidis_003355395.1_V0_P	meningitidis_000152165.1_V1_P	148.672
meningitidis_000152165.1_V1_P	meningitidis_003355395.1_V0_P	148.672
gonorrhoeae_900454085.1_V0_P	gonorrhoeae_900186915.1_V0_P	148.671
gonorrhoeae_900186915.1_V0_P	gonorrhoeae_900454085.1_V0_P	148.671
meningitidis_900638575.1_V1_P	meningitidis_000014105.1_V0_P	148.613
meningitidis_000014105.1_V0_P	meningitidis_900638575.1_V1_P	148.613
meningitidis_003355255.1_V0_P	meningitidis_001698065.1_V0_P	148.577
meningitidis_001698065.1_V0_P	meningitidis_003355255.1_V0_P	148.577
meningitidis_900454135.1_V3_P	meningitidis_003355295.1_V1_P	148.521
meningitidis_003355295.1_V1_P	meningitidis_900454135.1_V3_P	148.521
gonorrhoeae_900087735.2_V1_P	gonorrhoeae_003855355.1_V0_P	148.389
gonorrhoeae_003855355.1_V0_P	gonorrhoeae_900087735.2_V1_P	148.389
gonorrhoeae_900454085.1_V0_P	gonorrhoeae_001661115.1_V0_P	148.314
gonorrhoeae_001661115.1_V0_P	gonorrhoeae_900454085.1_V0_P	148.314
gonorrhoeae_900454155.1_V0_P	gonorrhoeae_001047225.1_V0_P	148.293
gonorrhoeae_001047225.1_V0_P	gonorrhoeae_900454155.1_V0_P	148.293
meningitidis_003355255.1_V0_P	meningitidis_002075815.1_V0_P	148.232
meningitidis_002075815.1_V0_P	meningitidis_003355255.1_V0_P	148.232
gonorrhoeae_011058675.1_V1_P	gonorrhoeae_002073535.2_V1_P	148.231
gonorrhoeae_002073535.2_V1_P	gonorrhoeae_011058675.1_V1_P	148.231
gonorrhoeae_900087735.2_V0_P	gonorrhoeae_003428735.1_V1_P	148.218
gonorrhoeae_003428735.1_V1_P	gonorrhoeae_900087735.2_V0_P	148.218
gonorrhoeae_900454165.1_V1_P	gonorrhoeae_900087615.2_V1_P	148.048
gonorrhoeae_900087615.2_V1_P	gonorrhoeae_900454165.1_V1_P	148.048
gonorrhoeae_900186935.1_V0_P	gonorrhoeae_003428735.1_V1_P	148.024
gonorrhoeae_003428735.1_V1_P	gonorrhoeae_900186935.1_V0_P	148.024
gonorrhoeae_900453825.1_V0_P	gonorrhoeae_900186915.1_V0_P	147.959
gonorrhoeae_900186915.1_V0_P	gonorrhoeae_900453825.1_V0_P	147.959
gonorrhoeae_003428755.1_V4_P	gonorrhoeae_002073615.2_V0_P	147.924
gonorrhoeae_002073615.2_V0_P	gonorrhoeae_003428755.1_V4_P	147.924
meningitidis_900638555.1_V0_P	meningitidis_000026965.1_V0_P	147.803
meningitidis_000026965.1_V0_P	meningitidis_900638555.1_V0_P	147.803
gonorrhoeae_900637245.1_V1_P	gonorrhoeae_001956715.1_V1_P	147.691
gonorrhoeae_001956715.1_V1_P	gonorrhoeae_900637245.1_V1_P	147.691
meningitidis_003355255.1_V0_P	meningitidis_001029815.1_V0_P	147.6
meningitidis_003355255.1_V0_P	meningitidis_000191425.1_V0_P	147.6
meningitidis_003355255.1_V0_P	meningitidis_000009465.1_V0_P	147.6
meningitidis_001029815.1_V0_P	meningitidis_003355255.1_V0_P	147.6
meningitidis_000191425.1_V0_P	meningitidis_003355255.1_V0_P	147.6
meningitidis_000009465.1_V0_P	meningitidis_003355255.1_V0_P	147.6
meningitidis_900638555.1_V0_P	meningitidis_002073595.2_V0_P	147.568
meningitidis_002073595.2_V0_P	meningitidis_900638555.1_V0_P	147.568
gonorrhoeae_003855215.1_V0_P	gonorrhoeae_002607845.1_V1_P	147.498
gonorrhoeae_002607845.1_V1_P	gonorrhoeae_003855215.1_V0_P	147.498
meningitidis_001698065.1_V0_P	meningitidis_001697205.1_V1_P	147.485
meningitidis_001697205.1_V1_P	meningitidis_001698065.1_V0_P	147.485
gonorrhoeae_900454185.1_V1_P	gonorrhoeae_002073615.2_V0_P	147.448
gonorrhoeae_002073615.2_V0_P	gonorrhoeae_900454185.1_V1_P	147.448
gonorrhoeae_900087635.2_V0_P	gonorrhoeae_002073615.2_V0_P	147.435
gonorrhoeae_002073615.2_V0_P	gonorrhoeae_900087635.2_V0_P	147.435
gonorrhoeae_003855355.1_V0_P	gonorrhoeae_003855235.1_V0_P	147.265
gonorrhoeae_003855235.1_V0_P	gonorrhoeae_003855355.1_V0_P	147.265
meningitidis_001697165.1_V0_P	meningitidis_000152165.1_V0_P	147.223
meningitidis_000152165.1_V0_P	meningitidis_001697165.1_V0_P	147.223
meningitidis_000014105.1_V0_P	meningitidis_000008805.1_V0_P	147.009
meningitidis_000008805.1_V0_P	meningitidis_000014105.1_V0_P	147.009
gonorrhoeae_900637245.1_V0_P	gonorrhoeae_001661135.1_V1_P	146.949
gonorrhoeae_001661135.1_V1_P	gonorrhoeae_900637245.1_V0_P	146.949
meningitidis_001698025.1_V0_P	meningitidis_000626595.1_V1_P	146.918
meningitidis_001698025.1_V0_P	meningitidis_000253215.1_V2_P	146.918
meningitidis_001697865.1_V0_P	meningitidis_000626595.1_V1_P	146.918
meningitidis_001697865.1_V0_P	meningitidis_000253215.1_V2_P	146.918
meningitidis_000626595.1_V1_P	meningitidis_001698025.1_V0_P	146.918
meningitidis_000626595.1_V1_P	meningitidis_001697865.1_V0_P	146.918
meningitidis_000253215.1_V2_P	meningitidis_001698025.1_V0_P	146.918
meningitidis_000253215.1_V2_P	meningitidis_001697865.1_V0_P	146.918
meningitidis_900454045.1_V0_P	meningitidis_002073575.2_V0_P	146.804
meningitidis_002073575.2_V0_P	meningitidis_900454045.1_V0_P	146.804
gonorrhoeae_900637245.1_V0_P	gonorrhoeae_011058675.1_V1_P	146.765
gonorrhoeae_011058675.1_V1_P	gonorrhoeae_900637245.1_V0_P	146.765
gonorrhoeae_003855355.1_V1_P	gonorrhoeae_001661135.1_V1_P	146.656
gonorrhoeae_001661135.1_V1_P	gonorrhoeae_003855355.1_V1_P	146.656
gonorrhoeae_003428755.1_V4_P	gonorrhoeae_001047255.1_V0_P	146.537
gonorrhoeae_001047255.1_V0_P	gonorrhoeae_003428755.1_V4_P	146.537
gonorrhoeae_003571465.1_V0_P	gonorrhoeae_002607845.1_V1_P	146.532
gonorrhoeae_002607845.1_V1_P	gonorrhoeae_003571465.1_V0_P	146.532
meningitidis_001974965.1_V0_P	meningitidis_001029835.1_V0_P	146.507
meningitidis_001029835.1_V0_P	meningitidis_001974965.1_V0_P	146.507
meningitidis_001697485.1_V0_P	meningitidis_001029815.1_V0_P	146.333
meningitidis_001029815.1_V0_P	meningitidis_001697485.1_V0_P	146.333
gonorrhoeae_900454165.1_V1_P	gonorrhoeae_900087905.2_V0_P	146.329
gonorrhoeae_900087905.2_V0_P	gonorrhoeae_900454165.1_V1_P	146.329
gonorrhoeae_900454185.1_V0_P	gonorrhoeae_011058675.1_V0_P	146.29
gonorrhoeae_011058675.1_V0_P	gonorrhoeae_900454185.1_V0_P	146.29
meningitidis_900454135.1_V3_P	meningitidis_002075815.1_V0_P	146.228
meningitidis_002075815.1_V0_P	meningitidis_900454135.1_V3_P	146.228
meningitidis_001750825.1_V1_P	meningitidis_001698025.1_V0_P	146.203
meningitidis_001750825.1_V1_P	meningitidis_001697865.1_V0_P	146.203
meningitidis_001698025.1_V0_P	meningitidis_001750825.1_V1_P	146.203
meningitidis_001697865.1_V0_P	meningitidis_001750825.1_V1_P	146.203
gonorrhoeae_900087905.2_V1_P	gonorrhoeae_900087645.2_V0_P	146.185
gonorrhoeae_900087645.2_V0_P	gonorrhoeae_900087905.2_V1_P	146.185
meningitidis_003355335.1_V0_P	meningitidis_000785065.1_V0_P	146.164
meningitidis_002951575.1_V0_P	meningitidis_000785065.1_V0_P	146.164
meningitidis_001703715.1_V0_P	meningitidis_000785065.1_V0_P	146.164
meningitidis_001697585.1_V0_P	meningitidis_000785065.1_V0_P	146.164
meningitidis_000785065.1_V0_P	meningitidis_003355335.1_V0_P	146.164
meningitidis_000785065.1_V0_P	meningitidis_002951575.1_V0_P	146.164
meningitidis_000785065.1_V0_P	meningitidis_001703715.1_V0_P	146.164
meningitidis_000785065.1_V0_P	meningitidis_001697585.1_V0_P	146.164
gonorrhoeae_900454165.1_V1_P	gonorrhoeae_900186935.1_V0_P	145.956
gonorrhoeae_900186935.1_V0_P	gonorrhoeae_900454165.1_V1_P	145.956
meningitidis_008330785.1_V0_P	meningitidis_001029835.1_V0_P	145.899
meningitidis_001029835.1_V0_P	meningitidis_008330785.1_V0_P	145.899
meningitidis_003355355.1_V0_P	meningitidis_003355255.1_V0_P	145.834
meningitidis_003355295.1_V1_P	meningitidis_003355255.1_V0_P	145.834
meningitidis_003355295.1_V1_P	meningitidis_001029815.1_V0_P	145.834
meningitidis_003355275.1_V1_P	meningitidis_003355255.1_V0_P	145.834
meningitidis_003355255.1_V0_P	meningitidis_003355355.1_V0_P	145.834
meningitidis_003355255.1_V0_P	meningitidis_003355295.1_V1_P	145.834
meningitidis_003355255.1_V0_P	meningitidis_003355275.1_V1_P	145.834
meningitidis_001029815.1_V0_P	meningitidis_003355295.1_V1_P	145.834
meningitidis_003355435.1_V0_P	meningitidis_003355215.1_V0_P	145.72
meningitidis_003355215.1_V0_P	meningitidis_003355435.1_V0_P	145.72
gonorrhoeae_011058635.1_V0_P	gonorrhoeae_001661135.1_V0_P	145.72
gonorrhoeae_001661135.1_V0_P	gonorrhoeae_011058635.1_V0_P	145.72
gonorrhoeae_900454055.1_V0_P	gonorrhoeae_001661115.1_V0_P	145.65
gonorrhoeae_001661115.1_V0_P	gonorrhoeae_900454055.1_V0_P	145.65
meningitidis_002073675.2_V0_P	meningitidis_000785065.1_V0_P	145.637
meningitidis_001698005.1_V0_P	meningitidis_000785065.1_V0_P	145.637
meningitidis_001697945.1_V0_P	meningitidis_000785065.1_V0_P	145.637
meningitidis_000800235.1_V0_P	meningitidis_000785065.1_V0_P	145.637
meningitidis_000785065.1_V0_P	meningitidis_002073675.2_V0_P	145.637
meningitidis_000785065.1_V0_P	meningitidis_001698005.1_V0_P	145.637
meningitidis_000785065.1_V0_P	meningitidis_001697945.1_V0_P	145.637
meningitidis_000785065.1_V0_P	meningitidis_000800235.1_V0_P	145.637
meningitidis_900454135.1_V3_P	meningitidis_001029815.1_V0_P	145.626
meningitidis_900454135.1_V3_P	meningitidis_000191425.1_V0_P	145.626
meningitidis_900454135.1_V3_P	meningitidis_000009465.1_V0_P	145.626
meningitidis_001029815.1_V0_P	meningitidis_900454135.1_V3_P	145.626
meningitidis_000191425.1_V0_P	meningitidis_900454135.1_V3_P	145.626
meningitidis_000009465.1_V0_P	meningitidis_900454135.1_V3_P	145.626
meningitidis_900454045.1_V0_P	meningitidis_001697125.1_V0_P	145.61
meningitidis_001697125.1_V0_P	meningitidis_900454045.1_V0_P	145.61
gonorrhoeae_900186935.1_V0_P	gonorrhoeae_001047225.1_V0_P	145.605
gonorrhoeae_001047225.1_V0_P	gonorrhoeae_900186935.1_V0_P	145.605
gonorrhoeae_900453795.1_V0_P	gonorrhoeae_003855295.1_V1_P	145.546
gonorrhoeae_003855295.1_V1_P	gonorrhoeae_900453795.1_V0_P	145.546
gonorrhoeae_002073655.2_V0_P	gonorrhoeae_002073535.2_V0_P	145.495
gonorrhoeae_002073535.2_V0_P	gonorrhoeae_002073655.2_V0_P	145.495
meningitidis_001698085.1_V0_P	meningitidis_000626595.1_V1_P	145.447
meningitidis_001698085.1_V0_P	meningitidis_000253215.1_V2_P	145.447
meningitidis_000626595.1_V1_P	meningitidis_001698085.1_V0_P	145.447
meningitidis_000253215.1_V2_P	meningitidis_001698085.1_V0_P	145.447
gonorrhoeae_011058675.1_V1_P	gonorrhoeae_000273685.1_V0_P	145.39
gonorrhoeae_000273685.1_V0_P	gonorrhoeae_011058675.1_V1_P	145.39
gonorrhoeae_900637245.1_V1_P	gonorrhoeae_900453925.1_V0_P	145.349
gonorrhoeae_900637245.1_V1_P	gonorrhoeae_001661115.1_V0_P	145.349
gonorrhoeae_900453925.1_V0_P	gonorrhoeae_900637245.1_V1_P	145.349
gonorrhoeae_001661115.1_V0_P	gonorrhoeae_900637245.1_V1_P	145.349
meningitidis_900638555.1_V0_P	meningitidis_009664675.1_V0_P	145.343
meningitidis_009664675.1_V0_P	meningitidis_900638555.1_V0_P	145.343
meningitidis_003355215.1_V0_P	meningitidis_001029835.1_V0_P	145.283
meningitidis_001029835.1_V0_P	meningitidis_003355215.1_V0_P	145.283
meningitidis_001697205.1_V0_P	meningitidis_000152165.1_V0_P	145.182
meningitidis_000152165.1_V0_P	meningitidis_001697205.1_V0_P	145.182
gonorrhoeae_900454075.1_V0_P	gonorrhoeae_009757075.1_V1_P	145.154
gonorrhoeae_009757075.1_V1_P	gonorrhoeae_900454075.1_V0_P	145.154
gonorrhoeae_900454155.1_V1_P	gonorrhoeae_900087735.2_V1_P	145.146
gonorrhoeae_900087735.2_V1_P	gonorrhoeae_900454155.1_V1_P	145.146
meningitidis_001703755.1_V0_P	meningitidis_000785065.1_V0_P	145.125
meningitidis_000785065.1_V0_P	meningitidis_001703755.1_V0_P	145.125
meningitidis_900638555.1_V0_P	meningitidis_900454045.1_V0_P	145.086
meningitidis_900454045.1_V0_P	meningitidis_900638555.1_V0_P	145.086
meningitidis_MC58_MuMenB	meningitidis_003355435.1_V0_P	144.965
meningitidis_003355435.1_V0_P	meningitidis_MC58_MuMenB	144.965
gonorrhoeae_011058635.1_V0_P	gonorrhoeae_003428735.1_V0_P	144.955
gonorrhoeae_003428735.1_V0_P	gonorrhoeae_011058635.1_V0_P	144.955
gonorrhoeae_900637245.1_V0_P	gonorrhoeae_003428735.1_V1_P	144.869
gonorrhoeae_003428735.1_V1_P	gonorrhoeae_900637245.1_V0_P	144.869
gonorrhoeae_003855415.1_V0_P	gonorrhoeae_003428775.1_V0_P	144.826
gonorrhoeae_003428775.1_V0_P	gonorrhoeae_003855415.1_V0_P	144.826
meningitidis_001697985.1_V0_P	meningitidis_001697485.1_V0_P	144.806
meningitidis_001697485.1_V0_P	meningitidis_001697985.1_V0_P	144.806
gonorrhoeae_004332555.2_V1_P	gonorrhoeae_003428775.1_V0_P	144.77
gonorrhoeae_003428775.1_V0_P	gonorrhoeae_004332555.2_V1_P	144.77
meningitidis_001750825.1_V1_P	meningitidis_001698085.1_V0_P	144.732
meningitidis_001698085.1_V0_P	meningitidis_001750825.1_V1_P	144.732
meningitidis_003355295.1_V0_P	meningitidis_000191505.1_V0_P	144.667
meningitidis_000191505.1_V0_P	meningitidis_003355295.1_V0_P	144.667
gonorrhoeae_900087735.2_V0_P	gonorrhoeae_002073535.2_V1_P	144.577
gonorrhoeae_002073535.2_V1_P	gonorrhoeae_900087735.2_V0_P	144.577
meningitidis_002073595.2_V0_P	meningitidis_001974965.1_V0_P	144.389
meningitidis_001974965.1_V0_P	meningitidis_002073595.2_V0_P	144.389
gonorrhoeae_900453825.1_V1_P	gonorrhoeae_002607845.1_V2_P	144.389
gonorrhoeae_002607845.1_V2_P	gonorrhoeae_900453825.1_V1_P	144.389
meningitidis_003355395.1_V0_P	meningitidis_001698025.1_V0_P	144.23
meningitidis_003355395.1_V0_P	meningitidis_001697865.1_V0_P	144.23
meningitidis_001698025.1_V0_P	meningitidis_003355395.1_V0_P	144.23
meningitidis_001697865.1_V0_P	meningitidis_003355395.1_V0_P	144.23
gonorrhoeae_900454165.1_V1_P	gonorrhoeae_001661135.1_V1_P	144.23
gonorrhoeae_001661135.1_V1_P	gonorrhoeae_900454165.1_V1_P	144.23
gonorrhoeae_900454155.1_V1_P	gonorrhoeae_003855355.1_V0_P	144.201
gonorrhoeae_003855375.1_V0_P	gonorrhoeae_003855355.1_V0_P	144.201
gonorrhoeae_003855355.1_V0_P	gonorrhoeae_900454155.1_V1_P	144.201
gonorrhoeae_003855355.1_V0_P	gonorrhoeae_003855375.1_V0_P	144.201
gonorrhoeae_900454155.1_V1_P	gonorrhoeae_003855235.1_V0_P	144.111
gonorrhoeae_900453915.1_V1_P	gonorrhoeae_003855235.1_V0_P	144.111
gonorrhoeae_003855235.1_V0_P	gonorrhoeae_900454155.1_V1_P	144.111
gonorrhoeae_003855235.1_V0_P	gonorrhoeae_900453915.1_V1_P	144.111
meningitidis_003355435.1_V0_P	meningitidis_003355415.1_V0_P	144.096
meningitidis_003355435.1_V0_P	meningitidis_000191485.1_V0_P	144.096
meningitidis_003355415.1_V0_P	meningitidis_003355435.1_V0_P	144.096
meningitidis_000191485.1_V0_P	meningitidis_003355435.1_V0_P	144.096
gonorrhoeae_900454085.1_V0_P	gonorrhoeae_900453925.1_V0_P	143.993
gonorrhoeae_900453925.1_V0_P	gonorrhoeae_900454085.1_V0_P	143.993
meningitidis_900454135.1_V3_P	meningitidis_003355355.1_V0_P	143.939
meningitidis_900454135.1_V3_P	meningitidis_003355275.1_V1_P	143.939
meningitidis_003355355.1_V0_P	meningitidis_900454135.1_V3_P	143.939
meningitidis_003355275.1_V1_P	meningitidis_900454135.1_V3_P	143.939
gonorrhoeae_003855415.1_V0_P	gonorrhoeae_003428735.1_V0_P	143.907
gonorrhoeae_003428735.1_V0_P	gonorrhoeae_003855415.1_V0_P	143.907
meningitidis_002073575.2_V0_P	meningitidis_002073555.2_V0_P	143.786
meningitidis_002073555.2_V0_P	meningitidis_002073575.2_V0_P	143.786
gonorrhoeae_900454155.1_V1_P	gonorrhoeae_004332555.2_V1_P	143.786
gonorrhoeae_004332555.2_V1_P	gonorrhoeae_900454155.1_V1_P	143.786
gonorrhoeae_004332555.2_V1_P	gonorrhoeae_003855375.1_V0_P	143.786
gonorrhoeae_003855375.1_V0_P	gonorrhoeae_004332555.2_V1_P	143.786
gonorrhoeae_900454105.1_V0_P	gonorrhoeae_003428735.1_V1_P	143.756
gonorrhoeae_900454065.1_V0_P	gonorrhoeae_003855435.1_V0_P	143.756
gonorrhoeae_003855435.1_V0_P	gonorrhoeae_900454065.1_V0_P	143.756
gonorrhoeae_003428735.1_V1_P	gonorrhoeae_900454105.1_V0_P	143.756
meningitidis_001029835.1_V0_P	meningitidis_000191485.1_V0_P	143.726
meningitidis_000191485.1_V0_P	meningitidis_001029835.1_V0_P	143.726
meningitidis_003355255.1_V0_P	meningitidis_003355235.1_V0_P	143.675
meningitidis_003355235.1_V0_P	meningitidis_003355255.1_V0_P	143.675
gonorrhoeae_900186915.1_V0_P	gonorrhoeae_001661085.1_V0_P	143.621
gonorrhoeae_001661085.1_V0_P	gonorrhoeae_900186915.1_V0_P	143.621
meningitidis_001697105.1_V0_P	meningitidis_001029835.1_V0_P	143.55
meningitidis_001029835.1_V0_P	meningitidis_001697105.1_V0_P	143.55
gonorrhoeae_900186935.1_V0_P	gonorrhoeae_900087875.2_V0_P	143.455
gonorrhoeae_900087875.2_V0_P	gonorrhoeae_900186935.1_V0_P	143.455
meningitidis_001974965.1_V0_P	meningitidis_000191445.1_V0_P	143.421
meningitidis_000191445.1_V0_P	meningitidis_001974965.1_V0_P	143.421
gonorrhoeae_900454035.1_V0_P	gonorrhoeae_900087725.2_V0_P	143.412
gonorrhoeae_900087725.2_V0_P	gonorrhoeae_900454035.1_V0_P	143.412
gonorrhoeae_900186935.1_V1_P	gonorrhoeae_003428735.1_V0_P	143.404
gonorrhoeae_011058675.1_V1_P	gonorrhoeae_003428735.1_V1_P	143.404
gonorrhoeae_003428735.1_V1_P	gonorrhoeae_011058675.1_V1_P	143.404
gonorrhoeae_003428735.1_V0_P	gonorrhoeae_900186935.1_V1_P	143.404
meningitidis_003355295.1_V0_P	meningitidis_002073595.2_V0_P	143.356
meningitidis_002073595.2_V0_P	meningitidis_003355295.1_V0_P	143.356
gonorrhoeae_011058635.1_V0_P	gonorrhoeae_004332555.2_V1_P	143.239
gonorrhoeae_004332555.2_V1_P	gonorrhoeae_011058635.1_V0_P	143.239
gonorrhoeae_009757025.1_V4_P	gonorrhoeae_000006845.1_Ngo1	143.207
gonorrhoeae_000006845.1_Ngo1	gonorrhoeae_009757025.1_V4_P	143.207
meningitidis_003355315.1_V0_P	meningitidis_000191525.1_V0_P	143.181
meningitidis_000191525.1_V0_P	meningitidis_003355315.1_V0_P	143.181
meningitidis_900454135.1_V3_P	meningitidis_001697925.1_V0_P	143.113
meningitidis_001697925.1_V0_P	meningitidis_900454135.1_V3_P	143.113
meningitidis_900453955.1_V0_P	meningitidis_000191505.1_V0_P	143.09
meningitidis_000191505.1_V0_P	meningitidis_900453955.1_V0_P	143.09
gonorrhoeae_900087635.2_V1_P	gonorrhoeae_000156855.2_V0_P	142.892
gonorrhoeae_000156855.2_V0_P	gonorrhoeae_900087635.2_V1_P	142.892
gonorrhoeae_900186915.1_V1_P	gonorrhoeae_001047255.1_V0_P	142.851
gonorrhoeae_001047255.1_V0_P	gonorrhoeae_900186915.1_V1_P	142.851
gonorrhoeae_900637245.1_V0_P	gonorrhoeae_900087635.2_V0_P	142.835
gonorrhoeae_900087635.2_V0_P	gonorrhoeae_900637245.1_V0_P	142.835
meningitidis_003355395.1_V0_P	meningitidis_001698085.1_V0_P	142.759
meningitidis_001698085.1_V0_P	meningitidis_003355395.1_V0_P	142.759
meningitidis_001698085.1_V0_P	meningitidis_001029835.1_V0_P	142.759
meningitidis_001029835.1_V0_P	meningitidis_001698085.1_V0_P	142.759
gonorrhoeae_900453965.1_V0_P	gonorrhoeae_900087785.2_V0_P	142.738
gonorrhoeae_900087785.2_V0_P	gonorrhoeae_900453965.1_V0_P	142.738
meningitidis_009664675.1_V0_P	meningitidis_002073575.2_V0_P	142.707
meningitidis_002073575.2_V0_P	meningitidis_009664675.1_V0_P	142.707
gonorrhoeae_900637245.1_V0_P	gonorrhoeae_900454185.1_V1_P	142.697
gonorrhoeae_900454185.1_V1_P	gonorrhoeae_900637245.1_V0_P	142.697
gonorrhoeae_003855195.1_V0_P	gonorrhoeae_001047255.1_V1_P	142.66
gonorrhoeae_001047255.1_V1_P	gonorrhoeae_003855195.1_V0_P	142.66
gonorrhoeae_009757005.1_V1_P	gonorrhoeae_000273685.1_V0_P	142.613
gonorrhoeae_000273685.1_V0_P	gonorrhoeae_009757005.1_V1_P	142.613
gonorrhoeae_900087875.2_V0_P	gonorrhoeae_001047225.1_V0_P	142.524
gonorrhoeae_001047225.1_V0_P	gonorrhoeae_900087875.2_V0_P	142.524
meningitidis_002073555.2_V0_P	meningitidis_002073235.2_V0_P	142.464
meningitidis_002073235.2_V0_P	meningitidis_002073555.2_V0_P	142.464
meningitidis_000191485.1_V0_P	meningitidis_000008805.1_V0_P	142.434
meningitidis_000008805.1_V0_P	meningitidis_000191485.1_V0_P	142.434
gonorrhoeae_900454035.1_V0_P	gonorrhoeae_900087785.2_V0_P	142.416
gonorrhoeae_900087785.2_V0_P	gonorrhoeae_900454035.1_V0_P	142.416
gonorrhoeae_900453995.1_V0_P	gonorrhoeae_900453915.1_V2_P	142.347
gonorrhoeae_900453915.1_V2_P	gonorrhoeae_900453995.1_V0_P	142.347
gonorrhoeae_003428735.1_V1_P	gonorrhoeae_001661135.1_V1_P	142.294
gonorrhoeae_001661135.1_V1_P	gonorrhoeae_003428735.1_V1_P	142.294
gonorrhoeae_003855355.1_V1_P	gonorrhoeae_002073535.2_V1_P	142.277
gonorrhoeae_002073535.2_V1_P	gonorrhoeae_003855355.1_V1_P	142.277
gonorrhoeae_900454105.1_V0_P	gonorrhoeae_900087735.2_V0_P	142.254
gonorrhoeae_900087735.2_V0_P	gonorrhoeae_900454105.1_V0_P	142.254
meningitidis_003355295.1_V0_P	meningitidis_000191445.1_V0_P	142.209
meningitidis_000191445.1_V0_P	meningitidis_003355295.1_V0_P	142.209
meningitidis_900638555.1_V0_P	meningitidis_000191445.1_V0_P	142.201
meningitidis_000191445.1_V0_P	meningitidis_900638555.1_V0_P	142.201
gonorrhoeae_009757095.1_V1_P	gonorrhoeae_009757075.1_V2_P	142.152
gonorrhoeae_009757075.1_V2_P	gonorrhoeae_009757095.1_V1_P	142.152
gonorrhoeae_900186935.1_V1_P	gonorrhoeae_003855355.1_V0_P	142.103
gonorrhoeae_003855355.1_V0_P	gonorrhoeae_900186935.1_V1_P	142.103
gonorrhoeae_003855435.1_V0_P	gonorrhoeae_003855195.1_V1_P	142.096
gonorrhoeae_003855195.1_V1_P	gonorrhoeae_003855435.1_V0_P	142.096
gonorrhoeae_900454085.1_V0_P	gonorrhoeae_900454055.1_V0_P	142.029
gonorrhoeae_900454055.1_V0_P	gonorrhoeae_900454085.1_V0_P	142.029
meningitidis_003355335.1_V0_P	meningitidis_001698065.1_V0_P	142.008
meningitidis_002951575.1_V0_P	meningitidis_001698065.1_V0_P	142.008
meningitidis_001703715.1_V0_P	meningitidis_001698065.1_V0_P	142.008
meningitidis_001698065.1_V0_P	meningitidis_003355335.1_V0_P	142.008
meningitidis_001698065.1_V0_P	meningitidis_002951575.1_V0_P	142.008
meningitidis_001698065.1_V0_P	meningitidis_001703715.1_V0_P	142.008
meningitidis_001698065.1_V0_P	meningitidis_001697585.1_V0_P	142.008
meningitidis_001697585.1_V0_P	meningitidis_001698065.1_V0_P	142.008
gonorrhoeae_002073615.2_V0_P	gonorrhoeae_002073535.2_V1_P	141.978
gonorrhoeae_002073535.2_V1_P	gonorrhoeae_002073615.2_V0_P	141.978
meningitidis_003355435.1_V0_P	meningitidis_002073235.2_V0_P	141.96
meningitidis_002073235.2_V0_P	meningitidis_003355435.1_V0_P	141.96
meningitidis_003355255.1_V0_P	meningitidis_001697205.1_V1_P	141.93
meningitidis_001697205.1_V1_P	meningitidis_003355255.1_V0_P	141.93
gonorrhoeae_900454085.1_V0_P	gonorrhoeae_900453795.1_V0_P	141.841
gonorrhoeae_900453795.1_V0_P	gonorrhoeae_900454085.1_V0_P	141.841
gonorrhoeae_900186875.1_V1_P	gonorrhoeae_001047255.1_V0_P	141.753
gonorrhoeae_001047255.1_V0_P	gonorrhoeae_900186875.1_V1_P	141.753
gonorrhoeae_003855215.1_V1_P	gonorrhoeae_002073615.2_V1_P	141.709
gonorrhoeae_002073615.2_V1_P	gonorrhoeae_003855215.1_V1_P	141.709
gonorrhoeae_011058635.1_V0_P	gonorrhoeae_000156855.2_V0_P	141.676
gonorrhoeae_000156855.2_V0_P	gonorrhoeae_011058635.1_V0_P	141.676
meningitidis_900453955.1_V0_P	meningitidis_003355295.1_V0_P	141.662
meningitidis_003355295.1_V0_P	meningitidis_900453955.1_V0_P	141.662
meningitidis_003355295.1_V0_P	meningitidis_000191485.1_V0_P	141.662
meningitidis_000191485.1_V0_P	meningitidis_003355295.1_V0_P	141.662
meningitidis_003355395.1_V0_P	meningitidis_003355295.1_V0_P	141.659
meningitidis_003355295.1_V0_P	meningitidis_003355395.1_V0_P	141.659
meningitidis_900454135.1_V3_P	meningitidis_003355235.1_V0_P	141.614
meningitidis_003355235.1_V0_P	meningitidis_900454135.1_V3_P	141.614
sp014_005886145.1_V0_P	meningitidis_Z2491_Pnm1	141.605
meningitidis_Z2491_Pnm1	sp014_005886145.1_V0_P	141.605
gonorrhoeae_002607845.1_V2_P	gonorrhoeae_002073535.2_V1_P	141.549
gonorrhoeae_002073535.2_V1_P	gonorrhoeae_002607845.1_V2_P	141.549
gonorrhoeae_007107365.1_V0_P	gonorrhoeae_004001185.1_V0_P	141.547
gonorrhoeae_004001185.1_V0_P	gonorrhoeae_007107365.1_V0_P	141.547
gonorrhoeae_900087635.2_V1_P	gonorrhoeae_000006845.1_V0_P	141.529
gonorrhoeae_000006845.1_V0_P	gonorrhoeae_900087635.2_V1_P	141.529
meningitidis_002073675.2_V0_P	meningitidis_001698065.1_V0_P	141.524
meningitidis_002073595.2_V0_P	meningitidis_001697105.1_V0_P	141.524
meningitidis_001698065.1_V0_P	meningitidis_002073675.2_V0_P	141.524
meningitidis_001698065.1_V0_P	meningitidis_001698005.1_V0_P	141.524
meningitidis_001698065.1_V0_P	meningitidis_001697945.1_V0_P	141.524
meningitidis_001698065.1_V0_P	meningitidis_000800235.1_V0_P	141.524
meningitidis_001698005.1_V0_P	meningitidis_001698065.1_V0_P	141.524
meningitidis_001697945.1_V0_P	meningitidis_001698065.1_V0_P	141.524
meningitidis_001697105.1_V0_P	meningitidis_002073595.2_V0_P	141.524
meningitidis_000800235.1_V0_P	meningitidis_001698065.1_V0_P	141.524
gonorrhoeae_900454185.1_V1_P	gonorrhoeae_001661135.1_V1_P	141.297
gonorrhoeae_001661135.1_V1_P	gonorrhoeae_900454185.1_V1_P	141.297
gonorrhoeae_900453795.1_V0_P	gonorrhoeae_001661085.1_V0_P	141.232
gonorrhoeae_003855295.1_V1_P	gonorrhoeae_003855195.1_V0_P	141.232
gonorrhoeae_003855195.1_V0_P	gonorrhoeae_003855295.1_V1_P	141.232
gonorrhoeae_001661085.1_V0_P	gonorrhoeae_900453795.1_V0_P	141.232
meningitidis_900453955.1_V0_P	meningitidis_003355315.1_V0_P	141.228
meningitidis_003355315.1_V0_P	meningitidis_900453955.1_V0_P	141.228
gonorrhoeae_004332555.2_V0_P	gonorrhoeae_002607845.1_V2_P	141.206
gonorrhoeae_002607845.1_V2_P	gonorrhoeae_004332555.2_V0_P	141.206
gonorrhoeae_003855355.1_V0_P	gonorrhoeae_001661135.1_V0_P	141.158
gonorrhoeae_001661135.1_V0_P	gonorrhoeae_003855355.1_V0_P	141.158
meningitidis_001703755.1_V0_P	meningitidis_001698065.1_V0_P	141.054
meningitidis_001698065.1_V0_P	meningitidis_001703755.1_V0_P	141.054
meningitidis_900638595.1_V1_P	meningitidis_000009105.1_V1_P	141.04
meningitidis_000626595.1_V1_P	meningitidis_000009105.1_V1_P	141.04
meningitidis_000253215.1_V2_P	meningitidis_000009105.1_V1_P	141.04
meningitidis_000009105.1_V1_P	meningitidis_900638595.1_V1_P	141.04
meningitidis_000009105.1_V1_P	meningitidis_000626595.1_V1_P	141.04
meningitidis_000009105.1_V1_P	meningitidis_000253215.1_V2_P	141.04
gonorrhoeae_900186935.1_V0_P	gonorrhoeae_001661135.1_V1_P	140.967
gonorrhoeae_001661135.1_V1_P	gonorrhoeae_900186935.1_V0_P	140.967
gonorrhoeae_003855235.1_V0_P	gonorrhoeae_001661135.1_V0_P	140.919
gonorrhoeae_001661135.1_V0_P	gonorrhoeae_003855235.1_V0_P	140.919
gonorrhoeae_900087875.2_V0_P	gonorrhoeae_003855355.1_V1_P	140.884
gonorrhoeae_003855355.1_V1_P	gonorrhoeae_900087875.2_V0_P	140.884
meningitidis_001974965.1_V0_P	meningitidis_000816165.1_V0_P	140.803
meningitidis_000816165.1_V0_P	meningitidis_001974965.1_V0_P	140.803
meningitidis_003355255.1_V0_P	meningitidis_001697925.1_V0_P	140.802
meningitidis_001697925.1_V0_P	meningitidis_003355255.1_V0_P	140.802
meningitidis_900638555.1_V0_P	meningitidis_008330885.1_V0_P	140.67
meningitidis_900638555.1_V0_P	meningitidis_008330825.1_V0_P	140.67
meningitidis_900638555.1_V0_P	meningitidis_008330805.1_V0_P	140.67
meningitidis_008330885.1_V0_P	meningitidis_900638555.1_V0_P	140.67
meningitidis_008330825.1_V0_P	meningitidis_900638555.1_V0_P	140.67
meningitidis_008330805.1_V0_P	meningitidis_900638555.1_V0_P	140.67
gonorrhoeae_900087735.2_V0_P	gonorrhoeae_007107365.1_V0_P	140.614
gonorrhoeae_007107365.1_V0_P	gonorrhoeae_900087735.2_V0_P	140.614
gonorrhoeae_900087635.2_V0_P	gonorrhoeae_001661135.1_V1_P	140.545
gonorrhoeae_011058675.1_V1_P	gonorrhoeae_001661135.1_V1_P	140.545
gonorrhoeae_001661135.1_V1_P	gonorrhoeae_900087635.2_V0_P	140.545
gonorrhoeae_001661135.1_V1_P	gonorrhoeae_011058675.1_V1_P	140.545
gonorrhoeae_900087795.2_V0_P	gonorrhoeae_900087785.2_V0_P	140.469
gonorrhoeae_900087785.2_V0_P	gonorrhoeae_900087795.2_V0_P	140.469
gonorrhoeae_009757075.1_V1_P	gonorrhoeae_003855215.1_V0_P	140.437
gonorrhoeae_003855215.1_V0_P	gonorrhoeae_009757075.1_V1_P	140.437
gonorrhoeae_900454165.1_V1_P	gonorrhoeae_002073535.2_V1_P	140.402
gonorrhoeae_002073535.2_V1_P	gonorrhoeae_900454165.1_V1_P	140.402
meningitidis_003355435.1_V0_P	meningitidis_000152165.1_V1_P	140.361
meningitidis_000152165.1_V1_P	meningitidis_003355435.1_V0_P	140.361
gonorrhoeae_900453915.1_V1_P	gonorrhoeae_011058635.1_V0_P	140.357
gonorrhoeae_011058635.1_V0_P	gonorrhoeae_900453915.1_V1_P	140.357
meningitidis_009664675.1_V0_P	meningitidis_000014105.1_V0_P	140.28
meningitidis_000014105.1_V0_P	meningitidis_009664675.1_V0_P	140.28
gonorrhoeae_003855235.1_V0_P	gonorrhoeae_003428735.1_V0_P	140.28
gonorrhoeae_003428735.1_V0_P	gonorrhoeae_003855235.1_V0_P	140.28
meningitidis_003355315.1_V0_P	meningitidis_001698085.1_V0_P	140.221
meningitidis_001698085.1_V0_P	meningitidis_003355315.1_V0_P	140.221
gonorrhoeae_900087785.2_V0_P	gonorrhoeae_001047225.1_V0_P	140.197
gonorrhoeae_001047225.1_V0_P	gonorrhoeae_900087785.2_V0_P	140.197
gonorrhoeae_001661135.1_V1_P	gonorrhoeae_001047225.1_V0_P	140.132
gonorrhoeae_001047225.1_V0_P	gonorrhoeae_001661135.1_V1_P	140.132
gonorrhoeae_900453915.1_V1_P	gonorrhoeae_003855355.1_V0_P	140.059
gonorrhoeae_003855355.1_V0_P	gonorrhoeae_900453915.1_V1_P	140.059
gonorrhoeae_003855415.1_V1_P	gonorrhoeae_003855235.1_V1_P	140.047
gonorrhoeae_003855235.1_V1_P	gonorrhoeae_003855415.1_V1_P	140.047
gonorrhoeae_900087875.2_V0_P	gonorrhoeae_002607845.1_V2_P	139.98
gonorrhoeae_002607845.1_V2_P	gonorrhoeae_900087875.2_V0_P	139.98
gonorrhoeae_900186915.1_V1_P	gonorrhoeae_004332535.2_V0_P	139.977
gonorrhoeae_004332535.2_V0_P	gonorrhoeae_900186915.1_V1_P	139.977
meningitidis_900454135.1_V3_P	meningitidis_001697205.1_V1_P	139.948
meningitidis_001697205.1_V1_P	meningitidis_900454135.1_V3_P	139.948
gonorrhoeae_900453985.1_V0_P	gonorrhoeae_900453915.1_V2_P	139.784
gonorrhoeae_900453915.1_V2_P	gonorrhoeae_900453985.1_V0_P	139.784
meningitidis_008330885.1_V0_P	meningitidis_000014105.1_V0_P	139.783
meningitidis_008330825.1_V0_P	meningitidis_000014105.1_V0_P	139.783
meningitidis_008330805.1_V0_P	meningitidis_000014105.1_V0_P	139.783
meningitidis_000014105.1_V0_P	meningitidis_008330885.1_V0_P	139.783
meningitidis_000014105.1_V0_P	meningitidis_008330825.1_V0_P	139.783
meningitidis_000014105.1_V0_P	meningitidis_008330805.1_V0_P	139.783
meningitidis_003355335.1_V0_P	meningitidis_003355295.1_V1_P	139.699
meningitidis_003355295.1_V1_P	meningitidis_003355335.1_V0_P	139.699
meningitidis_003355295.1_V1_P	meningitidis_002951575.1_V0_P	139.699
meningitidis_003355295.1_V1_P	meningitidis_001703715.1_V0_P	139.699
meningitidis_003355295.1_V1_P	meningitidis_001697585.1_V0_P	139.699
meningitidis_002951575.1_V0_P	meningitidis_003355295.1_V1_P	139.699
meningitidis_001703715.1_V0_P	meningitidis_003355295.1_V1_P	139.699
meningitidis_001697585.1_V0_P	meningitidis_003355295.1_V1_P	139.699
meningitidis_001698045.1_V0_P	meningitidis_001697165.1_V1_P	139.664
meningitidis_001697165.1_V1_P	meningitidis_001698045.1_V0_P	139.664
meningitidis_001703735.1_V0_P	meningitidis_001697125.1_V0_P	139.603
meningitidis_001697125.1_V0_P	meningitidis_001703735.1_V0_P	139.603
gonorrhoeae_900454085.1_V0_P	gonorrhoeae_002073535.2_V0_P	139.579
gonorrhoeae_002073535.2_V0_P	gonorrhoeae_900454085.1_V0_P	139.579
gonorrhoeae_011058635.1_V0_P	gonorrhoeae_003855355.1_V0_P	139.534
gonorrhoeae_003855355.1_V0_P	gonorrhoeae_011058635.1_V0_P	139.534
gonorrhoeae_009757075.1_V1_P	gonorrhoeae_003571465.1_V0_P	139.505
gonorrhoeae_003571465.1_V0_P	gonorrhoeae_009757075.1_V1_P	139.505
meningitidis_900454135.1_V3_P	meningitidis_001697485.1_V0_P	139.471
meningitidis_001697485.1_V0_P	meningitidis_900454135.1_V3_P	139.471
meningitidis_MC58_MuMenB	meningitidis_000191505.1_V0_P	139.468
meningitidis_000191505.1_V0_P	meningitidis_MC58_MuMenB	139.468
gonorrhoeae_900454155.1_V0_P	gonorrhoeae_002073535.2_V1_P	139.409
gonorrhoeae_002073535.2_V1_P	gonorrhoeae_900454155.1_V0_P	139.409
meningitidis_002073555.2_V0_P	meningitidis_000191505.1_V0_P	139.39
meningitidis_000191505.1_V0_P	meningitidis_002073555.2_V0_P	139.39
gonorrhoeae_900454155.1_V1_P	gonorrhoeae_003855415.1_V0_P	139.39
gonorrhoeae_900453915.1_V1_P	gonorrhoeae_003855415.1_V0_P	139.39
gonorrhoeae_003855415.1_V0_P	gonorrhoeae_900454155.1_V1_P	139.39
gonorrhoeae_003855415.1_V0_P	gonorrhoeae_900453915.1_V1_P	139.39
meningitidis_003355415.1_V0_P	meningitidis_003355395.1_V0_P	139.366
meningitidis_003355395.1_V0_P	meningitidis_003355415.1_V0_P	139.366
meningitidis_000191485.1_V0_P	meningitidis_000009105.1_V1_P	139.366
meningitidis_000009105.1_V1_P	meningitidis_000191485.1_V0_P	139.366
gonorrhoeae_001661085.1_V0_P	gonorrhoeae_001047255.1_V1_P	139.269
gonorrhoeae_001047255.1_V1_P	gonorrhoeae_001661085.1_V0_P	139.269
gonorrhoeae_900186915.1_V0_P	gonorrhoeae_900087875.2_V1_P	139.266
gonorrhoeae_900087875.2_V1_P	gonorrhoeae_900186915.1_V0_P	139.266
meningitidis_900638555.1_V0_P	meningitidis_000816165.1_V0_P	139.256
meningitidis_000816165.1_V0_P	meningitidis_900638555.1_V0_P	139.256
meningitidis_MC58_MuMenB	meningitidis_003355395.1_V0_P	139.236
meningitidis_003355395.1_V0_P	meningitidis_MC58_MuMenB	139.236
meningitidis_003355295.1_V0_P	meningitidis_003355215.1_V0_P	139.233
meningitidis_003355215.1_V0_P	meningitidis_003355295.1_V0_P	139.233
gonorrhoeae_900087735.2_V0_P	gonorrhoeae_002607845.1_V2_P	139.233
gonorrhoeae_002607845.1_V2_P	gonorrhoeae_900087735.2_V0_P	139.233
gonorrhoeae_002073615.2_V0_P	gonorrhoeae_000273685.1_V0_P	139.219
gonorrhoeae_000273685.1_V0_P	gonorrhoeae_002073615.2_V0_P	139.219
meningitidis_003355295.1_V1_P	meningitidis_002073675.2_V0_P	139.172
meningitidis_003355295.1_V1_P	meningitidis_001698005.1_V0_P	139.172
meningitidis_003355295.1_V1_P	meningitidis_001697945.1_V0_P	139.172
meningitidis_003355295.1_V1_P	meningitidis_000800235.1_V0_P	139.172
meningitidis_002073675.2_V0_P	meningitidis_003355295.1_V1_P	139.172
meningitidis_001698005.1_V0_P	meningitidis_003355295.1_V1_P	139.172
meningitidis_001697945.1_V0_P	meningitidis_003355295.1_V1_P	139.172
meningitidis_000800235.1_V0_P	meningitidis_003355295.1_V1_P	139.172
meningitidis_003355295.1_V0_P	meningitidis_000816165.1_V0_P	139.145
meningitidis_000816165.1_V0_P	meningitidis_003355295.1_V0_P	139.145
meningitidis_001697345.1_V0_P	meningitidis_001697125.1_V0_P	139.046
meningitidis_001697125.1_V0_P	meningitidis_001697345.1_V0_P	139.046
gonorrhoeae_900454075.1_V0_P	gonorrhoeae_007107165.1_V0_P	139.012
gonorrhoeae_007107165.1_V0_P	gonorrhoeae_900454075.1_V0_P	139.012
meningitidis_002082895.2_V0_P	meningitidis_001698045.1_V0_P	138.998
meningitidis_001698045.1_V0_P	meningitidis_002082895.2_V0_P	138.998
gonorrhoeae_003855295.1_V1_P	gonorrhoeae_002073535.2_V0_P	138.94
gonorrhoeae_002073535.2_V0_P	gonorrhoeae_003855295.1_V1_P	138.94
gonorrhoeae_900454155.1_V1_P	gonorrhoeae_900186935.1_V1_P	138.925
gonorrhoeae_900186935.1_V1_P	gonorrhoeae_900454155.1_V1_P	138.925
meningitidis_009664675.1_V0_P	meningitidis_003355395.1_V0_P	138.895
meningitidis_009664675.1_V0_P	meningitidis_001029835.1_V0_P	138.895
meningitidis_003355395.1_V0_P	meningitidis_009664675.1_V0_P	138.895
meningitidis_001029835.1_V0_P	meningitidis_009664675.1_V0_P	138.895
gonorrhoeae_900087635.2_V1_P	gonorrhoeae_003428775.1_V0_P	138.808
gonorrhoeae_003428775.1_V0_P	gonorrhoeae_900087635.2_V1_P	138.808
meningitidis_003355295.1_V1_P	meningitidis_001703755.1_V0_P	138.66
meningitidis_001703755.1_V0_P	meningitidis_003355295.1_V1_P	138.66
gonorrhoeae_004332555.2_V1_P	gonorrhoeae_003855235.1_V0_P	138.624
gonorrhoeae_003855235.1_V0_P	gonorrhoeae_004332555.2_V1_P	138.624
meningitidis_001698025.1_V0_P	meningitidis_001697125.1_V0_P	138.505
meningitidis_001697865.1_V0_P	meningitidis_001697125.1_V0_P	138.505
meningitidis_001697125.1_V0_P	meningitidis_001698025.1_V0_P	138.505
meningitidis_001697125.1_V0_P	meningitidis_001697865.1_V0_P	138.505
gonorrhoeae_900453795.1_V0_P	gonorrhoeae_001047255.1_V1_P	138.471
gonorrhoeae_001047255.1_V1_P	gonorrhoeae_900453795.1_V0_P	138.471
meningitidis_008330885.1_V0_P	meningitidis_003355395.1_V0_P	138.437
meningitidis_008330885.1_V0_P	meningitidis_001029835.1_V0_P	138.437
meningitidis_008330825.1_V0_P	meningitidis_003355395.1_V0_P	138.437
meningitidis_008330825.1_V0_P	meningitidis_001029835.1_V0_P	138.437
meningitidis_008330805.1_V0_P	meningitidis_003355395.1_V0_P	138.437
meningitidis_008330805.1_V0_P	meningitidis_001029835.1_V0_P	138.437
meningitidis_003355395.1_V0_P	meningitidis_008330885.1_V0_P	138.437
meningitidis_003355395.1_V0_P	meningitidis_008330825.1_V0_P	138.437
meningitidis_003355395.1_V0_P	meningitidis_008330805.1_V0_P	138.437
meningitidis_001698085.1_V0_P	meningitidis_000009105.1_V1_P	138.437
meningitidis_001029835.1_V0_P	meningitidis_008330885.1_V0_P	138.437
meningitidis_001029835.1_V0_P	meningitidis_008330825.1_V0_P	138.437
meningitidis_001029835.1_V0_P	meningitidis_008330805.1_V0_P	138.437
meningitidis_000009105.1_V1_P	meningitidis_001698085.1_V0_P	138.437
gonorrhoeae_900454185.1_V1_P	gonorrhoeae_003855295.1_V0_P	138.389
gonorrhoeae_003855295.1_V0_P	gonorrhoeae_900454185.1_V1_P	138.389
gonorrhoeae_900454105.1_V0_P	gonorrhoeae_900186935.1_V0_P	138.305
gonorrhoeae_900186935.1_V0_P	gonorrhoeae_900454105.1_V0_P	138.305
gonorrhoeae_900637245.1_V1_P	gonorrhoeae_002073615.2_V1_P	138.274
gonorrhoeae_002073615.2_V1_P	gonorrhoeae_900637245.1_V1_P	138.274
meningitidis_003355215.1_V0_P	meningitidis_000014105.1_V0_P	138.228
meningitidis_000014105.1_V0_P	meningitidis_003355215.1_V0_P	138.228
gonorrhoeae_900087635.2_V0_P	gonorrhoeae_002607845.1_V2_P	138.228
gonorrhoeae_002607845.1_V2_P	gonorrhoeae_900087635.2_V0_P	138.228
gonorrhoeae_900087635.2_V0_P	gonorrhoeae_003855295.1_V0_P	138.226
gonorrhoeae_003855295.1_V0_P	gonorrhoeae_900087635.2_V0_P	138.226
meningitidis_000009105.1_V1_P	meningitidis_000008805.1_V0_P	138.196
meningitidis_000008805.1_V0_P	meningitidis_000009105.1_V1_P	138.196
gonorrhoeae_900454165.1_V1_P	gonorrhoeae_900087735.2_V0_P	138.135
gonorrhoeae_900087735.2_V0_P	gonorrhoeae_900454165.1_V1_P	138.135
meningitidis_008330885.1_V0_P	meningitidis_002073575.2_V0_P	138.127
meningitidis_008330825.1_V0_P	meningitidis_002073575.2_V0_P	138.127
[truncated: 45,674 more rows]

## Sheet: 6
Tab 6.
Virus 1	Virus 2	Edge weight
weaveri_900638685.1_S3	weaveri_900086555.1_S4	300
weaveri_900086555.1_S4	weaveri_900638685.1_S3	300
subflava_003351665.1_S7	flavescens_900453805.1_S3	300
flavescens_900453805.1_S3	subflava_003351665.1_S7	300
gonorrhoeae_008065015.2_S2	gonorrhoeae_003855195.1_S2	283.39
gonorrhoeae_003855195.1_S2	gonorrhoeae_008065015.2_S2	283.39
subflava_005221305.1_S6	subflava_003351665.1_S7	282.362
subflava_003351665.1_S7	subflava_005221305.1_S6	282.362
gonorrhoeae_900637245.1_S1	gonorrhoeae_003855435.1_S1	282.02
gonorrhoeae_003855435.1_S1	gonorrhoeae_900637245.1_S1	282.02
gonorrhoeae_003855195.1_S2	gonorrhoeae_001047255.1_S1	281.201
gonorrhoeae_001047255.1_S1	gonorrhoeae_003855195.1_S2	281.201
elongata_900475815.1_S1	elongata_003351545.1_S2	281.08
elongata_003351545.1_S2	elongata_900475815.1_S1	281.08
gonorrhoeae_008065015.2_S2	gonorrhoeae_007107365.1_S2	280.479
gonorrhoeae_007107365.1_S2	gonorrhoeae_008065015.2_S2	280.479
gonorrhoeae_003855195.1_S2	gonorrhoeae_003428755.1_S1	279.467
gonorrhoeae_003428755.1_S1	gonorrhoeae_003855195.1_S2	279.467
gonorrhoeae_011058675.1_S2	gonorrhoeae_003428755.1_S1	278.731
gonorrhoeae_004332555.2_S1	gonorrhoeae_003855415.1_S2	278.731
gonorrhoeae_004332555.2_S1	gonorrhoeae_001661085.1_S1	278.731
gonorrhoeae_003855415.1_S2	gonorrhoeae_004332555.2_S1	278.731
gonorrhoeae_003428755.1_S1	gonorrhoeae_011058675.1_S2	278.731
gonorrhoeae_001661085.1_S1	gonorrhoeae_004332555.2_S1	278.731
gonorrhoeae_900454065.1_S1	gonorrhoeae_008065015.2_S2	277.705
gonorrhoeae_008065015.2_S2	gonorrhoeae_900454065.1_S1	277.705
gonorrhoeae_008065015.2_S2	gonorrhoeae_001047255.1_S1	277.705
gonorrhoeae_001047255.1_S1	gonorrhoeae_008065015.2_S2	277.705
gonorrhoeae_003855415.1_S2	gonorrhoeae_003428755.1_S1	277.294
gonorrhoeae_003428755.1_S1	gonorrhoeae_003855415.1_S2	277.294
gonorrhoeae_004332555.2_S1	gonorrhoeae_000156855.2_S1	276.189
gonorrhoeae_000156855.2_S1	gonorrhoeae_004332555.2_S1	276.189
gonorrhoeae_900637245.1_S1	gonorrhoeae_900454165.1_S1	275.977
gonorrhoeae_900454165.1_S1	gonorrhoeae_900637245.1_S1	275.977
gonorrhoeae_007107365.1_S2	gonorrhoeae_003855435.1_S1	275.977
gonorrhoeae_007107365.1_S2	gonorrhoeae_003428755.1_S1	275.977
gonorrhoeae_003855435.1_S1	gonorrhoeae_007107365.1_S2	275.977
gonorrhoeae_003428755.1_S1	gonorrhoeae_007107365.1_S2	275.977
gonorrhoeae_900454065.1_S1	gonorrhoeae_003855195.1_S2	275.472
gonorrhoeae_900454065.1_S1	gonorrhoeae_001047255.1_S1	275.472
gonorrhoeae_003855195.1_S2	gonorrhoeae_900454065.1_S1	275.472
gonorrhoeae_001047255.1_S1	gonorrhoeae_900454065.1_S1	275.472
gonorrhoeae_011058675.1_S2	gonorrhoeae_003855195.1_S2	275.037
gonorrhoeae_004332555.2_S1	gonorrhoeae_003855195.1_S2	275.037
gonorrhoeae_003855195.1_S2	gonorrhoeae_011058675.1_S2	275.037
gonorrhoeae_003855195.1_S2	gonorrhoeae_004332555.2_S1	275.037
gonorrhoeae_003855415.1_S2	gonorrhoeae_000156855.2_S1	274.752
gonorrhoeae_001661135.1_S1	gonorrhoeae_000156855.2_S1	274.752
gonorrhoeae_000156855.2_S1	gonorrhoeae_003855415.1_S2	274.752
gonorrhoeae_000156855.2_S1	gonorrhoeae_001661135.1_S1	274.752
gonorrhoeae_900637245.1_S1	gonorrhoeae_008065015.2_S2	274.733
gonorrhoeae_008065015.2_S2	gonorrhoeae_900637245.1_S1	274.733
gonorrhoeae_900637245.1_S1	gonorrhoeae_007107365.1_S2	274.66
gonorrhoeae_007107365.1_S2	gonorrhoeae_900637245.1_S1	274.66
gonorrhoeae_011058675.1_S2	gonorrhoeae_004332555.2_S1	274.006
gonorrhoeae_004332555.2_S1	gonorrhoeae_011058675.1_S2	274.006
gonorrhoeae_900454065.1_S1	gonorrhoeae_001047225.1_S2	273.601
gonorrhoeae_003855415.1_S2	gonorrhoeae_003855195.1_S2	273.601
gonorrhoeae_003855195.1_S2	gonorrhoeae_003855415.1_S2	273.601
gonorrhoeae_003855195.1_S2	gonorrhoeae_001661085.1_S1	273.601
gonorrhoeae_003428755.1_S1	gonorrhoeae_001047255.1_S1	273.601
gonorrhoeae_001661085.1_S1	gonorrhoeae_003855195.1_S2	273.601
gonorrhoeae_001047255.1_S1	gonorrhoeae_003428755.1_S1	273.601
gonorrhoeae_001047225.1_S2	gonorrhoeae_900454065.1_S1	273.601
gonorrhoeae_900087635.2_S1	gonorrhoeae_009757045.1_S1	273.16
gonorrhoeae_009757045.1_S1	gonorrhoeae_900087635.2_S1	273.16
gonorrhoeae_900454165.1_S1	gonorrhoeae_011058675.1_S2	272.694
gonorrhoeae_011058675.1_S2	gonorrhoeae_900454165.1_S1	272.694
gonorrhoeae_011058675.1_S2	gonorrhoeae_003855415.1_S2	272.694
gonorrhoeae_004332555.2_S1	gonorrhoeae_003428755.1_S1	272.694
gonorrhoeae_004332555.2_S1	gonorrhoeae_001661135.1_S1	272.694
gonorrhoeae_003855415.1_S2	gonorrhoeae_011058675.1_S2	272.694
gonorrhoeae_003428775.1_S2	gonorrhoeae_001047225.1_S2	272.694
gonorrhoeae_003428755.1_S1	gonorrhoeae_004332555.2_S1	272.694
gonorrhoeae_001661135.1_S1	gonorrhoeae_004332555.2_S1	272.694
gonorrhoeae_001047225.1_S2	gonorrhoeae_003428775.1_S2	272.694
gonorrhoeae_900454065.1_S1	gonorrhoeae_007107365.1_S2	272.284
gonorrhoeae_007107365.1_S2	gonorrhoeae_900454065.1_S1	272.284
gonorrhoeae_007107365.1_S2	gonorrhoeae_003855195.1_S2	272.284
gonorrhoeae_003855195.1_S2	gonorrhoeae_007107365.1_S2	272.284
meningitidis_002073595.2_S4	meningitidis_001697845.1_S3	272.139
meningitidis_001697845.1_S3	meningitidis_002073595.2_S4	272.139
gonorrhoeae_011058675.1_S2	gonorrhoeae_007107365.1_S2	271.474
gonorrhoeae_007107365.1_S2	gonorrhoeae_011058675.1_S2	271.474
gonorrhoeae_007107365.1_S2	gonorrhoeae_003428775.1_S2	271.474
gonorrhoeae_003428775.1_S2	gonorrhoeae_007107365.1_S2	271.474
gonorrhoeae_900454165.1_S1	gonorrhoeae_003855435.1_S1	271.383
gonorrhoeae_900454165.1_S1	gonorrhoeae_003428755.1_S1	271.383
gonorrhoeae_003855435.1_S1	gonorrhoeae_900454165.1_S1	271.383
gonorrhoeae_003855435.1_S1	gonorrhoeae_003428755.1_S1	271.383
gonorrhoeae_003855415.1_S2	gonorrhoeae_001661135.1_S1	271.383
gonorrhoeae_003855415.1_S2	gonorrhoeae_001661085.1_S1	271.383
gonorrhoeae_003428755.1_S1	gonorrhoeae_900454165.1_S1	271.383
gonorrhoeae_003428755.1_S1	gonorrhoeae_003855435.1_S1	271.383
gonorrhoeae_001661135.1_S1	gonorrhoeae_003855415.1_S2	271.383
gonorrhoeae_001661085.1_S1	gonorrhoeae_003855415.1_S2	271.383
gonorrhoeae_009757045.1_S1	gonorrhoeae_008065015.2_S2	271.024
gonorrhoeae_008065015.2_S2	gonorrhoeae_009757045.1_S1	271.024
gonorrhoeae_008065015.2_S2	gonorrhoeae_003855435.1_S1	270.485
gonorrhoeae_008065015.2_S2	gonorrhoeae_003428755.1_S1	270.485
gonorrhoeae_008065015.2_S2	gonorrhoeae_001661085.1_S1	270.485
gonorrhoeae_003855435.1_S1	gonorrhoeae_008065015.2_S2	270.485
gonorrhoeae_003428755.1_S1	gonorrhoeae_008065015.2_S2	270.485
gonorrhoeae_001661085.1_S1	gonorrhoeae_008065015.2_S2	270.485
gonorrhoeae_011058675.1_S2	gonorrhoeae_000156855.2_S1	270.328
gonorrhoeae_000156855.2_S1	gonorrhoeae_011058675.1_S2	270.328
meningitidis_002951575.1_S2	meningitidis_001697525.1_S1	270.255
meningitidis_002951575.1_S2	meningitidis_001697385.1_S1	270.255
meningitidis_001697525.1_S1	meningitidis_002951575.1_S2	270.255
meningitidis_001697525.1_S1	meningitidis_001697385.1_S1	270.255
meningitidis_001697385.1_S1	meningitidis_002951575.1_S2	270.255
meningitidis_001697385.1_S1	meningitidis_001697525.1_S1	270.255
gonorrhoeae_900637245.1_S1	gonorrhoeae_003428755.1_S1	270.162
gonorrhoeae_007107365.1_S2	gonorrhoeae_003855415.1_S2	270.162
gonorrhoeae_007107365.1_S2	gonorrhoeae_001661085.1_S1	270.162
gonorrhoeae_007107365.1_S2	gonorrhoeae_001047225.1_S2	270.162
gonorrhoeae_003855415.1_S2	gonorrhoeae_007107365.1_S2	270.162
gonorrhoeae_003428755.1_S1	gonorrhoeae_900637245.1_S1	270.162
gonorrhoeae_001661085.1_S1	gonorrhoeae_007107365.1_S2	270.162
gonorrhoeae_001047225.1_S2	gonorrhoeae_007107365.1_S2	270.162
meningitidis_002073555.2_S3	meningitidis_001697845.1_S3	269.406
meningitidis_001697845.1_S3	meningitidis_002073555.2_S3	269.406
gonorrhoeae_011058675.1_S2	gonorrhoeae_001047255.1_S1	269.244
gonorrhoeae_001047255.1_S1	gonorrhoeae_011058675.1_S2	269.244
gonorrhoeae_900454165.1_S1	gonorrhoeae_000156855.2_S1	269.016
gonorrhoeae_003428755.1_S1	gonorrhoeae_000156855.2_S1	269.016
gonorrhoeae_001661085.1_S1	gonorrhoeae_000156855.2_S1	269.016
gonorrhoeae_000156855.2_S1	gonorrhoeae_900454165.1_S1	269.016
gonorrhoeae_000156855.2_S1	gonorrhoeae_003428755.1_S1	269.016
gonorrhoeae_000156855.2_S1	gonorrhoeae_001661085.1_S1	269.016
gonorrhoeae_900454065.1_S1	gonorrhoeae_900087635.2_S1	268.818
gonorrhoeae_900454065.1_S1	gonorrhoeae_009757045.1_S1	268.818
gonorrhoeae_900087635.2_S1	gonorrhoeae_900454065.1_S1	268.818
gonorrhoeae_009757045.1_S1	gonorrhoeae_900454065.1_S1	268.818
gonorrhoeae_009757045.1_S1	gonorrhoeae_003855195.1_S2	268.818
gonorrhoeae_003855195.1_S2	gonorrhoeae_009757045.1_S1	268.818
meningitidis_003355435.1_S1	meningitidis_001703735.1_S4	268.525
meningitidis_001703735.1_S4	meningitidis_003355435.1_S1	268.525
meningitidis_001750825.1_S1	meningitidis_000626595.1_S1	268.191
meningitidis_000626595.1_S1	meningitidis_001750825.1_S1	268.191
gonorrhoeae_011058675.1_S2	gonorrhoeae_003428775.1_S2	268.1
gonorrhoeae_003428775.1_S2	gonorrhoeae_011058675.1_S2	268.1
gonorrhoeae_900454165.1_S1	gonorrhoeae_003855195.1_S2	267.932
gonorrhoeae_900454165.1_S1	gonorrhoeae_001047255.1_S1	267.932
gonorrhoeae_900454065.1_S1	gonorrhoeae_003855435.1_S1	267.932
gonorrhoeae_900454065.1_S1	gonorrhoeae_003428755.1_S1	267.932
gonorrhoeae_003855435.1_S1	gonorrhoeae_900454065.1_S1	267.932
gonorrhoeae_003855435.1_S1	gonorrhoeae_003855195.1_S2	267.932
gonorrhoeae_003855415.1_S2	gonorrhoeae_001047255.1_S1	267.932
gonorrhoeae_003855195.1_S2	gonorrhoeae_900454165.1_S1	267.932
gonorrhoeae_003855195.1_S2	gonorrhoeae_003855435.1_S1	267.932
gonorrhoeae_003428755.1_S1	gonorrhoeae_900454065.1_S1	267.932
gonorrhoeae_001047255.1_S1	gonorrhoeae_900454165.1_S1	267.932
gonorrhoeae_001047255.1_S1	gonorrhoeae_003855415.1_S2	267.932
gonorrhoeae_900087635.2_S1	gonorrhoeae_001047225.1_S2	266.901
gonorrhoeae_009757045.1_S1	gonorrhoeae_003855435.1_S1	266.901
gonorrhoeae_003855435.1_S1	gonorrhoeae_009757045.1_S1	266.901
gonorrhoeae_001047225.1_S2	gonorrhoeae_900087635.2_S1	266.901
gonorrhoeae_900454165.1_S1	gonorrhoeae_004332555.2_S1	266.885
gonorrhoeae_011058675.1_S2	gonorrhoeae_003855435.1_S1	266.885
gonorrhoeae_011058675.1_S2	gonorrhoeae_001661135.1_S1	266.885
gonorrhoeae_011058675.1_S2	gonorrhoeae_001661085.1_S1	266.885
gonorrhoeae_004332555.2_S1	gonorrhoeae_900454165.1_S1	266.885
gonorrhoeae_003855435.1_S1	gonorrhoeae_011058675.1_S2	266.885
gonorrhoeae_003855435.1_S1	gonorrhoeae_003428775.1_S2	266.885
gonorrhoeae_003428775.1_S2	gonorrhoeae_003855435.1_S1	266.885
gonorrhoeae_003428775.1_S2	gonorrhoeae_003428755.1_S1	266.885
gonorrhoeae_003428775.1_S2	gonorrhoeae_001661135.1_S1	266.885
gonorrhoeae_003428775.1_S2	gonorrhoeae_001661085.1_S1	266.885
gonorrhoeae_003428755.1_S1	gonorrhoeae_003428775.1_S2	266.885
gonorrhoeae_001661135.1_S1	gonorrhoeae_011058675.1_S2	266.885
gonorrhoeae_001661135.1_S1	gonorrhoeae_003428775.1_S2	266.885
gonorrhoeae_001661085.1_S1	gonorrhoeae_011058675.1_S2	266.885
gonorrhoeae_001661085.1_S1	gonorrhoeae_003428775.1_S2	266.885
gonorrhoeae_900637245.1_S1	gonorrhoeae_900454065.1_S1	266.712
gonorrhoeae_900637245.1_S1	gonorrhoeae_003855195.1_S2	266.712
gonorrhoeae_900637245.1_S1	gonorrhoeae_001047255.1_S1	266.712
gonorrhoeae_900454065.1_S1	gonorrhoeae_900637245.1_S1	266.712
gonorrhoeae_007107365.1_S2	gonorrhoeae_001047255.1_S1	266.712
gonorrhoeae_003855195.1_S2	gonorrhoeae_900637245.1_S1	266.712
gonorrhoeae_001047255.1_S1	gonorrhoeae_900637245.1_S1	266.712
gonorrhoeae_001047255.1_S1	gonorrhoeae_007107365.1_S2	266.712
meningitidis_002073675.2_S1	meningitidis_002073555.2_S3	266.324
meningitidis_002073555.2_S3	meningitidis_002073675.2_S1	266.324
gonorrhoeae_011058675.1_S2	gonorrhoeae_008065015.2_S2	266.283
gonorrhoeae_008065015.2_S2	gonorrhoeae_011058675.1_S2	266.283
gonorrhoeae_008065015.2_S2	gonorrhoeae_004332555.2_S1	266.283
gonorrhoeae_008065015.2_S2	gonorrhoeae_003428775.1_S2	266.283
gonorrhoeae_004332555.2_S1	gonorrhoeae_008065015.2_S2	266.283
gonorrhoeae_003428775.1_S2	gonorrhoeae_008065015.2_S2	266.283
gonorrhoeae_900637245.1_S1	gonorrhoeae_011058675.1_S2	265.744
gonorrhoeae_900637245.1_S1	gonorrhoeae_003428775.1_S2	265.744
gonorrhoeae_011058675.1_S2	gonorrhoeae_900637245.1_S1	265.744
gonorrhoeae_007107365.1_S2	gonorrhoeae_004332555.2_S1	265.744
gonorrhoeae_004332555.2_S1	gonorrhoeae_007107365.1_S2	265.744
gonorrhoeae_003428775.1_S2	gonorrhoeae_900637245.1_S1	265.744
gonorrhoeae_900637245.1_S1	gonorrhoeae_900087635.2_S1	265.681
gonorrhoeae_900637245.1_S1	gonorrhoeae_009757045.1_S1	265.681
gonorrhoeae_900087635.2_S1	gonorrhoeae_900637245.1_S1	265.681
gonorrhoeae_009757045.1_S1	gonorrhoeae_900637245.1_S1	265.681
gonorrhoeae_900454165.1_S1	gonorrhoeae_003855415.1_S2	265.67
gonorrhoeae_900454165.1_S1	gonorrhoeae_001661135.1_S1	265.67
gonorrhoeae_003855435.1_S1	gonorrhoeae_003855415.1_S2	265.67
gonorrhoeae_003855435.1_S1	gonorrhoeae_001661085.1_S1	265.67
gonorrhoeae_003855435.1_S1	gonorrhoeae_001047225.1_S2	265.67
gonorrhoeae_003855415.1_S2	gonorrhoeae_900454165.1_S1	265.67
gonorrhoeae_003855415.1_S2	gonorrhoeae_003855435.1_S1	265.67
gonorrhoeae_003428755.1_S1	gonorrhoeae_001661135.1_S1	265.67
gonorrhoeae_003428755.1_S1	gonorrhoeae_001661085.1_S1	265.67
gonorrhoeae_003428755.1_S1	gonorrhoeae_001047225.1_S2	265.67
gonorrhoeae_001661135.1_S1	gonorrhoeae_900454165.1_S1	265.67
gonorrhoeae_001661135.1_S1	gonorrhoeae_003428755.1_S1	265.67
gonorrhoeae_001661135.1_S1	gonorrhoeae_001661085.1_S1	265.67
gonorrhoeae_001661085.1_S1	gonorrhoeae_003855435.1_S1	265.67
gonorrhoeae_001661085.1_S1	gonorrhoeae_003428755.1_S1	265.67
gonorrhoeae_001661085.1_S1	gonorrhoeae_001661135.1_S1	265.67
gonorrhoeae_001047225.1_S2	gonorrhoeae_003855435.1_S1	265.67
gonorrhoeae_001047225.1_S2	gonorrhoeae_003428755.1_S1	265.67
gonorrhoeae_003855195.1_S2	gonorrhoeae_000156855.2_S1	265.566
gonorrhoeae_001047255.1_S1	gonorrhoeae_000156855.2_S1	265.566
gonorrhoeae_000156855.2_S1	gonorrhoeae_003855195.1_S2	265.566
gonorrhoeae_000156855.2_S1	gonorrhoeae_001047255.1_S1	265.566
gonorrhoeae_900454165.1_S1	gonorrhoeae_008065015.2_S2	264.971
gonorrhoeae_008065015.2_S2	gonorrhoeae_900454165.1_S1	264.971
gonorrhoeae_008065015.2_S2	gonorrhoeae_003855415.1_S2	264.971
gonorrhoeae_008065015.2_S2	gonorrhoeae_001047225.1_S2	264.971
gonorrhoeae_003855415.1_S2	gonorrhoeae_008065015.2_S2	264.971
gonorrhoeae_001047225.1_S2	gonorrhoeae_008065015.2_S2	264.971
meningitidis_003355315.1_S2	meningitidis_002073555.2_S3	264.903
meningitidis_002073555.2_S3	meningitidis_003355315.1_S2	264.903
meningitidis_008330765.1_S3	meningitidis_001697845.1_S3	264.812
meningitidis_001697845.1_S3	meningitidis_008330765.1_S3	264.812
meningitidis_008330785.1_S2	meningitidis_008330765.1_S3	264.611
meningitidis_008330765.1_S3	meningitidis_008330785.1_S2	264.611
gonorrhoeae_900637245.1_S1	gonorrhoeae_003855415.1_S2	264.529
gonorrhoeae_900637245.1_S1	gonorrhoeae_001661085.1_S1	264.529
gonorrhoeae_900637245.1_S1	gonorrhoeae_001047225.1_S2	264.529
gonorrhoeae_900454165.1_S1	gonorrhoeae_007107365.1_S2	264.529
gonorrhoeae_007107365.1_S2	gonorrhoeae_900454165.1_S1	264.529
gonorrhoeae_003855415.1_S2	gonorrhoeae_900637245.1_S1	264.529
gonorrhoeae_001661085.1_S1	gonorrhoeae_900637245.1_S1	264.529
gonorrhoeae_001047225.1_S2	gonorrhoeae_900637245.1_S1	264.529
gonorrhoeae_900453795.1_S1	gonorrhoeae_003855195.1_S2	264.481
gonorrhoeae_003855195.1_S2	gonorrhoeae_900453795.1_S1	264.481
gonorrhoeae_900454065.1_S1	gonorrhoeae_011058675.1_S2	263.638
gonorrhoeae_900454065.1_S1	gonorrhoeae_003428775.1_S2	263.638
gonorrhoeae_011058675.1_S2	gonorrhoeae_900454065.1_S1	263.638
gonorrhoeae_004332555.2_S1	gonorrhoeae_001047255.1_S1	263.638
gonorrhoeae_003855195.1_S2	gonorrhoeae_003428775.1_S2	263.638
gonorrhoeae_003428775.1_S2	gonorrhoeae_900454065.1_S1	263.638
gonorrhoeae_003428775.1_S2	gonorrhoeae_003855195.1_S2	263.638
gonorrhoeae_001047255.1_S1	gonorrhoeae_004332555.2_S1	263.638
meningitidis_003355335.1_S1	meningitidis_002073555.2_S3	263.602
meningitidis_002073555.2_S3	meningitidis_003355335.1_S1	263.602
gonorrhoeae_009757045.1_S1	gonorrhoeae_001047255.1_S1	263.45
gonorrhoeae_001047255.1_S1	gonorrhoeae_009757045.1_S1	263.45
meningitidis_002073595.2_S4	meningitidis_001697385.1_S1	262.814
meningitidis_001697385.1_S1	meningitidis_002073595.2_S4	262.814
gonorrhoeae_009757045.1_S1	gonorrhoeae_003428775.1_S2	262.658
gonorrhoeae_003428775.1_S2	gonorrhoeae_009757045.1_S1	262.658
gonorrhoeae_008065015.2_S2	gonorrhoeae_000156855.2_S1	262.605
gonorrhoeae_000156855.2_S1	gonorrhoeae_008065015.2_S2	262.605
gonorrhoeae_900454065.1_S1	gonorrhoeae_003855415.1_S2	262.424
gonorrhoeae_900454065.1_S1	gonorrhoeae_001661085.1_S1	262.424
gonorrhoeae_003855435.1_S1	gonorrhoeae_001047255.1_S1	262.424
gonorrhoeae_003855415.1_S2	gonorrhoeae_900454065.1_S1	262.424
gonorrhoeae_003855195.1_S2	gonorrhoeae_001661135.1_S1	262.424
gonorrhoeae_003855195.1_S2	gonorrhoeae_001047225.1_S2	262.424
gonorrhoeae_001661135.1_S1	gonorrhoeae_003855195.1_S2	262.424
gonorrhoeae_001661135.1_S1	gonorrhoeae_001047255.1_S1	262.424
gonorrhoeae_001661085.1_S1	gonorrhoeae_900454065.1_S1	262.424
gonorrhoeae_001047255.1_S1	gonorrhoeae_003855435.1_S1	262.424
gonorrhoeae_001047255.1_S1	gonorrhoeae_001661135.1_S1	262.424
gonorrhoeae_001047225.1_S2	gonorrhoeae_003855195.1_S2	262.424
gonorrhoeae_004332555.2_S1	gonorrhoeae_003428775.1_S2	262.393
gonorrhoeae_003428775.1_S2	gonorrhoeae_004332555.2_S1	262.393
gonorrhoeae_900637245.1_S1	gonorrhoeae_000156855.2_S1	262.309
gonorrhoeae_007107365.1_S2	gonorrhoeae_000156855.2_S1	262.309
gonorrhoeae_000156855.2_S1	gonorrhoeae_900637245.1_S1	262.309
gonorrhoeae_000156855.2_S1	gonorrhoeae_007107365.1_S2	262.309
gonorrhoeae_900453825.1_S1	gonorrhoeae_004332535.2_S1	261.868
gonorrhoeae_004332535.2_S1	gonorrhoeae_900453825.1_S1	261.868
meningitidis_002073675.2_S1	meningitidis_001697845.1_S3	261.61
meningitidis_001697845.1_S3	meningitidis_002073675.2_S1	261.61
meningitidis_001697845.1_S3	meningitidis_001697385.1_S1	261.61
meningitidis_001697385.1_S1	meningitidis_001697845.1_S3	261.61
gonorrhoeae_900087635.2_S1	gonorrhoeae_003855435.1_S1	261.443
gonorrhoeae_900087635.2_S1	gonorrhoeae_001661135.1_S1	261.443
gonorrhoeae_009757045.1_S1	gonorrhoeae_001661085.1_S1	261.443
gonorrhoeae_009757045.1_S1	gonorrhoeae_001047225.1_S2	261.443
gonorrhoeae_003855435.1_S1	gonorrhoeae_900087635.2_S1	261.443
gonorrhoeae_001661135.1_S1	gonorrhoeae_900087635.2_S1	261.443
gonorrhoeae_001661085.1_S1	gonorrhoeae_009757045.1_S1	261.443
gonorrhoeae_001047225.1_S2	gonorrhoeae_009757045.1_S1	261.443
gonorrhoeae_900454165.1_S1	gonorrhoeae_003428775.1_S2	261.257
gonorrhoeae_011058675.1_S2	gonorrhoeae_001047225.1_S2	261.257
gonorrhoeae_004332555.2_S1	gonorrhoeae_003855435.1_S1	261.257
gonorrhoeae_003855435.1_S1	gonorrhoeae_004332555.2_S1	261.257
gonorrhoeae_003855415.1_S2	gonorrhoeae_003428775.1_S2	261.257
gonorrhoeae_003428775.1_S2	gonorrhoeae_900454165.1_S1	261.257
gonorrhoeae_003428775.1_S2	gonorrhoeae_003855415.1_S2	261.257
gonorrhoeae_001047225.1_S2	gonorrhoeae_011058675.1_S2	261.257
gonorrhoeae_900087635.2_S1	gonorrhoeae_008065015.2_S2	260.489
gonorrhoeae_008065015.2_S2	gonorrhoeae_900087635.2_S1	260.489
meningitidis_002951575.1_S2	meningitidis_002073555.2_S3	260.48
meningitidis_002073555.2_S3	meningitidis_002951575.1_S2	260.48
meningitidis_002073555.2_S3	meningitidis_001697525.1_S1	260.48
meningitidis_002073555.2_S3	meningitidis_001697385.1_S1	260.48
meningitidis_001697525.1_S1	meningitidis_002073555.2_S3	260.48
meningitidis_001697385.1_S1	meningitidis_002073555.2_S3	260.48
gonorrhoeae_900453985.1_S1	gonorrhoeae_900453825.1_S1	260.464
gonorrhoeae_900453825.1_S1	gonorrhoeae_900453985.1_S1	260.464
meningitidis_900638575.1_S2	meningitidis_001750825.1_S1	260.315
meningitidis_003355315.1_S2	meningitidis_001697845.1_S3	260.315
meningitidis_001750825.1_S1	meningitidis_900638575.1_S2	260.315
meningitidis_001697845.1_S3	meningitidis_003355315.1_S2	260.315
meningitidis_001697845.1_S3	meningitidis_000014105.1_S2	260.315
meningitidis_000014105.1_S2	meningitidis_001697845.1_S3	260.315
gonorrhoeae_009757045.1_S1	gonorrhoeae_007107365.1_S2	260.303
gonorrhoeae_007107365.1_S2	gonorrhoeae_009757045.1_S1	260.303
gonorrhoeae_011058655.1_S1	gonorrhoeae_003855235.1_S2	260.294
gonorrhoeae_003855235.1_S2	gonorrhoeae_011058655.1_S1	260.294
gonorrhoeae_900637245.1_S1	gonorrhoeae_004332555.2_S1	260.183
gonorrhoeae_004332555.2_S1	gonorrhoeae_900637245.1_S1	260.183
gonorrhoeae_900454165.1_S1	gonorrhoeae_001661085.1_S1	260.122
gonorrhoeae_003855415.1_S2	gonorrhoeae_001047225.1_S2	260.122
gonorrhoeae_001661135.1_S1	gonorrhoeae_001047225.1_S2	260.122
gonorrhoeae_001661085.1_S1	gonorrhoeae_900454165.1_S1	260.122
gonorrhoeae_001661085.1_S1	gonorrhoeae_001047225.1_S2	260.122
gonorrhoeae_001047225.1_S2	gonorrhoeae_003855415.1_S2	260.122
gonorrhoeae_001047225.1_S2	gonorrhoeae_001661135.1_S1	260.122
gonorrhoeae_001047225.1_S2	gonorrhoeae_001661085.1_S1	260.122
meningitidis_003355435.1_S1	meningitidis_002073595.2_S4	259.722
meningitidis_002073595.2_S4	meningitidis_003355435.1_S1	259.722
gonorrhoeae_008065015.2_S2	gonorrhoeae_001661135.1_S1	259.601
gonorrhoeae_001661135.1_S1	gonorrhoeae_008065015.2_S2	259.601
gonorrhoeae_900087635.2_S1	gonorrhoeae_000156855.2_S1	259.223
gonorrhoeae_000156855.2_S1	gonorrhoeae_900087635.2_S1	259.223
meningitidis_002073595.2_S4	meningitidis_002073555.2_S3	259.184
meningitidis_002073555.2_S3	meningitidis_002073595.2_S4	259.184
meningitidis_002073555.2_S3	meningitidis_000014105.1_S2	259.184
meningitidis_000014105.1_S2	meningitidis_002073555.2_S3	259.184
gonorrhoeae_900454105.1_S1	gonorrhoeae_002607845.1_S1	259.18
gonorrhoeae_002607845.1_S1	gonorrhoeae_900454105.1_S1	259.18
gonorrhoeae_003428775.1_S2	gonorrhoeae_000156855.2_S1	259.162
gonorrhoeae_000156855.2_S1	gonorrhoeae_003428775.1_S2	259.162
gonorrhoeae_004332555.2_S1	gonorrhoeae_004332535.2_S1	259.113
gonorrhoeae_004332535.2_S1	gonorrhoeae_004332555.2_S1	259.113
meningitidis_008330765.1_S3	meningitidis_003355335.1_S1	259.111
meningitidis_003355335.1_S1	meningitidis_008330765.1_S3	259.111
gonorrhoeae_900637245.1_S1	gonorrhoeae_001661135.1_S1	259.048
gonorrhoeae_007107365.1_S2	gonorrhoeae_001661135.1_S1	259.048
gonorrhoeae_001661135.1_S1	gonorrhoeae_900637245.1_S1	259.048
gonorrhoeae_001661135.1_S1	gonorrhoeae_007107365.1_S2	259.048
gonorrhoeae_900453985.1_S1	gonorrhoeae_004332535.2_S1	258.89
gonorrhoeae_004332535.2_S1	gonorrhoeae_900453985.1_S1	258.89
meningitidis_003355435.1_S1	meningitidis_001697845.1_S3	258.597
meningitidis_001697845.1_S3	meningitidis_003355435.1_S1	258.597
meningitidis_900638605.1_S5	meningitidis_000083565.1_S2	258.53
meningitidis_000083565.1_S2	meningitidis_900638605.1_S5	258.53
meningitidis_002073595.2_S4	meningitidis_001703735.1_S4	258.312
meningitidis_001703735.1_S4	meningitidis_002073595.2_S4	258.312
meningitidis_002951575.1_S2	meningitidis_002073675.2_S1	258.221
meningitidis_002073675.2_S1	meningitidis_002951575.1_S2	258.221
meningitidis_002073675.2_S1	meningitidis_001697525.1_S1	258.221
meningitidis_002073675.2_S1	meningitidis_001697385.1_S1	258.221
meningitidis_001697525.1_S1	meningitidis_002073675.2_S1	258.221
meningitidis_001697385.1_S1	meningitidis_002073675.2_S1	258.221
gonorrhoeae_900453795.1_S1	gonorrhoeae_009757045.1_S1	258.197
gonorrhoeae_900087635.2_S1	gonorrhoeae_001047255.1_S1	258.197
gonorrhoeae_009757045.1_S1	gonorrhoeae_900453795.1_S1	258.197
gonorrhoeae_001047255.1_S1	gonorrhoeae_900087635.2_S1	258.197
gonorrhoeae_900454065.1_S1	gonorrhoeae_004332555.2_S1	258.187
gonorrhoeae_900453795.1_S1	gonorrhoeae_004332555.2_S1	258.187
gonorrhoeae_004332555.2_S1	gonorrhoeae_900454065.1_S1	258.187
gonorrhoeae_004332555.2_S1	gonorrhoeae_900453795.1_S1	258.187
gonorrhoeae_003428775.1_S2	gonorrhoeae_001047255.1_S1	258.187
gonorrhoeae_001047255.1_S1	gonorrhoeae_003428775.1_S2	258.187
meningitidis_900638575.1_S2	meningitidis_000626595.1_S1	258.116
meningitidis_000626595.1_S1	meningitidis_900638575.1_S2	258.116
gonorrhoeae_003855435.1_S1	gonorrhoeae_000156855.2_S1	258.026
gonorrhoeae_000156855.2_S1	gonorrhoeae_003855435.1_S1	258.026
meningitidis_008330765.1_S3	meningitidis_002073555.2_S3	257.98
meningitidis_002073555.2_S3	meningitidis_008330765.1_S3	257.98
subflava_005221305.1_S6	flavescens_900453805.1_S3	257.58
flavescens_900453805.1_S3	subflava_005221305.1_S6	257.58
gonorrhoeae_900087635.2_S1	gonorrhoeae_003428775.1_S2	257.252
gonorrhoeae_009757045.1_S1	gonorrhoeae_004332555.2_S1	257.252
gonorrhoeae_004332555.2_S1	gonorrhoeae_009757045.1_S1	257.252
gonorrhoeae_003428775.1_S2	gonorrhoeae_900087635.2_S1	257.252
meningitidis_001703735.1_S4	meningitidis_001697845.1_S3	257.187
meningitidis_001697845.1_S3	meningitidis_001703735.1_S4	257.187
gonorrhoeae_900454165.1_S1	gonorrhoeae_900454065.1_S1	257.051
gonorrhoeae_900454065.1_S1	gonorrhoeae_900454165.1_S1	257.051
gonorrhoeae_900453795.1_S1	gonorrhoeae_003855415.1_S2	257.051
gonorrhoeae_003855415.1_S2	gonorrhoeae_900453795.1_S1	257.051
gonorrhoeae_001661085.1_S1	gonorrhoeae_001047255.1_S1	257.051
gonorrhoeae_001047255.1_S1	gonorrhoeae_001661085.1_S1	257.051
gonorrhoeae_001047255.1_S1	gonorrhoeae_001047225.1_S2	257.051
gonorrhoeae_001047225.1_S2	gonorrhoeae_001047255.1_S1	257.051
meningitidis_003355315.1_S2	meningitidis_002073675.2_S1	257.022
meningitidis_002951575.1_S2	meningitidis_002073595.2_S4	257.022
meningitidis_002073675.2_S1	meningitidis_003355315.1_S2	257.022
meningitidis_002073675.2_S1	meningitidis_000014105.1_S2	257.022
meningitidis_002073595.2_S4	meningitidis_002951575.1_S2	257.022
meningitidis_002073595.2_S4	meningitidis_001697525.1_S1	257.022
meningitidis_001697525.1_S1	meningitidis_002073595.2_S4	257.022
meningitidis_000014105.1_S2	meningitidis_002073675.2_S1	257.022
gonorrhoeae_900454185.1_S1	gonorrhoeae_900087635.2_S1	257.018
gonorrhoeae_900087635.2_S1	gonorrhoeae_900454185.1_S1	257.018
meningitidis_001697845.1_S3	meningitidis_000626595.1_S1	256.912
meningitidis_000626595.1_S1	meningitidis_001697845.1_S3	256.912
meningitidis_003355415.1_S2	meningitidis_002073595.2_S4	256.867
meningitidis_002073595.2_S4	meningitidis_003355415.1_S2	256.867
gonorrhoeae_900453795.1_S1	gonorrhoeae_008065015.2_S2	256.354
gonorrhoeae_008065015.2_S2	gonorrhoeae_900453795.1_S1	256.354
gonorrhoeae_004001165.1_S2	gonorrhoeae_002607845.1_S1	256.202
gonorrhoeae_002607845.1_S1	gonorrhoeae_004001165.1_S2	256.202
gonorrhoeae_900454165.1_S1	gonorrhoeae_900087635.2_S1	256.117
gonorrhoeae_900454165.1_S1	gonorrhoeae_009757045.1_S1	256.117
gonorrhoeae_900087635.2_S1	gonorrhoeae_900454165.1_S1	256.117
gonorrhoeae_900087635.2_S1	gonorrhoeae_003855415.1_S2	256.117
gonorrhoeae_900087635.2_S1	gonorrhoeae_001661085.1_S1	256.117
gonorrhoeae_009757045.1_S1	gonorrhoeae_900454165.1_S1	256.117
gonorrhoeae_009757045.1_S1	gonorrhoeae_003855415.1_S2	256.117
gonorrhoeae_009757045.1_S1	gonorrhoeae_003428755.1_S1	256.117
gonorrhoeae_009757045.1_S1	gonorrhoeae_001661135.1_S1	256.117
gonorrhoeae_003855415.1_S2	gonorrhoeae_900087635.2_S1	256.117
gonorrhoeae_003855415.1_S2	gonorrhoeae_009757045.1_S1	256.117
gonorrhoeae_003428755.1_S1	gonorrhoeae_009757045.1_S1	256.117
gonorrhoeae_001661135.1_S1	gonorrhoeae_009757045.1_S1	256.117
gonorrhoeae_001661085.1_S1	gonorrhoeae_900087635.2_S1	256.117
meningitidis_003355395.1_S2	meningitidis_002951575.1_S2	255.897
meningitidis_003355395.1_S2	meningitidis_001697525.1_S1	255.897
meningitidis_003355395.1_S2	meningitidis_001697385.1_S1	255.897
meningitidis_003355335.1_S1	meningitidis_002951575.1_S2	255.897
meningitidis_003355335.1_S1	meningitidis_002073675.2_S1	255.897
meningitidis_003355335.1_S1	meningitidis_001697525.1_S1	255.897
meningitidis_003355335.1_S1	meningitidis_001697385.1_S1	255.897
meningitidis_002951575.1_S2	meningitidis_003355395.1_S2	255.897
meningitidis_002951575.1_S2	meningitidis_003355335.1_S1	255.897
meningitidis_002951575.1_S2	meningitidis_001697845.1_S3	255.897
meningitidis_002073675.2_S1	meningitidis_003355335.1_S1	255.897
meningitidis_001697845.1_S3	meningitidis_002951575.1_S2	255.897
meningitidis_001697845.1_S3	meningitidis_001697525.1_S1	255.897
meningitidis_001697525.1_S1	meningitidis_003355395.1_S2	255.897
meningitidis_001697525.1_S1	meningitidis_003355335.1_S1	255.897
meningitidis_001697525.1_S1	meningitidis_001697845.1_S3	255.897
meningitidis_001697385.1_S1	meningitidis_003355395.1_S2	255.897
meningitidis_001697385.1_S1	meningitidis_003355335.1_S1	255.897
meningitidis_003355415.1_S2	meningitidis_001697845.1_S3	255.809
meningitidis_001697845.1_S3	meningitidis_003355415.1_S2	255.809
meningitidis_002073555.2_S3	meningitidis_000626595.1_S1	255.781
meningitidis_000626595.1_S1	meningitidis_002073555.2_S3	255.781
gonorrhoeae_004332555.2_S1	gonorrhoeae_001047225.1_S2	255.781
gonorrhoeae_001047225.1_S2	gonorrhoeae_004332555.2_S1	255.781
gonorrhoeae_900454105.1_S1	gonorrhoeae_900454035.1_S2	255.564
gonorrhoeae_900454035.1_S2	gonorrhoeae_900454105.1_S1	255.564
gonorrhoeae_900453825.1_S1	gonorrhoeae_011058655.1_S1	255.564
gonorrhoeae_900453825.1_S1	gonorrhoeae_003855235.1_S2	255.564
gonorrhoeae_011058655.1_S1	gonorrhoeae_900453825.1_S1	255.564
gonorrhoeae_003855235.1_S2	gonorrhoeae_900453825.1_S1	255.564
gonorrhoeae_007107365.1_S2	gonorrhoeae_004001165.1_S2	255.558
gonorrhoeae_004001165.1_S2	gonorrhoeae_007107365.1_S2	255.558
gonorrhoeae_900087635.2_S1	gonorrhoeae_007107365.1_S2	255.043
gonorrhoeae_007107365.1_S2	gonorrhoeae_900087635.2_S1	255.043
gonorrhoeae_900454065.1_S1	gonorrhoeae_000156855.2_S1	254.956
gonorrhoeae_000156855.2_S1	gonorrhoeae_900454065.1_S1	254.956
gonorrhoeae_900453825.1_S1	gonorrhoeae_004332555.2_S1	254.804
gonorrhoeae_004332555.2_S1	gonorrhoeae_900453825.1_S1	254.804
gonorrhoeae_900454165.1_S1	gonorrhoeae_001047225.1_S2	254.713
gonorrhoeae_003855435.1_S1	gonorrhoeae_001661135.1_S1	254.713
gonorrhoeae_001661135.1_S1	gonorrhoeae_003855435.1_S1	254.713
gonorrhoeae_001047225.1_S2	gonorrhoeae_900454165.1_S1	254.713
meningitidis_008330765.1_S3	meningitidis_002073595.2_S4	254.699
meningitidis_003355395.1_S2	meningitidis_002073595.2_S4	254.699
meningitidis_002073595.2_S4	meningitidis_008330765.1_S3	254.699
meningitidis_002073595.2_S4	meningitidis_003355395.1_S2	254.699
gonorrhoeae_900453985.1_S1	gonorrhoeae_000156855.2_S1	254.633
gonorrhoeae_000156855.2_S1	gonorrhoeae_900453985.1_S1	254.633
meningitidis_003355435.1_S1	meningitidis_003355415.1_S2	254.285
meningitidis_003355415.1_S2	meningitidis_003355435.1_S1	254.285
gonorrhoeae_900454105.1_S1	gonorrhoeae_004001165.1_S2	254.285
gonorrhoeae_004001165.1_S2	gonorrhoeae_900454105.1_S1	254.285
gonorrhoeae_011058655.1_S1	gonorrhoeae_004332535.2_S1	254.166
gonorrhoeae_004332535.2_S1	gonorrhoeae_011058655.1_S1	254.166
gonorrhoeae_004332535.2_S1	gonorrhoeae_003855235.1_S2	254.166
gonorrhoeae_003855235.1_S2	gonorrhoeae_004332535.2_S1	254.166
gonorrhoeae_900637245.1_S1	gonorrhoeae_002607845.1_S1	254.148
gonorrhoeae_002607845.1_S1	gonorrhoeae_900637245.1_S1	254.148
gonorrhoeae_900453795.1_S1	gonorrhoeae_001047255.1_S1	253.981
gonorrhoeae_001047255.1_S1	gonorrhoeae_900453795.1_S1	253.981
gonorrhoeae_900454105.1_S1	gonorrhoeae_003855435.1_S1	253.844
gonorrhoeae_900453825.1_S1	gonorrhoeae_003855415.1_S2	253.844
gonorrhoeae_003855435.1_S1	gonorrhoeae_900454105.1_S1	253.844
gonorrhoeae_003855415.1_S2	gonorrhoeae_900453825.1_S1	253.844
meningitidis_003355395.1_S2	meningitidis_001697845.1_S3	253.574
meningitidis_003355335.1_S1	meningitidis_001697845.1_S3	253.574
meningitidis_001697845.1_S3	meningitidis_003355395.1_S2	253.574
meningitidis_001697845.1_S3	meningitidis_003355335.1_S1	253.574
gonorrhoeae_011058675.1_S2	gonorrhoeae_011058655.1_S1	253.23
gonorrhoeae_011058675.1_S2	gonorrhoeae_003855235.1_S2	253.23
gonorrhoeae_011058655.1_S1	gonorrhoeae_011058675.1_S2	253.23
gonorrhoeae_003855235.1_S2	gonorrhoeae_011058675.1_S2	253.23
meningitidis_003355415.1_S2	meningitidis_001703735.1_S4	253.098
meningitidis_001703735.1_S4	meningitidis_003355415.1_S2	253.098
gonorrhoeae_900087635.2_S1	gonorrhoeae_003855195.1_S2	253.047
gonorrhoeae_003855195.1_S2	gonorrhoeae_900087635.2_S1	253.047
gonorrhoeae_900637245.1_S1	gonorrhoeae_900454105.1_S1	252.925
gonorrhoeae_900454105.1_S1	gonorrhoeae_900637245.1_S1	252.925
gonorrhoeae_900453985.1_S1	gonorrhoeae_011058655.1_S1	252.887
gonorrhoeae_900453985.1_S1	gonorrhoeae_003855235.1_S2	252.887
gonorrhoeae_011058655.1_S1	gonorrhoeae_900453985.1_S1	252.887
gonorrhoeae_011058655.1_S1	gonorrhoeae_004001165.1_S2	252.887
gonorrhoeae_004001165.1_S2	gonorrhoeae_011058655.1_S1	252.887
gonorrhoeae_004001165.1_S2	gonorrhoeae_003855235.1_S2	252.887
gonorrhoeae_003855235.1_S2	gonorrhoeae_900453985.1_S1	252.887
gonorrhoeae_003855235.1_S2	gonorrhoeae_004001165.1_S2	252.887
gonorrhoeae_001047225.1_S2	gonorrhoeae_000156855.2_S1	252.727
gonorrhoeae_000156855.2_S1	gonorrhoeae_001047225.1_S2	252.727
meningitidis_003355395.1_S2	meningitidis_002073555.2_S3	252.51
meningitidis_002073555.2_S3	meningitidis_003355395.1_S2	252.51
gonorrhoeae_011058655.1_S1	gonorrhoeae_003428755.1_S1	252.27
gonorrhoeae_004332535.2_S1	gonorrhoeae_003855415.1_S2	252.27
gonorrhoeae_004332535.2_S1	gonorrhoeae_001661085.1_S1	252.27
gonorrhoeae_003855415.1_S2	gonorrhoeae_004332535.2_S1	252.27
gonorrhoeae_003855235.1_S2	gonorrhoeae_003428755.1_S1	252.27
gonorrhoeae_003428755.1_S1	gonorrhoeae_011058655.1_S1	252.27
gonorrhoeae_003428755.1_S1	gonorrhoeae_003855235.1_S2	252.27
gonorrhoeae_001661085.1_S1	gonorrhoeae_004332535.2_S1	252.27
meningitidis_003355415.1_S2	meningitidis_000083565.1_S2	252.233
meningitidis_000083565.1_S2	meningitidis_003355415.1_S2	252.233
gonorrhoeae_900453825.1_S1	gonorrhoeae_000156855.2_S1	252.042
gonorrhoeae_000156855.2_S1	gonorrhoeae_900453825.1_S1	252.042
gonorrhoeae_900087635.2_S1	gonorrhoeae_004332555.2_S1	251.973
gonorrhoeae_011058675.1_S2	gonorrhoeae_009757045.1_S1	251.973
gonorrhoeae_009757045.1_S1	gonorrhoeae_011058675.1_S2	251.973
gonorrhoeae_004332555.2_S1	gonorrhoeae_900087635.2_S1	251.973
meningitidis_003355435.1_S1	meningitidis_002073555.2_S3	251.826
meningitidis_002073555.2_S3	meningitidis_003355435.1_S1	251.826
gonorrhoeae_900453985.1_S1	gonorrhoeae_004332555.2_S1	251.826
gonorrhoeae_004332555.2_S1	gonorrhoeae_900453985.1_S1	251.826
gonorrhoeae_900454165.1_S1	gonorrhoeae_900453795.1_S1	251.797
gonorrhoeae_900454065.1_S1	gonorrhoeae_001661135.1_S1	251.797
gonorrhoeae_900453795.1_S1	gonorrhoeae_900454165.1_S1	251.797
gonorrhoeae_900453795.1_S1	gonorrhoeae_003855435.1_S1	251.797
gonorrhoeae_900453795.1_S1	gonorrhoeae_003428755.1_S1	251.797
gonorrhoeae_900453795.1_S1	gonorrhoeae_001661085.1_S1	251.797
gonorrhoeae_003855435.1_S1	gonorrhoeae_900453795.1_S1	251.797
gonorrhoeae_003428755.1_S1	gonorrhoeae_900453795.1_S1	251.797
gonorrhoeae_001661135.1_S1	gonorrhoeae_900454065.1_S1	251.797
gonorrhoeae_001661085.1_S1	gonorrhoeae_900453795.1_S1	251.797
gonorrhoeae_900454035.1_S2	gonorrhoeae_002607845.1_S1	251.7
gonorrhoeae_002607845.1_S1	gonorrhoeae_900454035.1_S2	251.7
meningitidis_008330785.1_S2	meningitidis_003355435.1_S1	251.609
meningitidis_003355435.1_S1	meningitidis_008330785.1_S2	251.609
meningitidis_008330765.1_S3	meningitidis_000626595.1_S1	251.5
meningitidis_003355335.1_S1	meningitidis_000626595.1_S1	251.5
meningitidis_000626595.1_S1	meningitidis_008330765.1_S3	251.5
meningitidis_000626595.1_S1	meningitidis_003355335.1_S1	251.5
meningitidis_003355315.1_S2	meningitidis_002951575.1_S2	251.412
meningitidis_003355315.1_S2	meningitidis_001697525.1_S1	251.412
meningitidis_003355315.1_S2	meningitidis_001697385.1_S1	251.412
meningitidis_003355315.1_S2	meningitidis_001029835.1_S2	251.412
meningitidis_002951575.1_S2	meningitidis_003355315.1_S2	251.412
meningitidis_002951575.1_S2	meningitidis_000014105.1_S2	251.412
meningitidis_002073675.2_S1	meningitidis_002073595.2_S4	251.412
meningitidis_002073595.2_S4	meningitidis_002073675.2_S1	251.412
meningitidis_001697525.1_S1	meningitidis_003355315.1_S2	251.412
meningitidis_001697525.1_S1	meningitidis_000014105.1_S2	251.412
meningitidis_001697385.1_S1	meningitidis_003355315.1_S2	251.412
meningitidis_001697385.1_S1	meningitidis_000014105.1_S2	251.412
meningitidis_001029835.1_S2	meningitidis_003355315.1_S2	251.412
meningitidis_000014105.1_S2	meningitidis_002951575.1_S2	251.412
meningitidis_000014105.1_S2	meningitidis_001697525.1_S1	251.412
meningitidis_000014105.1_S2	meningitidis_001697385.1_S1	251.412
gonorrhoeae_008065015.2_S2	gonorrhoeae_004001165.1_S2	251.266
gonorrhoeae_004001165.1_S2	gonorrhoeae_008065015.2_S2	251.266
gonorrhoeae_900087635.2_S1	gonorrhoeae_003428755.1_S1	250.904
gonorrhoeae_003428755.1_S1	gonorrhoeae_900087635.2_S1	250.904
gonorrhoeae_900453985.1_S1	gonorrhoeae_003855415.1_S2	250.866
gonorrhoeae_003855415.1_S2	gonorrhoeae_900453985.1_S1	250.866
meningitidis_900638605.1_S5	meningitidis_003355415.1_S2	250.841
meningitidis_003355415.1_S2	meningitidis_900638605.1_S5	250.841
gonorrhoeae_900637245.1_S1	gonorrhoeae_900453795.1_S1	250.781
gonorrhoeae_900453795.1_S1	gonorrhoeae_900637245.1_S1	250.781
meningitidis_002073555.2_S3	meningitidis_000083565.1_S2	250.545
meningitidis_000083565.1_S2	meningitidis_002073555.2_S3	250.545
meningitidis_002073555.2_S3	meningitidis_001703735.1_S4	250.541
meningitidis_001703735.1_S4	meningitidis_002073555.2_S3	250.541
gonorrhoeae_004332535.2_S1	gonorrhoeae_000156855.2_S1	250.468
gonorrhoeae_000156855.2_S1	gonorrhoeae_004332535.2_S1	250.468
meningitidis_008330785.1_S2	meningitidis_001703735.1_S4	250.421
meningitidis_001703735.1_S4	meningitidis_008330785.1_S2	250.421
meningitidis_008330765.1_S3	meningitidis_002951575.1_S2	250.354
meningitidis_008330765.1_S3	meningitidis_002073675.2_S1	250.354
meningitidis_008330765.1_S3	meningitidis_001697525.1_S1	250.354
meningitidis_008330765.1_S3	meningitidis_001697385.1_S1	250.354
meningitidis_003355395.1_S2	meningitidis_002073675.2_S1	250.354
meningitidis_002951575.1_S2	meningitidis_008330765.1_S3	250.354
meningitidis_002951575.1_S2	meningitidis_001750825.1_S1	250.354
meningitidis_002073675.2_S1	meningitidis_008330765.1_S3	250.354
meningitidis_002073675.2_S1	meningitidis_003355395.1_S2	250.354
meningitidis_001750825.1_S1	meningitidis_002951575.1_S2	250.354
meningitidis_001750825.1_S1	meningitidis_001697525.1_S1	250.354
meningitidis_001750825.1_S1	meningitidis_001697385.1_S1	250.354
meningitidis_001697525.1_S1	meningitidis_008330765.1_S3	250.354
meningitidis_001697525.1_S1	meningitidis_001750825.1_S1	250.354
meningitidis_001697385.1_S1	meningitidis_008330765.1_S3	250.354
meningitidis_001697385.1_S1	meningitidis_001750825.1_S1	250.354
meningitidis_003355315.1_S2	meningitidis_002073595.2_S4	250.292
meningitidis_003355315.1_S2	meningitidis_000014105.1_S2	250.292
meningitidis_002073595.2_S4	meningitidis_003355315.1_S2	250.292
meningitidis_002073595.2_S4	meningitidis_000014105.1_S2	250.292
meningitidis_000014105.1_S2	meningitidis_003355315.1_S2	250.292
meningitidis_000014105.1_S2	meningitidis_002073595.2_S4	250.292
gonorrhoeae_008065015.2_S2	gonorrhoeae_002607845.1_S1	249.857
gonorrhoeae_002607845.1_S1	gonorrhoeae_008065015.2_S2	249.857
gonorrhoeae_900453795.1_S1	gonorrhoeae_000156855.2_S1	249.811
gonorrhoeae_000156855.2_S1	gonorrhoeae_900453795.1_S1	249.811
meningitidis_003355435.1_S1	meningitidis_000083565.1_S2	249.778
meningitidis_000083565.1_S2	meningitidis_003355435.1_S1	249.778
gonorrhoeae_011058655.1_S1	gonorrhoeae_003855195.1_S2	249.618
gonorrhoeae_004332535.2_S1	gonorrhoeae_003855195.1_S2	249.618
gonorrhoeae_003855235.1_S2	gonorrhoeae_003855195.1_S2	249.618
gonorrhoeae_003855195.1_S2	gonorrhoeae_011058655.1_S1	249.618
gonorrhoeae_003855195.1_S2	gonorrhoeae_004332535.2_S1	249.618
gonorrhoeae_003855195.1_S2	gonorrhoeae_003855235.1_S2	249.618
gonorrhoeae_900454165.1_S1	gonorrhoeae_002607845.1_S1	249.582
gonorrhoeae_003855435.1_S1	gonorrhoeae_002607845.1_S1	249.582
gonorrhoeae_002607845.1_S1	gonorrhoeae_900454165.1_S1	249.582
gonorrhoeae_002607845.1_S1	gonorrhoeae_003855435.1_S1	249.582
gonorrhoeae_900454105.1_S1	gonorrhoeae_011058655.1_S1	249.568
gonorrhoeae_900454105.1_S1	gonorrhoeae_003855235.1_S2	249.568
gonorrhoeae_011058655.1_S1	gonorrhoeae_900454105.1_S1	249.568
gonorrhoeae_003855235.1_S2	gonorrhoeae_900454105.1_S1	249.568
meningitidis_003355315.1_S2	meningitidis_000191465.1_S4	249.534
meningitidis_000191465.1_S4	meningitidis_003355315.1_S2	249.534
meningitidis_003355435.1_S1	meningitidis_002951575.1_S2	249.307
meningitidis_003355435.1_S1	meningitidis_001697525.1_S1	249.307
meningitidis_003355435.1_S1	meningitidis_001697385.1_S1	249.307
meningitidis_002951575.1_S2	meningitidis_003355435.1_S1	249.307
meningitidis_001697525.1_S1	meningitidis_003355435.1_S1	249.307
meningitidis_001697385.1_S1	meningitidis_003355435.1_S1	249.307
meningitidis_008330765.1_S3	meningitidis_003355315.1_S2	249.234
meningitidis_008330765.1_S3	meningitidis_000014105.1_S2	249.234
meningitidis_003355395.1_S2	meningitidis_000014105.1_S2	249.234
meningitidis_003355335.1_S1	meningitidis_003355315.1_S2	249.234
meningitidis_003355335.1_S1	meningitidis_000014105.1_S2	249.234
meningitidis_003355315.1_S2	meningitidis_008330765.1_S3	249.234
meningitidis_003355315.1_S2	meningitidis_003355335.1_S1	249.234
meningitidis_002073595.2_S4	meningitidis_001750825.1_S1	249.234
meningitidis_001750825.1_S1	meningitidis_002073595.2_S4	249.234
meningitidis_000014105.1_S2	meningitidis_008330765.1_S3	249.234
meningitidis_000014105.1_S2	meningitidis_003355395.1_S2	249.234
meningitidis_000014105.1_S2	meningitidis_003355335.1_S1	249.234
meningitidis_900638605.1_S5	meningitidis_002073555.2_S3	248.977
meningitidis_002073555.2_S3	meningitidis_900638605.1_S5	248.977
gonorrhoeae_900453825.1_S1	gonorrhoeae_011058675.1_S2	248.977
gonorrhoeae_011058675.1_S2	gonorrhoeae_900453825.1_S1	248.977
gonorrhoeae_009757045.1_S1	gonorrhoeae_000156855.2_S1	248.918
gonorrhoeae_000156855.2_S1	gonorrhoeae_009757045.1_S1	248.918
gonorrhoeae_900454065.1_S1	gonorrhoeae_900453795.1_S1	248.882
gonorrhoeae_900453795.1_S1	gonorrhoeae_900454065.1_S1	248.882
meningitidis_001703735.1_S4	meningitidis_000083565.1_S2	248.67
meningitidis_000083565.1_S2	meningitidis_001703735.1_S4	248.67
gonorrhoeae_007107365.1_S2	gonorrhoeae_002607845.1_S1	248.663
gonorrhoeae_002607845.1_S1	gonorrhoeae_007107365.1_S2	248.663
meningitidis_002951575.1_S2	meningitidis_000626595.1_S1	248.389
meningitidis_002073675.2_S1	meningitidis_000626595.1_S1	248.389
meningitidis_001697525.1_S1	meningitidis_000626595.1_S1	248.389
meningitidis_001697385.1_S1	meningitidis_000626595.1_S1	248.389
meningitidis_000626595.1_S1	meningitidis_002951575.1_S2	248.389
meningitidis_000626595.1_S1	meningitidis_002073675.2_S1	248.389
meningitidis_000626595.1_S1	meningitidis_001697525.1_S1	248.389
meningitidis_000626595.1_S1	meningitidis_001697385.1_S1	248.389
meningitidis_900638605.1_S5	meningitidis_003355435.1_S1	248.386
meningitidis_003355435.1_S1	meningitidis_900638605.1_S5	248.386
gonorrhoeae_900453825.1_S1	gonorrhoeae_004001165.1_S2	248.386
gonorrhoeae_004001165.1_S2	gonorrhoeae_900453825.1_S1	248.386
meningitidis_900638575.1_S2	meningitidis_003355435.1_S1	248.255
meningitidis_008330785.1_S2	meningitidis_002073595.2_S4	248.255
meningitidis_003355435.1_S1	meningitidis_900638575.1_S2	248.255
meningitidis_003355435.1_S1	meningitidis_000014105.1_S2	248.255
meningitidis_002073595.2_S4	meningitidis_008330785.1_S2	248.255
meningitidis_000014105.1_S2	meningitidis_003355435.1_S1	248.255
meningitidis_003355395.1_S2	meningitidis_001750825.1_S1	248.176
meningitidis_001750825.1_S1	meningitidis_003355395.1_S2	248.176
meningitidis_001750825.1_S1	meningitidis_001697845.1_S3	248.176
meningitidis_001697845.1_S3	meningitidis_001750825.1_S1	248.176
meningitidis_002951575.1_S2	meningitidis_001703735.1_S4	248.12
meningitidis_001703735.1_S4	meningitidis_002951575.1_S2	248.12
meningitidis_001703735.1_S4	meningitidis_001697525.1_S1	248.12
meningitidis_001703735.1_S4	meningitidis_001697385.1_S1	248.12
meningitidis_001697525.1_S1	meningitidis_001703735.1_S4	248.12
meningitidis_001697385.1_S1	meningitidis_001703735.1_S4	248.12
gonorrhoeae_900454165.1_S1	gonorrhoeae_900454105.1_S1	248.063
gonorrhoeae_900454105.1_S1	gonorrhoeae_900454165.1_S1	248.063
gonorrhoeae_900453825.1_S1	gonorrhoeae_003428755.1_S1	248.063
gonorrhoeae_900453825.1_S1	gonorrhoeae_001661135.1_S1	248.063
gonorrhoeae_900453825.1_S1	gonorrhoeae_001661085.1_S1	248.063
gonorrhoeae_003428755.1_S1	gonorrhoeae_900453825.1_S1	248.063
gonorrhoeae_001661135.1_S1	gonorrhoeae_900453825.1_S1	248.063
gonorrhoeae_001661085.1_S1	gonorrhoeae_900453825.1_S1	248.063
gonorrhoeae_900453795.1_S1	gonorrhoeae_900087635.2_S1	247.989
gonorrhoeae_900087635.2_S1	gonorrhoeae_900453795.1_S1	247.989
gonorrhoeae_900453795.1_S1	gonorrhoeae_011058675.1_S2	247.659
gonorrhoeae_011058675.1_S2	gonorrhoeae_900453795.1_S1	247.659
meningitidis_002951575.1_S2	meningitidis_000083565.1_S2	247.623
meningitidis_001697525.1_S1	meningitidis_000083565.1_S2	247.623
meningitidis_001697385.1_S1	meningitidis_000083565.1_S2	247.623
meningitidis_000083565.1_S2	meningitidis_002951575.1_S2	247.623
meningitidis_000083565.1_S2	meningitidis_001697525.1_S1	247.623
meningitidis_000083565.1_S2	meningitidis_001697385.1_S1	247.623
gonorrhoeae_900454035.1_S2	gonorrhoeae_003428775.1_S2	247.579
gonorrhoeae_011058675.1_S2	gonorrhoeae_004332535.2_S1	247.579
gonorrhoeae_011058655.1_S1	gonorrhoeae_004332555.2_S1	247.579
gonorrhoeae_004332555.2_S1	gonorrhoeae_011058655.1_S1	247.579
gonorrhoeae_004332555.2_S1	gonorrhoeae_003855235.1_S2	247.579
gonorrhoeae_004332535.2_S1	gonorrhoeae_011058675.1_S2	247.579
gonorrhoeae_003855235.1_S2	gonorrhoeae_004332555.2_S1	247.579
gonorrhoeae_003428775.1_S2	gonorrhoeae_900454035.1_S2	247.579
meningitidis_900454045.1_S4	meningitidis_000083565.1_S2	247.51
meningitidis_000083565.1_S2	meningitidis_900454045.1_S4	247.51
lactamica_900454145.1_S5	lactamica_000741965.1_S3	247.496
lactamica_000741965.1_S3	lactamica_900454145.1_S5	247.496
meningitidis_900638605.1_S5	meningitidis_001703735.1_S4	247.278
meningitidis_001703735.1_S4	meningitidis_900638605.1_S5	247.278
meningitidis_003355315.1_S2	meningitidis_000626595.1_S1	247.269
meningitidis_002073595.2_S4	meningitidis_000626595.1_S1	247.269
meningitidis_000626595.1_S1	meningitidis_003355315.1_S2	247.269
meningitidis_000626595.1_S1	meningitidis_002073595.2_S4	247.269
meningitidis_000626595.1_S1	meningitidis_000014105.1_S2	247.269
meningitidis_000014105.1_S2	meningitidis_000626595.1_S1	247.269
meningitidis_008330785.1_S2	meningitidis_001697845.1_S3	247.255
meningitidis_008330765.1_S3	meningitidis_003355435.1_S1	247.255
meningitidis_003355435.1_S1	meningitidis_008330765.1_S3	247.255
meningitidis_003355435.1_S1	meningitidis_003355395.1_S2	247.255
meningitidis_003355435.1_S1	meningitidis_001750825.1_S1	247.255
meningitidis_003355395.1_S2	meningitidis_003355435.1_S1	247.255
meningitidis_001750825.1_S1	meningitidis_003355435.1_S1	247.255
meningitidis_001697845.1_S3	meningitidis_008330785.1_S2	247.255
gonorrhoeae_900454105.1_S1	gonorrhoeae_007107365.1_S2	247.186
gonorrhoeae_007107365.1_S2	gonorrhoeae_900454105.1_S1	247.186
meningitidis_002073555.2_S3	meningitidis_001750825.1_S1	247.171
meningitidis_001750825.1_S1	meningitidis_002073555.2_S3	247.171
meningitidis_003355435.1_S1	meningitidis_000191465.1_S4	247.113
meningitidis_000191465.1_S4	meningitidis_003355435.1_S1	247.113
gonorrhoeae_900454035.1_S2	gonorrhoeae_004001165.1_S2	247.113
gonorrhoeae_004332535.2_S1	gonorrhoeae_004001165.1_S2	247.113
gonorrhoeae_004001165.1_S2	gonorrhoeae_900454035.1_S2	247.113
gonorrhoeae_004001165.1_S2	gonorrhoeae_004332535.2_S1	247.113
meningitidis_900638575.1_S2	meningitidis_001703735.1_S4	247.067
meningitidis_001703735.1_S4	meningitidis_900638575.1_S2	247.067
meningitidis_001703735.1_S4	meningitidis_000014105.1_S2	247.067
meningitidis_000014105.1_S2	meningitidis_001703735.1_S4	247.067
gonorrhoeae_900087635.2_S1	gonorrhoeae_011058675.1_S2	246.804
gonorrhoeae_011058675.1_S2	gonorrhoeae_900087635.2_S1	246.804
gonorrhoeae_900454165.1_S1	gonorrhoeae_011058655.1_S1	246.665
gonorrhoeae_900454165.1_S1	gonorrhoeae_003855235.1_S2	246.665
gonorrhoeae_900454035.1_S2	gonorrhoeae_003855435.1_S1	246.665
gonorrhoeae_011058655.1_S1	gonorrhoeae_900454165.1_S1	246.665
gonorrhoeae_011058655.1_S1	gonorrhoeae_003855415.1_S2	246.665
gonorrhoeae_004332535.2_S1	gonorrhoeae_003428755.1_S1	246.665
gonorrhoeae_004332535.2_S1	gonorrhoeae_001661135.1_S1	246.665
gonorrhoeae_003855435.1_S1	gonorrhoeae_900454035.1_S2	246.665
gonorrhoeae_003855415.1_S2	gonorrhoeae_011058655.1_S1	246.665
gonorrhoeae_003855415.1_S2	gonorrhoeae_003855235.1_S2	246.665
gonorrhoeae_003855235.1_S2	gonorrhoeae_900454165.1_S1	246.665
gonorrhoeae_003855235.1_S2	gonorrhoeae_003855415.1_S2	246.665
gonorrhoeae_003428755.1_S1	gonorrhoeae_004332535.2_S1	246.665
gonorrhoeae_001661135.1_S1	gonorrhoeae_004332535.2_S1	246.665
gonorrhoeae_900453795.1_S1	gonorrhoeae_001661135.1_S1	246.648
gonorrhoeae_001661135.1_S1	gonorrhoeae_900453795.1_S1	246.648
meningitidis_002073595.2_S4	meningitidis_000083565.1_S2	246.628
meningitidis_000083565.1_S2	meningitidis_002073595.2_S4	246.628
gonorrhoeae_900453985.1_S1	gonorrhoeae_011058675.1_S2	246.301
gonorrhoeae_011058675.1_S2	gonorrhoeae_900453985.1_S1	246.301
gonorrhoeae_011058675.1_S2	gonorrhoeae_004001165.1_S2	246.301
gonorrhoeae_004001165.1_S2	gonorrhoeae_011058675.1_S2	246.301
gonorrhoeae_004001165.1_S2	gonorrhoeae_003428775.1_S2	246.301
gonorrhoeae_003428775.1_S2	gonorrhoeae_004001165.1_S2	246.301
meningitidis_900638605.1_S5	meningitidis_900454045.1_S4	246.242
meningitidis_900454045.1_S4	meningitidis_900638605.1_S5	246.242
meningitidis_900638605.1_S5	meningitidis_002951575.1_S2	246.231
meningitidis_900638605.1_S5	meningitidis_001697525.1_S1	246.231
meningitidis_900638605.1_S5	meningitidis_001697385.1_S1	246.231
meningitidis_003355415.1_S2	meningitidis_001697385.1_S1	246.231
meningitidis_002951575.1_S2	meningitidis_900638605.1_S5	246.231
meningitidis_001697525.1_S1	meningitidis_900638605.1_S5	246.231
meningitidis_001697385.1_S1	meningitidis_900638605.1_S5	246.231
meningitidis_001697385.1_S1	meningitidis_003355415.1_S2	246.231
meningitidis_003355395.1_S2	meningitidis_000626595.1_S1	246.211
meningitidis_000626595.1_S1	meningitidis_003355395.1_S2	246.211
meningitidis_008330765.1_S3	meningitidis_001703735.1_S4	246.067
meningitidis_003355395.1_S2	meningitidis_001703735.1_S4	246.067
meningitidis_001750825.1_S1	meningitidis_001703735.1_S4	246.067
meningitidis_001703735.1_S4	meningitidis_008330765.1_S3	246.067
meningitidis_001703735.1_S4	meningitidis_003355395.1_S2	246.067
meningitidis_001703735.1_S4	meningitidis_001750825.1_S1	246.067
meningitidis_001703735.1_S4	meningitidis_000191465.1_S4	246.005
meningitidis_000191465.1_S4	meningitidis_001703735.1_S4	246.005
gonorrhoeae_900454185.1_S1	gonorrhoeae_900454035.1_S2	246.005
gonorrhoeae_900454035.1_S2	gonorrhoeae_900454185.1_S1	246.005
gonorrhoeae_011058655.1_S1	gonorrhoeae_002607845.1_S1	246.005
gonorrhoeae_003855235.1_S2	gonorrhoeae_002607845.1_S1	246.005
gonorrhoeae_002607845.1_S1	gonorrhoeae_011058655.1_S1	246.005
gonorrhoeae_002607845.1_S1	gonorrhoeae_003855235.1_S2	246.005
meningitidis_900638575.1_S2	meningitidis_002951575.1_S2	245.953
meningitidis_900638575.1_S2	meningitidis_001697525.1_S1	245.953
meningitidis_900638575.1_S2	meningitidis_001697385.1_S1	245.953
meningitidis_002951575.1_S2	meningitidis_900638575.1_S2	245.953
meningitidis_001697525.1_S1	meningitidis_900638575.1_S2	245.953
meningitidis_001697385.1_S1	meningitidis_900638575.1_S2	245.953
gonorrhoeae_900453985.1_S1	gonorrhoeae_004001165.1_S2	245.931
gonorrhoeae_004001165.1_S2	gonorrhoeae_900453985.1_S1	245.931
gonorrhoeae_900637245.1_S1	gonorrhoeae_900454035.1_S2	245.788
gonorrhoeae_900454035.1_S2	gonorrhoeae_900637245.1_S1	245.788
gonorrhoeae_011058655.1_S1	gonorrhoeae_007107365.1_S2	245.788
gonorrhoeae_007107365.1_S2	gonorrhoeae_011058655.1_S1	245.788
gonorrhoeae_007107365.1_S2	gonorrhoeae_003855235.1_S2	245.788
gonorrhoeae_003855235.1_S2	gonorrhoeae_007107365.1_S2	245.788
gonorrhoeae_900453795.1_S1	gonorrhoeae_007107365.1_S2	245.684
gonorrhoeae_007107365.1_S2	gonorrhoeae_900453795.1_S1	245.684
meningitidis_001697845.1_S3	meningitidis_000083565.1_S2	245.679
meningitidis_000083565.1_S2	meningitidis_001697845.1_S3	245.679
gonorrhoeae_900453825.1_S1	gonorrhoeae_003855195.1_S2	245.525
gonorrhoeae_003855195.1_S2	gonorrhoeae_900453825.1_S1	245.525
gonorrhoeae_900453985.1_S1	gonorrhoeae_003428755.1_S1	245.387
gonorrhoeae_900453985.1_S1	gonorrhoeae_001661135.1_S1	245.387
gonorrhoeae_900453985.1_S1	gonorrhoeae_001661085.1_S1	245.387
gonorrhoeae_004001165.1_S2	gonorrhoeae_003855435.1_S1	245.387
gonorrhoeae_004001165.1_S2	gonorrhoeae_003428755.1_S1	245.387
gonorrhoeae_004001165.1_S2	gonorrhoeae_001661085.1_S1	245.387
gonorrhoeae_003855435.1_S1	gonorrhoeae_004001165.1_S2	245.387
gonorrhoeae_003428755.1_S1	gonorrhoeae_900453985.1_S1	245.387
gonorrhoeae_003428755.1_S1	gonorrhoeae_004001165.1_S2	245.387
gonorrhoeae_001661135.1_S1	gonorrhoeae_900453985.1_S1	245.387
gonorrhoeae_001661085.1_S1	gonorrhoeae_900453985.1_S1	245.387
gonorrhoeae_001661085.1_S1	gonorrhoeae_004001165.1_S2	245.387
subflava_003351665.1_S7	subflava_003044935.1_S4	245.277
subflava_003044935.1_S4	subflava_003351665.1_S7	245.277
meningitidis_900638605.1_S5	meningitidis_002073595.2_S4	245.236
meningitidis_002073595.2_S4	meningitidis_900638605.1_S5	245.236
gonorrhoeae_900454105.1_S1	gonorrhoeae_900453825.1_S1	244.975
gonorrhoeae_900453825.1_S1	gonorrhoeae_900454105.1_S1	244.975
meningitidis_001029835.1_S2	meningitidis_000191465.1_S4	244.958
meningitidis_000191465.1_S4	meningitidis_001029835.1_S2	244.958
meningitidis_001697845.1_S3	meningitidis_001029835.1_S2	244.953
meningitidis_001029835.1_S2	meningitidis_001697845.1_S3	244.953
gonorrhoeae_011058655.1_S1	gonorrhoeae_000156855.2_S1	244.943
gonorrhoeae_003855235.1_S2	gonorrhoeae_000156855.2_S1	244.943
gonorrhoeae_000156855.2_S1	gonorrhoeae_011058655.1_S1	244.943
gonorrhoeae_000156855.2_S1	gonorrhoeae_003855235.1_S2	244.943
meningitidis_900638575.1_S2	meningitidis_002073595.2_S4	244.901
meningitidis_002073595.2_S4	meningitidis_900638575.1_S2	244.901
mucosa_900454435.1_S8	mucosa_002073715.2_S1	244.564
mucosa_002073715.2_S1	mucosa_900454435.1_S8	244.564
gonorrhoeae_900637245.1_S1	gonorrhoeae_004001165.1_S2	244.509
gonorrhoeae_004001165.1_S2	gonorrhoeae_900637245.1_S1	244.509
meningitidis_900638605.1_S5	meningitidis_001697845.1_S3	244.287
meningitidis_001697845.1_S3	meningitidis_900638605.1_S5	244.287
gonorrhoeae_011058655.1_S1	gonorrhoeae_001047255.1_S1	244.127
gonorrhoeae_003855235.1_S2	gonorrhoeae_001047255.1_S1	244.127
gonorrhoeae_001047255.1_S1	gonorrhoeae_011058655.1_S1	244.127
gonorrhoeae_001047255.1_S1	gonorrhoeae_003855235.1_S2	244.127
meningitidis_002073595.2_S4	meningitidis_000191465.1_S4	243.963
meningitidis_000191465.1_S4	meningitidis_002073595.2_S4	243.963
meningitidis_900638575.1_S2	meningitidis_003355395.1_S2	243.901
meningitidis_900638575.1_S2	meningitidis_001697845.1_S3	243.901
meningitidis_003355395.1_S2	meningitidis_900638575.1_S2	243.901
meningitidis_003355395.1_S2	meningitidis_003355315.1_S2	243.901
meningitidis_003355335.1_S1	meningitidis_002073595.2_S4	243.901
meningitidis_003355315.1_S2	meningitidis_003355395.1_S2	243.901
meningitidis_002073595.2_S4	meningitidis_003355335.1_S1	243.901
meningitidis_001697845.1_S3	meningitidis_900638575.1_S2	243.901
gonorrhoeae_900454105.1_S1	gonorrhoeae_004332535.2_S1	243.799
gonorrhoeae_004332535.2_S1	gonorrhoeae_900454105.1_S1	243.799
meningitidis_008330785.1_S2	meningitidis_002951575.1_S2	243.776
meningitidis_008330785.1_S2	meningitidis_001697525.1_S1	243.776
meningitidis_008330785.1_S2	meningitidis_001697385.1_S1	243.776
meningitidis_003355435.1_S1	meningitidis_002073675.2_S1	243.776
meningitidis_002951575.1_S2	meningitidis_008330785.1_S2	243.776
meningitidis_002073675.2_S1	meningitidis_003355435.1_S1	243.776
meningitidis_001697525.1_S1	meningitidis_008330785.1_S2	243.776
meningitidis_001697385.1_S1	meningitidis_008330785.1_S2	243.776
gonorrhoeae_900454185.1_S1	gonorrhoeae_002607845.1_S1	243.714
gonorrhoeae_002607845.1_S1	gonorrhoeae_900454185.1_S1	243.714
meningitidis_003355415.1_S2	meningitidis_002073555.2_S3	243.379
meningitidis_002073555.2_S3	meningitidis_003355415.1_S2	243.379
gonorrhoeae_900454105.1_S1	gonorrhoeae_011058675.1_S2	243.379
gonorrhoeae_900454105.1_S1	gonorrhoeae_003428775.1_S2	243.379
gonorrhoeae_011058675.1_S2	gonorrhoeae_900454105.1_S1	243.379
gonorrhoeae_003428775.1_S2	gonorrhoeae_900454105.1_S1	243.379
gonorrhoeae_900454035.1_S2	gonorrhoeae_009757045.1_S1	243.339
gonorrhoeae_009757045.1_S1	gonorrhoeae_900454035.1_S2	243.339
lactamica_002022745.1_S1	lactamica_000741965.1_S3	243.327
lactamica_000741965.1_S3	lactamica_002022745.1_S1	243.327
gonorrhoeae_900454105.1_S1	gonorrhoeae_008065015.2_S2	243.233
gonorrhoeae_008065015.2_S2	gonorrhoeae_900454105.1_S1	243.233
meningitidis_001697845.1_S3	meningitidis_000191465.1_S4	243.014
meningitidis_000191465.1_S4	meningitidis_001697845.1_S3	243.014
meningitidis_900638575.1_S2	meningitidis_002073555.2_S3	242.947
meningitidis_002073555.2_S3	meningitidis_900638575.1_S2	242.947
meningitidis_008330765.1_S3	meningitidis_003355395.1_S2	242.901
meningitidis_008330765.1_S3	meningitidis_001750825.1_S1	242.901
meningitidis_003355395.1_S2	meningitidis_008330765.1_S3	242.901
meningitidis_003355395.1_S2	meningitidis_003355335.1_S1	242.901
meningitidis_003355335.1_S1	meningitidis_003355395.1_S2	242.901
meningitidis_001750825.1_S1	meningitidis_008330765.1_S3	242.901
gonorrhoeae_900454065.1_S1	gonorrhoeae_004001165.1_S2	242.849
gonorrhoeae_900453985.1_S1	gonorrhoeae_003855195.1_S2	242.849
gonorrhoeae_004001165.1_S2	gonorrhoeae_900454065.1_S1	242.849
gonorrhoeae_004001165.1_S2	gonorrhoeae_003855195.1_S2	242.849
gonorrhoeae_003855195.1_S2	gonorrhoeae_900453985.1_S1	242.849
gonorrhoeae_003855195.1_S2	gonorrhoeae_004001165.1_S2	242.849
meningitidis_900638575.1_S2	meningitidis_008330785.1_S2	242.781
meningitidis_008330785.1_S2	meningitidis_900638575.1_S2	242.781
meningitidis_003355435.1_S1	meningitidis_003355315.1_S2	242.781
meningitidis_003355315.1_S2	meningitidis_003355435.1_S1	242.781
meningitidis_008330785.1_S2	meningitidis_003355415.1_S2	242.696
meningitidis_003355415.1_S2	meningitidis_008330785.1_S2	242.696
gonorrhoeae_900454105.1_S1	gonorrhoeae_900453985.1_S1	242.696
gonorrhoeae_900453985.1_S1	gonorrhoeae_900454105.1_S1	242.696
meningitidis_002073675.2_S1	meningitidis_001703735.1_S4	242.667
meningitidis_001703735.1_S4	meningitidis_002073675.2_S1	242.667
gonorrhoeae_900454035.1_S2	gonorrhoeae_011058655.1_S1	242.623
gonorrhoeae_900454035.1_S2	gonorrhoeae_003855235.1_S2	242.623
gonorrhoeae_011058655.1_S1	gonorrhoeae_900454035.1_S2	242.623
gonorrhoeae_003855235.1_S2	gonorrhoeae_900454035.1_S2	242.623
gonorrhoeae_900454165.1_S1	gonorrhoeae_900453825.1_S1	242.506
gonorrhoeae_900454105.1_S1	gonorrhoeae_003428755.1_S1	242.506
gonorrhoeae_900454105.1_S1	gonorrhoeae_001661085.1_S1	242.506
gonorrhoeae_900453825.1_S1	gonorrhoeae_900454165.1_S1	242.506
gonorrhoeae_003428755.1_S1	gonorrhoeae_900454105.1_S1	242.506
gonorrhoeae_001661085.1_S1	gonorrhoeae_900454105.1_S1	242.506
gonorrhoeae_011058655.1_S1	gonorrhoeae_003428775.1_S2	242.106
gonorrhoeae_003855235.1_S2	gonorrhoeae_003428775.1_S2	242.106
gonorrhoeae_003428775.1_S2	gonorrhoeae_011058655.1_S1	242.106
gonorrhoeae_003428775.1_S2	gonorrhoeae_003855235.1_S2	242.106
meningitidis_900454045.1_S4	meningitidis_002951575.1_S2	241.933
meningitidis_900454045.1_S4	meningitidis_001697525.1_S1	241.933
meningitidis_900454045.1_S4	meningitidis_001697385.1_S1	241.933
meningitidis_002951575.1_S2	meningitidis_900454045.1_S4	241.933
meningitidis_002073675.2_S1	meningitidis_000083565.1_S2	241.933
meningitidis_001697525.1_S1	meningitidis_900454045.1_S4	241.933
meningitidis_001697385.1_S1	meningitidis_900454045.1_S4	241.933
meningitidis_000083565.1_S2	meningitidis_002073675.2_S1	241.933
gonorrhoeae_011058655.1_S1	gonorrhoeae_008065015.2_S2	241.835
gonorrhoeae_008065015.2_S2	gonorrhoeae_011058655.1_S1	241.835
gonorrhoeae_008065015.2_S2	gonorrhoeae_004332535.2_S1	241.835
gonorrhoeae_008065015.2_S2	gonorrhoeae_003855235.1_S2	241.835
gonorrhoeae_004332535.2_S1	gonorrhoeae_008065015.2_S2	241.835
gonorrhoeae_003855235.1_S2	gonorrhoeae_008065015.2_S2	241.835
meningitidis_008330785.1_S2	meningitidis_003355335.1_S1	241.832
meningitidis_008330785.1_S2	meningitidis_001750825.1_S1	241.832
meningitidis_003355335.1_S1	meningitidis_008330785.1_S2	241.832
meningitidis_001750825.1_S1	meningitidis_008330785.1_S2	241.832
meningitidis_003355315.1_S2	meningitidis_001703735.1_S4	241.673
meningitidis_001703735.1_S4	meningitidis_003355315.1_S2	241.673
gonorrhoeae_900453825.1_S1	gonorrhoeae_007107365.1_S2	241.666
gonorrhoeae_007107365.1_S2	gonorrhoeae_900453825.1_S1	241.666
gonorrhoeae_900454185.1_S1	gonorrhoeae_900454105.1_S1	241.655
gonorrhoeae_900454105.1_S1	gonorrhoeae_900454185.1_S1	241.655
gonorrhoeae_900453825.1_S1	gonorrhoeae_002607845.1_S1	241.655
gonorrhoeae_002607845.1_S1	gonorrhoeae_900453825.1_S1	241.655
meningitidis_002073675.2_S1	meningitidis_001029835.1_S2	241.62
meningitidis_001029835.1_S2	meningitidis_002073675.2_S1	241.62
gonorrhoeae_900454165.1_S1	gonorrhoeae_900454035.1_S2	241.233
gonorrhoeae_900454165.1_S1	gonorrhoeae_004332535.2_S1	241.233
gonorrhoeae_900454035.1_S2	gonorrhoeae_900454165.1_S1	241.233
gonorrhoeae_900454035.1_S2	gonorrhoeae_001047225.1_S2	241.233
gonorrhoeae_011058655.1_S1	gonorrhoeae_003855435.1_S1	241.233
gonorrhoeae_011058655.1_S1	gonorrhoeae_001661135.1_S1	241.233
gonorrhoeae_011058655.1_S1	gonorrhoeae_001661085.1_S1	241.233
gonorrhoeae_004332535.2_S1	gonorrhoeae_900454165.1_S1	241.233
gonorrhoeae_003855435.1_S1	gonorrhoeae_011058655.1_S1	241.233
gonorrhoeae_003855435.1_S1	gonorrhoeae_003855235.1_S2	241.233
gonorrhoeae_003855235.1_S2	gonorrhoeae_003855435.1_S1	241.233
gonorrhoeae_003855235.1_S2	gonorrhoeae_001661135.1_S1	241.233
gonorrhoeae_003855235.1_S2	gonorrhoeae_001661085.1_S1	241.233
gonorrhoeae_001661135.1_S1	gonorrhoeae_011058655.1_S1	241.233
gonorrhoeae_001661135.1_S1	gonorrhoeae_003855235.1_S2	241.233
gonorrhoeae_001661085.1_S1	gonorrhoeae_011058655.1_S1	241.233
gonorrhoeae_001661085.1_S1	gonorrhoeae_003855235.1_S2	241.233
gonorrhoeae_001047225.1_S2	gonorrhoeae_900454035.1_S2	241.233
meningitidis_900638575.1_S2	meningitidis_000083565.1_S2	240.99
meningitidis_003355315.1_S2	meningitidis_000083565.1_S2	240.99
meningitidis_000083565.1_S2	meningitidis_900638575.1_S2	240.99
meningitidis_000083565.1_S2	meningitidis_003355315.1_S2	240.99
meningitidis_008330785.1_S2	meningitidis_002073555.2_S3	240.924
meningitidis_002073555.2_S3	meningitidis_008330785.1_S2	240.924
gonorrhoeae_004332555.2_S1	gonorrhoeae_004001165.1_S2	240.924
gonorrhoeae_004001165.1_S2	gonorrhoeae_004332555.2_S1	240.924
meningitidis_900638605.1_S5	meningitidis_002073675.2_S1	240.666
meningitidis_003355415.1_S2	meningitidis_002951575.1_S2	240.666
meningitidis_003355415.1_S2	meningitidis_001697525.1_S1	240.666
meningitidis_002951575.1_S2	meningitidis_003355415.1_S2	240.666
meningitidis_002073675.2_S1	meningitidis_900638605.1_S5	240.666
meningitidis_001697525.1_S1	meningitidis_003355415.1_S2	240.666
meningitidis_900454045.1_S4	meningitidis_003355415.1_S2	240.48
meningitidis_003355415.1_S2	meningitidis_900454045.1_S4	240.48
gonorrhoeae_004332535.2_S1	gonorrhoeae_002607845.1_S1	240.479
gonorrhoeae_002607845.1_S1	gonorrhoeae_004332535.2_S1	240.479
gonorrhoeae_900637245.1_S1	gonorrhoeae_011058655.1_S1	240.393
gonorrhoeae_900637245.1_S1	gonorrhoeae_003855235.1_S2	240.393
gonorrhoeae_900454035.1_S2	gonorrhoeae_007107365.1_S2	240.393
gonorrhoeae_011058655.1_S1	gonorrhoeae_900637245.1_S1	240.393
gonorrhoeae_007107365.1_S2	gonorrhoeae_900454035.1_S2	240.393
gonorrhoeae_007107365.1_S2	gonorrhoeae_004332535.2_S1	240.393
gonorrhoeae_004332535.2_S1	gonorrhoeae_007107365.1_S2	240.393
gonorrhoeae_003855235.1_S2	gonorrhoeae_900637245.1_S1	240.393
meningitidis_900454045.1_S4	meningitidis_001750825.1_S1	240.087
meningitidis_003355395.1_S2	meningitidis_000083565.1_S2	240.087
meningitidis_001750825.1_S1	meningitidis_900454045.1_S4	240.087
meningitidis_001750825.1_S1	meningitidis_000083565.1_S2	240.087
meningitidis_000083565.1_S2	meningitidis_003355395.1_S2	240.087
meningitidis_000083565.1_S2	meningitidis_001750825.1_S1	240.087
gonorrhoeae_900454105.1_S1	gonorrhoeae_900454065.1_S1	240.073
gonorrhoeae_900454105.1_S1	gonorrhoeae_003855195.1_S2	240.073
gonorrhoeae_900454065.1_S1	gonorrhoeae_900454105.1_S1	240.073
gonorrhoeae_900453825.1_S1	gonorrhoeae_001047255.1_S1	240.073
gonorrhoeae_003855195.1_S2	gonorrhoeae_900454105.1_S1	240.073
gonorrhoeae_001047255.1_S1	gonorrhoeae_900453825.1_S1	240.073
meningitidis_003355435.1_S1	meningitidis_000626595.1_S1	240.051
meningitidis_000626595.1_S1	meningitidis_003355435.1_S1	240.051
gonorrhoeae_900454165.1_S1	gonorrhoeae_900453985.1_S1	240.051
gonorrhoeae_900454165.1_S1	gonorrhoeae_004001165.1_S2	240.051
gonorrhoeae_900453985.1_S1	gonorrhoeae_900454165.1_S1	240.051
gonorrhoeae_004001165.1_S2	gonorrhoeae_900454165.1_S1	240.051
gonorrhoeae_004001165.1_S2	gonorrhoeae_003855415.1_S2	240.051
gonorrhoeae_004001165.1_S2	gonorrhoeae_001047225.1_S2	240.051
gonorrhoeae_003855415.1_S2	gonorrhoeae_004001165.1_S2	240.051
gonorrhoeae_001047225.1_S2	gonorrhoeae_004001165.1_S2	240.051
gonorrhoeae_003428775.1_S2	gonorrhoeae_000006845.1_S1	239.874
gonorrhoeae_000006845.1_S1	gonorrhoeae_003428775.1_S2	239.874
gonorrhoeae_011058675.1_S2	gonorrhoeae_002607845.1_S1	239.816
gonorrhoeae_003428775.1_S2	gonorrhoeae_002607845.1_S1	239.816
gonorrhoeae_002607845.1_S1	gonorrhoeae_011058675.1_S2	239.816
gonorrhoeae_002607845.1_S1	gonorrhoeae_003428775.1_S2	239.816
meningitidis_900638605.1_S5	meningitidis_900638575.1_S2	239.723
meningitidis_900638605.1_S5	meningitidis_003355315.1_S2	239.723
meningitidis_900638575.1_S2	meningitidis_900638605.1_S5	239.723
meningitidis_900638575.1_S2	meningitidis_003355415.1_S2	239.723
meningitidis_003355415.1_S2	meningitidis_900638575.1_S2	239.723
meningitidis_003355315.1_S2	meningitidis_900638605.1_S5	239.723
meningitidis_002073675.2_S1	meningitidis_001750825.1_S1	239.677
meningitidis_001750825.1_S1	meningitidis_002073675.2_S1	239.677
polysaccharea_003355195.1_S2	meningitidis_003355315.1_S2	239.495
meningitidis_003355315.1_S2	polysaccharea_003355195.1_S2	239.495
gonorrhoeae_900454185.1_S1	gonorrhoeae_900453985.1_S1	239.376
gonorrhoeae_900453985.1_S1	gonorrhoeae_900454185.1_S1	239.376
gonorrhoeae_900453985.1_S1	gonorrhoeae_002607845.1_S1	239.376
gonorrhoeae_002607845.1_S1	gonorrhoeae_900453985.1_S1	239.376
gonorrhoeae_900454105.1_S1	gonorrhoeae_009757045.1_S1	239.314
gonorrhoeae_009757045.1_S1	gonorrhoeae_900454105.1_S1	239.314
meningitidis_900454045.1_S4	meningitidis_002073555.2_S3	239.22
meningitidis_002073555.2_S3	meningitidis_900454045.1_S4	239.22
gonorrhoeae_900453985.1_S1	gonorrhoeae_007107365.1_S2	239.212
gonorrhoeae_007107365.1_S2	gonorrhoeae_900453985.1_S1	239.212
gonorrhoeae_900454035.1_S2	gonorrhoeae_000006845.1_S1	239.208
gonorrhoeae_000006845.1_S1	gonorrhoeae_900454035.1_S2	239.208
meningitidis_001703735.1_S4	meningitidis_000626595.1_S1	238.943
meningitidis_000626595.1_S1	meningitidis_001703735.1_S4	238.943
gonorrhoeae_900454185.1_S1	gonorrhoeae_001661135.1_S1	238.943
gonorrhoeae_900454185.1_S1	gonorrhoeae_001047225.1_S2	238.943
gonorrhoeae_003428755.1_S1	gonorrhoeae_002607845.1_S1	238.943
gonorrhoeae_002607845.1_S1	gonorrhoeae_003428755.1_S1	238.943
gonorrhoeae_002607845.1_S1	gonorrhoeae_001661085.1_S1	238.943
gonorrhoeae_001661135.1_S1	gonorrhoeae_900454185.1_S1	238.943
gonorrhoeae_001661085.1_S1	gonorrhoeae_002607845.1_S1	238.943
gonorrhoeae_001047225.1_S2	gonorrhoeae_900454185.1_S1	238.943
meningitidis_900638605.1_S5	meningitidis_003355395.1_S2	238.82
meningitidis_900638605.1_S5	meningitidis_001750825.1_S1	238.82
meningitidis_008330765.1_S3	meningitidis_003355415.1_S2	238.82
meningitidis_003355415.1_S2	meningitidis_008330765.1_S3	238.82
meningitidis_003355415.1_S2	meningitidis_003355395.1_S2	238.82
meningitidis_003355415.1_S2	meningitidis_001750825.1_S1	238.82
meningitidis_003355395.1_S2	meningitidis_900638605.1_S5	238.82
meningitidis_003355395.1_S2	meningitidis_003355415.1_S2	238.82
meningitidis_001750825.1_S1	meningitidis_900638605.1_S5	238.82
meningitidis_001750825.1_S1	meningitidis_003355415.1_S2	238.82
gonorrhoeae_900454065.1_S1	gonorrhoeae_011058655.1_S1	238.8
gonorrhoeae_900454065.1_S1	gonorrhoeae_003855235.1_S2	238.8
gonorrhoeae_011058655.1_S1	gonorrhoeae_900454065.1_S1	238.8
gonorrhoeae_004332535.2_S1	gonorrhoeae_001047255.1_S1	238.8
gonorrhoeae_003855235.1_S2	gonorrhoeae_900454065.1_S1	238.8
gonorrhoeae_001047255.1_S1	gonorrhoeae_004332535.2_S1	238.8
meningitidis_002073555.2_S3	meningitidis_001029835.1_S2	238.769
meningitidis_001029835.1_S2	meningitidis_002073555.2_S3	238.769
meningitidis_900638575.1_S2	meningitidis_008330765.1_S3	238.683
meningitidis_900638575.1_S2	meningitidis_003355335.1_S1	238.683
meningitidis_008330765.1_S3	meningitidis_900638575.1_S2	238.683
meningitidis_003355335.1_S1	meningitidis_900638575.1_S2	238.683
meningitidis_003355315.1_S2	meningitidis_001750825.1_S1	238.683
meningitidis_001750825.1_S1	meningitidis_003355315.1_S2	238.683
meningitidis_001750825.1_S1	meningitidis_000014105.1_S2	238.683
meningitidis_000014105.1_S2	meningitidis_001750825.1_S1	238.683
gonorrhoeae_004001165.1_S2	gonorrhoeae_000156855.2_S1	238.401
gonorrhoeae_000156855.2_S1	gonorrhoeae_004001165.1_S2	238.401
meningitidis_900454045.1_S4	meningitidis_003355435.1_S1	238.347
meningitidis_008330785.1_S2	meningitidis_000083565.1_S2	238.347
meningitidis_003355435.1_S1	meningitidis_900454045.1_S4	238.347
meningitidis_000083565.1_S2	meningitidis_008330785.1_S2	238.347
lactamica_900454145.1_S5	lactamica_002022745.1_S1	238.287
lactamica_002022745.1_S1	lactamica_900454145.1_S5	238.287
gonorrhoeae_004001165.1_S2	gonorrhoeae_000006845.1_S1	238.23
gonorrhoeae_000006845.1_S1	gonorrhoeae_004001165.1_S2	238.23
meningitidis_003355415.1_S2	meningitidis_000191465.1_S4	238.213
meningitidis_000191465.1_S4	meningitidis_003355415.1_S2	238.213
gonorrhoeae_900454035.1_S2	gonorrhoeae_900453825.1_S1	238.213
gonorrhoeae_900453825.1_S1	gonorrhoeae_900454035.1_S2	238.213
gonorrhoeae_900637245.1_S1	gonorrhoeae_900454185.1_S1	238.103
gonorrhoeae_900454185.1_S1	gonorrhoeae_900637245.1_S1	238.103
gonorrhoeae_900454035.1_S2	gonorrhoeae_900087635.2_S1	238.041
gonorrhoeae_900087635.2_S1	gonorrhoeae_900454035.1_S2	238.041
gonorrhoeae_900454105.1_S1	gonorrhoeae_004332555.2_S1	237.953
gonorrhoeae_900453825.1_S1	gonorrhoeae_003428775.1_S2	237.953
gonorrhoeae_004332555.2_S1	gonorrhoeae_900454105.1_S1	237.953
gonorrhoeae_003428775.1_S2	gonorrhoeae_900453825.1_S1	237.953
gonorrhoeae_900453825.1_S1	gonorrhoeae_008065015.2_S2	237.865
gonorrhoeae_008065015.2_S2	gonorrhoeae_900453825.1_S1	237.865
meningitidis_003355335.1_S1	meningitidis_001750825.1_S1	237.734
meningitidis_001750825.1_S1	meningitidis_003355335.1_S1	237.734
gonorrhoeae_900453985.1_S1	gonorrhoeae_001047255.1_S1	237.618
gonorrhoeae_004001165.1_S2	gonorrhoeae_001047255.1_S1	237.618
gonorrhoeae_001047255.1_S1	gonorrhoeae_900453985.1_S1	237.618
gonorrhoeae_001047255.1_S1	gonorrhoeae_004001165.1_S2	237.618
gonorrhoeae_900453795.1_S1	gonorrhoeae_003428775.1_S2	237.54
gonorrhoeae_003428775.1_S2	gonorrhoeae_900453795.1_S1	237.54
meningitidis_900454045.1_S4	meningitidis_001703735.1_S4	237.364
meningitidis_001703735.1_S4	meningitidis_900454045.1_S4	237.364
gonorrhoeae_900454185.1_S1	gonorrhoeae_000156855.2_S1	237.293
gonorrhoeae_002607845.1_S1	gonorrhoeae_000156855.2_S1	237.293
gonorrhoeae_000156855.2_S1	gonorrhoeae_900454185.1_S1	237.293
gonorrhoeae_000156855.2_S1	gonorrhoeae_002607845.1_S1	237.293
meningitidis_900638605.1_S5	meningitidis_008330785.1_S2	237.177
meningitidis_008330785.1_S2	meningitidis_900638605.1_S5	237.177
gonorrhoeae_900454105.1_S1	gonorrhoeae_003855415.1_S2	237.118
gonorrhoeae_900454105.1_S1	gonorrhoeae_001047225.1_S2	237.118
gonorrhoeae_900453825.1_S1	gonorrhoeae_003855435.1_S1	237.118
gonorrhoeae_003855435.1_S1	gonorrhoeae_900453825.1_S1	237.118
gonorrhoeae_003855415.1_S2	gonorrhoeae_900454105.1_S1	237.118
gonorrhoeae_001047225.1_S2	gonorrhoeae_900454105.1_S1	237.118
gonorrhoeae_900454035.1_S2	gonorrhoeae_004332535.2_S1	237.116
gonorrhoeae_004332535.2_S1	gonorrhoeae_900454035.1_S2	237.116
meningitidis_002073555.2_S3	meningitidis_000191465.1_S4	236.777
meningitidis_000191465.1_S4	meningitidis_002073555.2_S3	236.777
gonorrhoeae_900454035.1_S2	gonorrhoeae_011058675.1_S2	236.777
gonorrhoeae_011058675.1_S2	gonorrhoeae_900454035.1_S2	236.777
gonorrhoeae_004332535.2_S1	gonorrhoeae_003428775.1_S2	236.777
gonorrhoeae_003428775.1_S2	gonorrhoeae_004332535.2_S1	236.777
gonorrhoeae_900453795.1_S1	gonorrhoeae_001047225.1_S2	236.627
gonorrhoeae_001047225.1_S2	gonorrhoeae_900453795.1_S1	236.627
gonorrhoeae_900454035.1_S2	gonorrhoeae_008065015.2_S2	236.592
gonorrhoeae_008065015.2_S2	gonorrhoeae_900454035.1_S2	236.592
meningitidis_008330785.1_S2	meningitidis_003355395.1_S2	236.541
meningitidis_003355435.1_S1	meningitidis_003355335.1_S1	236.541
meningitidis_003355395.1_S2	meningitidis_008330785.1_S2	236.541
meningitidis_003355335.1_S1	meningitidis_003355435.1_S1	236.541
gonorrhoeae_900454065.1_S1	gonorrhoeae_002607845.1_S1	236.51
gonorrhoeae_003855195.1_S2	gonorrhoeae_002607845.1_S1	236.51
gonorrhoeae_002607845.1_S1	gonorrhoeae_900454065.1_S1	236.51
gonorrhoeae_002607845.1_S1	gonorrhoeae_003855195.1_S2	236.51
gonorrhoeae_002607845.1_S1	gonorrhoeae_001047255.1_S1	236.51
gonorrhoeae_001047255.1_S1	gonorrhoeae_002607845.1_S1	236.51
gonorrhoeae_900637245.1_S1	gonorrhoeae_900453825.1_S1	236.313
gonorrhoeae_900453825.1_S1	gonorrhoeae_900637245.1_S1	236.313
gonorrhoeae_900454185.1_S1	gonorrhoeae_900453825.1_S1	236.194
gonorrhoeae_900453825.1_S1	gonorrhoeae_900454185.1_S1	236.194
meningitidis_008330785.1_S2	meningitidis_000191465.1_S4	236.08
meningitidis_000191465.1_S4	meningitidis_008330785.1_S2	236.08
gonorrhoeae_900454035.1_S2	gonorrhoeae_900453985.1_S1	236.08
gonorrhoeae_900453985.1_S1	gonorrhoeae_900454035.1_S2	236.08
gonorrhoeae_900454035.1_S2	gonorrhoeae_003428755.1_S1	235.942
gonorrhoeae_900454035.1_S2	gonorrhoeae_001661135.1_S1	235.942
gonorrhoeae_900454035.1_S2	gonorrhoeae_001661085.1_S1	235.942
gonorrhoeae_011058655.1_S1	gonorrhoeae_001047225.1_S2	235.942
gonorrhoeae_004332535.2_S1	gonorrhoeae_003855435.1_S1	235.942
gonorrhoeae_003855435.1_S1	gonorrhoeae_004332535.2_S1	235.942
gonorrhoeae_003855235.1_S2	gonorrhoeae_001047225.1_S2	235.942
gonorrhoeae_003428755.1_S1	gonorrhoeae_900454035.1_S2	235.942
gonorrhoeae_001661135.1_S1	gonorrhoeae_900454035.1_S2	235.942
gonorrhoeae_001661085.1_S1	gonorrhoeae_900454035.1_S2	235.942
gonorrhoeae_001047225.1_S2	gonorrhoeae_011058655.1_S1	235.942
gonorrhoeae_001047225.1_S2	gonorrhoeae_003855235.1_S2	235.942
gonorrhoeae_900454105.1_S1	gonorrhoeae_002083025.2_S1	235.871
gonorrhoeae_900453825.1_S1	gonorrhoeae_003855175.1_S3	235.871
gonorrhoeae_003855175.1_S3	gonorrhoeae_900453825.1_S1	235.871
gonorrhoeae_002083025.2_S1	gonorrhoeae_900454105.1_S1	235.871
gonorrhoeae_900454185.1_S1	gonorrhoeae_009757045.1_S1	235.751
gonorrhoeae_900087635.2_S1	gonorrhoeae_002607845.1_S1	235.751
gonorrhoeae_009757045.1_S1	gonorrhoeae_900454185.1_S1	235.751
gonorrhoeae_009757045.1_S1	gonorrhoeae_002607845.1_S1	235.751
gonorrhoeae_002607845.1_S1	gonorrhoeae_900087635.2_S1	235.751
gonorrhoeae_002607845.1_S1	gonorrhoeae_009757045.1_S1	235.751
gonorrhoeae_900453985.1_S1	gonorrhoeae_003428775.1_S2	235.674
gonorrhoeae_003428775.1_S2	gonorrhoeae_900453985.1_S1	235.674
gonorrhoeae_900454105.1_S1	gonorrhoeae_000156855.2_S1	235.535
gonorrhoeae_000156855.2_S1	gonorrhoeae_900454105.1_S1	235.535
meningitidis_900638575.1_S2	meningitidis_900454045.1_S4	235.529
meningitidis_900454045.1_S4	meningitidis_900638575.1_S2	235.529
meningitidis_900454045.1_S4	meningitidis_002073595.2_S4	235.529
meningitidis_002073595.2_S4	meningitidis_900454045.1_S4	235.529
meningitidis_000083565.1_S2	meningitidis_000014105.1_S2	235.529
meningitidis_000014105.1_S2	meningitidis_000083565.1_S2	235.529
meningitidis_003355335.1_S1	meningitidis_001703735.1_S4	235.5
meningitidis_001703735.1_S4	meningitidis_003355335.1_S1	235.5
gonorrhoeae_011058635.1_S1	gonorrhoeae_003855175.1_S3	235.489
gonorrhoeae_003855175.1_S3	gonorrhoeae_011058635.1_S1	235.489
meningitidis_900638575.1_S2	meningitidis_002073675.2_S1	235.414
meningitidis_002073675.2_S1	meningitidis_900638575.1_S2	235.414
meningitidis_002073595.2_S4	meningitidis_001029835.1_S2	235.414
meningitidis_001029835.1_S2	meningitidis_002073595.2_S4	235.414
gonorrhoeae_900453985.1_S1	gonorrhoeae_008065015.2_S2	235.41
gonorrhoeae_008065015.2_S2	gonorrhoeae_900453985.1_S1	235.41
meningitidis_003355415.1_S2	meningitidis_002073675.2_S1	235.256
meningitidis_002073675.2_S1	meningitidis_003355415.1_S2	235.256
gonorrhoeae_900637245.1_S1	gonorrhoeae_004332535.2_S1	235.137
gonorrhoeae_004332535.2_S1	gonorrhoeae_900637245.1_S1	235.137
gonorrhoeae_900454185.1_S1	gonorrhoeae_004332535.2_S1	235.097
gonorrhoeae_004332535.2_S1	gonorrhoeae_900454185.1_S1	235.097
gonorrhoeae_011058655.1_S1	gonorrhoeae_003855175.1_S3	234.899
gonorrhoeae_004332535.2_S1	gonorrhoeae_003855175.1_S3	234.899
gonorrhoeae_003855235.1_S2	gonorrhoeae_003855175.1_S3	234.899
gonorrhoeae_003855175.1_S3	gonorrhoeae_011058655.1_S1	234.899
gonorrhoeae_003855175.1_S3	gonorrhoeae_004332535.2_S1	234.899
gonorrhoeae_003855175.1_S3	gonorrhoeae_003855235.1_S2	234.899
meningitidis_008330785.1_S2	meningitidis_000626595.1_S1	234.839
meningitidis_000626595.1_S1	meningitidis_008330785.1_S2	234.839
gonorrhoeae_900453985.1_S1	gonorrhoeae_003855435.1_S1	234.839
gonorrhoeae_004001165.1_S2	gonorrhoeae_001661135.1_S1	234.839
gonorrhoeae_003855435.1_S1	gonorrhoeae_900453985.1_S1	234.839
gonorrhoeae_001661135.1_S1	gonorrhoeae_004001165.1_S2	234.839
gonorrhoeae_900454105.1_S1	gonorrhoeae_001047255.1_S1	234.781
gonorrhoeae_900454065.1_S1	gonorrhoeae_900453825.1_S1	234.781
gonorrhoeae_900453825.1_S1	gonorrhoeae_900454065.1_S1	234.781
gonorrhoeae_001047255.1_S1	gonorrhoeae_900454105.1_S1	234.781
meningitidis_900454045.1_S4	meningitidis_001697845.1_S3	234.667
meningitidis_008330765.1_S3	meningitidis_000083565.1_S2	234.667
meningitidis_003355335.1_S1	meningitidis_000083565.1_S2	234.667
meningitidis_001697845.1_S3	meningitidis_900454045.1_S4	234.667
meningitidis_000083565.1_S2	meningitidis_008330765.1_S3	234.667
meningitidis_000083565.1_S2	meningitidis_003355335.1_S1	234.667
gonorrhoeae_900454185.1_S1	gonorrhoeae_003428775.1_S2	234.633
gonorrhoeae_004332555.2_S1	gonorrhoeae_002607845.1_S1	234.633
gonorrhoeae_003428775.1_S2	gonorrhoeae_900454185.1_S1	234.633
gonorrhoeae_002607845.1_S1	gonorrhoeae_004332555.2_S1	234.633
meningitidis_008330765.1_S3	meningitidis_001029835.1_S2	234.511
meningitidis_001029835.1_S2	meningitidis_008330765.1_S3	234.511
meningitidis_900638575.1_S2	meningitidis_003355315.1_S2	234.47
meningitidis_900638575.1_S2	meningitidis_000014105.1_S2	234.47
meningitidis_003355315.1_S2	meningitidis_900638575.1_S2	234.47
meningitidis_000014105.1_S2	meningitidis_900638575.1_S2	234.47
meningitidis_900638605.1_S5	meningitidis_000014105.1_S2	234.358
meningitidis_003355415.1_S2	meningitidis_003355315.1_S2	234.358
meningitidis_003355415.1_S2	meningitidis_000014105.1_S2	234.358
meningitidis_003355315.1_S2	meningitidis_003355415.1_S2	234.358
meningitidis_000014105.1_S2	meningitidis_900638605.1_S5	234.358
meningitidis_000014105.1_S2	meningitidis_003355415.1_S2	234.358
gonorrhoeae_900454105.1_S1	gonorrhoeae_000006845.1_S1	234.333
gonorrhoeae_900453825.1_S1	gonorrhoeae_011058635.1_S1	234.333
gonorrhoeae_900453825.1_S1	gonorrhoeae_000006845.1_S1	234.333
gonorrhoeae_011058635.1_S1	gonorrhoeae_900453825.1_S1	234.333
gonorrhoeae_000006845.1_S1	gonorrhoeae_900454105.1_S1	234.333
gonorrhoeae_000006845.1_S1	gonorrhoeae_900453825.1_S1	234.333
meningitidis_002951575.1_S2	meningitidis_000191465.1_S4	234.159
meningitidis_001697525.1_S1	meningitidis_000191465.1_S4	234.159
meningitidis_001697385.1_S1	meningitidis_000191465.1_S4	234.159
meningitidis_000191465.1_S4	meningitidis_002951575.1_S2	234.159
meningitidis_000191465.1_S4	meningitidis_001697525.1_S1	234.159
meningitidis_000191465.1_S4	meningitidis_001697385.1_S1	234.159
gonorrhoeae_900454185.1_S1	gonorrhoeae_004001165.1_S2	234.061
gonorrhoeae_004001165.1_S2	gonorrhoeae_900454185.1_S1	234.061
gonorrhoeae_900454105.1_S1	gonorrhoeae_900087635.2_S1	234.051
gonorrhoeae_900087635.2_S1	gonorrhoeae_900454105.1_S1	234.051
gonorrhoeae_900637245.1_S1	gonorrhoeae_900453985.1_S1	234.034
gonorrhoeae_900453985.1_S1	gonorrhoeae_900637245.1_S1	234.034
gonorrhoeae_900453985.1_S1	gonorrhoeae_003855175.1_S3	233.972
gonorrhoeae_003855175.1_S3	gonorrhoeae_900453985.1_S1	233.972
meningitidis_000191465.1_S4	meningitidis_000083565.1_S2	233.87
meningitidis_000083565.1_S2	meningitidis_000191465.1_S4	233.87
gonorrhoeae_900454185.1_S1	gonorrhoeae_900454165.1_S1	233.798
gonorrhoeae_900454185.1_S1	gonorrhoeae_003855435.1_S1	233.798
gonorrhoeae_900454185.1_S1	gonorrhoeae_001661085.1_S1	233.798
gonorrhoeae_900454165.1_S1	gonorrhoeae_900454185.1_S1	233.798
gonorrhoeae_003855435.1_S1	gonorrhoeae_900454185.1_S1	233.798
gonorrhoeae_003855415.1_S2	gonorrhoeae_002607845.1_S1	233.798
gonorrhoeae_002607845.1_S1	gonorrhoeae_003855415.1_S2	233.798
gonorrhoeae_002607845.1_S1	gonorrhoeae_001661135.1_S1	233.798
gonorrhoeae_002607845.1_S1	gonorrhoeae_001047225.1_S2	233.798
gonorrhoeae_001661135.1_S1	gonorrhoeae_002607845.1_S1	233.798
gonorrhoeae_001661085.1_S1	gonorrhoeae_900454185.1_S1	233.798
gonorrhoeae_001047225.1_S2	gonorrhoeae_002607845.1_S1	233.798
gonorrhoeae_900454065.1_S1	gonorrhoeae_900454035.1_S2	233.605
gonorrhoeae_900454065.1_S1	gonorrhoeae_004332535.2_S1	233.605
gonorrhoeae_900454035.1_S2	gonorrhoeae_900454065.1_S1	233.605
gonorrhoeae_900454035.1_S2	gonorrhoeae_003855195.1_S2	233.605
gonorrhoeae_900453795.1_S1	gonorrhoeae_004332535.2_S1	233.605
gonorrhoeae_004332535.2_S1	gonorrhoeae_900454065.1_S1	233.605
gonorrhoeae_004332535.2_S1	gonorrhoeae_900453795.1_S1	233.605
gonorrhoeae_003855195.1_S2	gonorrhoeae_900454035.1_S2	233.605
meningitidis_900638605.1_S5	meningitidis_008330765.1_S3	233.497
meningitidis_900638605.1_S5	meningitidis_003355335.1_S1	233.497
meningitidis_008330765.1_S3	meningitidis_900638605.1_S5	233.497
meningitidis_003355335.1_S1	meningitidis_900638605.1_S5	233.497
gonorrhoeae_011058655.1_S1	gonorrhoeae_011058635.1_S1	233.361
gonorrhoeae_011058655.1_S1	gonorrhoeae_000006845.1_S1	233.361
gonorrhoeae_011058635.1_S1	gonorrhoeae_011058655.1_S1	233.361
gonorrhoeae_011058635.1_S1	gonorrhoeae_004332535.2_S1	233.361
gonorrhoeae_011058635.1_S1	gonorrhoeae_003855235.1_S2	233.361
gonorrhoeae_004332535.2_S1	gonorrhoeae_011058635.1_S1	233.361
gonorrhoeae_004332535.2_S1	gonorrhoeae_000006845.1_S1	233.361
gonorrhoeae_003855235.1_S2	gonorrhoeae_011058635.1_S1	233.361
gonorrhoeae_003855235.1_S2	gonorrhoeae_000006845.1_S1	233.361
gonorrhoeae_000006845.1_S1	gonorrhoeae_011058655.1_S1	233.361
gonorrhoeae_000006845.1_S1	gonorrhoeae_004332535.2_S1	233.361
gonorrhoeae_000006845.1_S1	gonorrhoeae_003855235.1_S2	233.361
meningitidis_900638575.1_S2	meningitidis_000191465.1_S4	233.261
meningitidis_000191465.1_S4	meningitidis_900638575.1_S2	233.261
gonorrhoeae_001661135.1_S1	gonorrhoeae_000006845.1_S1	233.163
gonorrhoeae_001661085.1_S1	gonorrhoeae_000006845.1_S1	233.163
gonorrhoeae_001047225.1_S2	gonorrhoeae_000006845.1_S1	233.163
gonorrhoeae_000006845.1_S1	gonorrhoeae_001661135.1_S1	233.163
gonorrhoeae_000006845.1_S1	gonorrhoeae_001661085.1_S1	233.163
gonorrhoeae_000006845.1_S1	gonorrhoeae_001047225.1_S2	233.163
meningitidis_008330785.1_S2	meningitidis_002073675.2_S1	233.123
meningitidis_002073675.2_S1	meningitidis_008330785.1_S2	233.123
gonorrhoeae_002607845.1_S1	gonorrhoeae_002083025.2_S1	233.086
gonorrhoeae_002083025.2_S1	gonorrhoeae_002607845.1_S1	233.086
meningitidis_900454045.1_S4	meningitidis_000626595.1_S1	233.038
meningitidis_000626595.1_S1	meningitidis_900454045.1_S4	233.038
meningitidis_000626595.1_S1	meningitidis_000083565.1_S2	233.038
meningitidis_000083565.1_S2	meningitidis_000626595.1_S1	233.038
meningitidis_900454045.1_S4	meningitidis_008330785.1_S2	232.892
meningitidis_008330785.1_S2	meningitidis_900454045.1_S4	232.892
gonorrhoeae_009757045.1_S1	gonorrhoeae_004332535.2_S1	232.875
gonorrhoeae_004332535.2_S1	gonorrhoeae_009757045.1_S1	232.875
meningitidis_900638605.1_S5	meningitidis_000191465.1_S4	232.779
meningitidis_000191465.1_S4	meningitidis_900638605.1_S5	232.779
polysaccharea_003355195.1_S2	meningitidis_002073555.2_S3	232.611
meningitidis_002073555.2_S3	polysaccharea_003355195.1_S2	232.611
gonorrhoeae_900454065.1_S1	gonorrhoeae_900453985.1_S1	232.503
gonorrhoeae_900453985.1_S1	gonorrhoeae_900454065.1_S1	232.503
gonorrhoeae_900453985.1_S1	gonorrhoeae_011058635.1_S1	232.434
gonorrhoeae_900453985.1_S1	gonorrhoeae_000006845.1_S1	232.434
gonorrhoeae_011058635.1_S1	gonorrhoeae_900453985.1_S1	232.434
gonorrhoeae_000006845.1_S1	gonorrhoeae_900453985.1_S1	232.434
gonorrhoeae_007107365.1_S2	gonorrhoeae_000006845.1_S1	232.42
gonorrhoeae_000006845.1_S1	gonorrhoeae_007107365.1_S2	232.42
meningitidis_008330765.1_S3	meningitidis_000191465.1_S4	232.4
meningitidis_003355395.1_S2	meningitidis_000191465.1_S4	232.4
meningitidis_001750825.1_S1	meningitidis_000191465.1_S4	232.4
meningitidis_000191465.1_S4	meningitidis_008330765.1_S3	232.4
meningitidis_000191465.1_S4	meningitidis_003355395.1_S2	232.4
meningitidis_000191465.1_S4	meningitidis_001750825.1_S1	232.4
meningitidis_008330785.1_S2	meningitidis_003355315.1_S2	232.226
meningitidis_008330785.1_S2	meningitidis_000014105.1_S2	232.226
meningitidis_003355315.1_S2	meningitidis_008330785.1_S2	232.226
meningitidis_000014105.1_S2	meningitidis_008330785.1_S2	232.226
meningitidis_900638605.1_S5	meningitidis_000626595.1_S1	231.867
meningitidis_003355415.1_S2	meningitidis_000626595.1_S1	231.867
meningitidis_000626595.1_S1	meningitidis_900638605.1_S5	231.867
meningitidis_000626595.1_S1	meningitidis_003355415.1_S2	231.867
gonorrhoeae_900454105.1_S1	gonorrhoeae_001661135.1_S1	231.867
gonorrhoeae_900453825.1_S1	gonorrhoeae_001047225.1_S2	231.867
gonorrhoeae_001661135.1_S1	gonorrhoeae_900454105.1_S1	231.867
gonorrhoeae_001047225.1_S2	gonorrhoeae_900453825.1_S1	231.867
gonorrhoeae_900453985.1_S1	gonorrhoeae_900087635.2_S1	231.772
gonorrhoeae_900087635.2_S1	gonorrhoeae_900453985.1_S1	231.772
gonorrhoeae_009757045.1_S1	gonorrhoeae_004001165.1_S2	231.772
gonorrhoeae_004001165.1_S2	gonorrhoeae_009757045.1_S1	231.772
gonorrhoeae_900454035.1_S2	gonorrhoeae_004332555.2_S1	231.57
gonorrhoeae_004332555.2_S1	gonorrhoeae_900454035.1_S2	231.57
gonorrhoeae_900454185.1_S1	gonorrhoeae_000006845.1_S1	231.548
gonorrhoeae_002607845.1_S1	gonorrhoeae_000006845.1_S1	231.548
gonorrhoeae_000006845.1_S1	gonorrhoeae_900454185.1_S1	231.548
gonorrhoeae_000006845.1_S1	gonorrhoeae_002607845.1_S1	231.548
gonorrhoeae_900454185.1_S1	gonorrhoeae_900454065.1_S1	231.461
gonorrhoeae_900454065.1_S1	gonorrhoeae_900454185.1_S1	231.461
meningitidis_900454045.1_S4	meningitidis_002073675.2_S1	231.068
meningitidis_002073675.2_S1	meningitidis_900454045.1_S4	231.068
gonorrhoeae_900454035.1_S2	gonorrhoeae_003855415.1_S2	230.771
gonorrhoeae_004332535.2_S1	gonorrhoeae_001047225.1_S2	230.771
gonorrhoeae_003855415.1_S2	gonorrhoeae_900454035.1_S2	230.771
gonorrhoeae_001047225.1_S2	gonorrhoeae_004332535.2_S1	230.771
gonorrhoeae_003855175.1_S3	gonorrhoeae_002083025.2_S1	230.767
gonorrhoeae_002083025.2_S1	gonorrhoeae_003855175.1_S3	230.767
gonorrhoeae_009757045.1_S1	gonorrhoeae_000006845.1_S1	230.322
gonorrhoeae_000006845.1_S1	gonorrhoeae_009757045.1_S1	230.322
meningitidis_001029835.1_S2	meningitidis_000014105.1_S2	230.305
meningitidis_000014105.1_S2	meningitidis_001029835.1_S2	230.305
meningitidis_900454045.1_S4	meningitidis_003355315.1_S2	230.212
meningitidis_003355315.1_S2	meningitidis_900454045.1_S4	230.212
gonorrhoeae_011058675.1_S2	gonorrhoeae_003855175.1_S3	229.865
gonorrhoeae_004332555.2_S1	gonorrhoeae_003855175.1_S3	229.865
gonorrhoeae_003855175.1_S3	gonorrhoeae_011058675.1_S2	229.865
gonorrhoeae_003855175.1_S3	gonorrhoeae_004332555.2_S1	229.865
gonorrhoeae_900454185.1_S1	gonorrhoeae_011058655.1_S1	229.839
gonorrhoeae_900454185.1_S1	gonorrhoeae_003855235.1_S2	229.839
gonorrhoeae_011058655.1_S1	gonorrhoeae_900454185.1_S1	229.839
gonorrhoeae_003855235.1_S2	gonorrhoeae_900454185.1_S1	229.839
gonorrhoeae_900453985.1_S1	gonorrhoeae_001047225.1_S2	229.735
gonorrhoeae_001047225.1_S2	gonorrhoeae_900453985.1_S1	229.735
gonorrhoeae_900453825.1_S1	gonorrhoeae_900453795.1_S1	229.621
gonorrhoeae_900453795.1_S1	gonorrhoeae_900453825.1_S1	229.621
gonorrhoeae_900454185.1_S1	gonorrhoeae_004332555.2_S1	229.551
gonorrhoeae_004332555.2_S1	gonorrhoeae_900454185.1_S1	229.551
gonorrhoeae_003855175.1_S3	gonorrhoeae_000006845.1_S1	229.531
gonorrhoeae_002083025.2_S1	gonorrhoeae_000006845.1_S1	229.531
gonorrhoeae_000006845.1_S1	gonorrhoeae_003855175.1_S3	229.531
gonorrhoeae_000006845.1_S1	gonorrhoeae_002083025.2_S1	229.531
polysaccharea_003355195.1_S2	meningitidis_000014105.1_S2	229.529
meningitidis_000014105.1_S2	polysaccharea_003355195.1_S2	229.529
meningitidis_900454045.1_S4	meningitidis_008330765.1_S3	229.388
meningitidis_900454045.1_S4	meningitidis_003355395.1_S2	229.388
meningitidis_900454045.1_S4	meningitidis_003355335.1_S1	229.388
meningitidis_008330765.1_S3	meningitidis_900454045.1_S4	229.388
meningitidis_003355395.1_S2	meningitidis_900454045.1_S4	229.388
meningitidis_003355335.1_S1	meningitidis_900454045.1_S4	229.388
gonorrhoeae_900454185.1_S1	gonorrhoeae_008065015.2_S2	229.333
gonorrhoeae_008065015.2_S2	gonorrhoeae_900454185.1_S1	229.333
gonorrhoeae_900454035.1_S2	gonorrhoeae_000156855.2_S1	229.249
gonorrhoeae_000156855.2_S1	gonorrhoeae_900454035.1_S2	229.249
gonorrhoeae_003855435.1_S1	gonorrhoeae_002083025.2_S1	229.127
gonorrhoeae_003855415.1_S2	gonorrhoeae_003855175.1_S3	229.127
gonorrhoeae_003855175.1_S3	gonorrhoeae_003855415.1_S2	229.127
gonorrhoeae_003855175.1_S3	gonorrhoeae_003428755.1_S1	229.127
gonorrhoeae_003428755.1_S1	gonorrhoeae_003855175.1_S3	229.127
gonorrhoeae_002083025.2_S1	gonorrhoeae_003855435.1_S1	229.127
gonorrhoeae_900454035.1_S2	gonorrhoeae_002083025.2_S1	229.11
gonorrhoeae_002083025.2_S1	gonorrhoeae_900454035.1_S2	229.11
gonorrhoeae_008065015.2_S2	gonorrhoeae_000006845.1_S1	229.018
gonorrhoeae_000006845.1_S1	gonorrhoeae_008065015.2_S2	229.018
meningitidis_002073675.2_S1	meningitidis_000191465.1_S4	228.947
meningitidis_000191465.1_S4	meningitidis_002073675.2_S1	228.947
gonorrhoeae_900453825.1_S1	gonorrhoeae_900087635.2_S1	228.917
gonorrhoeae_900453825.1_S1	gonorrhoeae_009757045.1_S1	228.917
gonorrhoeae_900087635.2_S1	gonorrhoeae_900453825.1_S1	228.917
gonorrhoeae_009757045.1_S1	gonorrhoeae_900453825.1_S1	228.917
gonorrhoeae_900454185.1_S1	gonorrhoeae_003855415.1_S2	228.752
gonorrhoeae_003855415.1_S2	gonorrhoeae_900454185.1_S1	228.752
polysaccharea_003355195.1_S2	meningitidis_001697845.1_S3	228.626
meningitidis_001697845.1_S3	polysaccharea_003355195.1_S2	228.626
gonorrhoeae_900454035.1_S2	gonorrhoeae_001047255.1_S1	228.524
gonorrhoeae_001047255.1_S1	gonorrhoeae_900454035.1_S2	228.524
gonorrhoeae_900637245.1_S1	gonorrhoeae_002083025.2_S1	228.412
gonorrhoeae_002083025.2_S1	gonorrhoeae_900637245.1_S1	228.412
gonorrhoeae_011058675.1_S2	gonorrhoeae_011058635.1_S1	228.327
gonorrhoeae_011058675.1_S2	gonorrhoeae_000006845.1_S1	228.327
gonorrhoeae_011058635.1_S1	gonorrhoeae_011058675.1_S2	228.327
gonorrhoeae_011058635.1_S1	gonorrhoeae_004332555.2_S1	228.327
gonorrhoeae_004332555.2_S1	gonorrhoeae_011058635.1_S1	228.327
gonorrhoeae_004332555.2_S1	gonorrhoeae_000006845.1_S1	228.327
gonorrhoeae_000006845.1_S1	gonorrhoeae_011058675.1_S2	228.327
gonorrhoeae_000006845.1_S1	gonorrhoeae_004332555.2_S1	228.327
meningitidis_003355415.1_S2	meningitidis_003355335.1_S1	228.297
meningitidis_003355335.1_S1	meningitidis_003355415.1_S2	228.297
gonorrhoeae_011058635.1_S1	gonorrhoeae_000006845.1_S1	228.294
gonorrhoeae_000006845.1_S1	gonorrhoeae_011058635.1_S1	228.294
gonorrhoeae_004001165.1_S2	gonorrhoeae_003855175.1_S3	228.229
gonorrhoeae_004001165.1_S2	gonorrhoeae_002083025.2_S1	228.229
gonorrhoeae_003855175.1_S3	gonorrhoeae_004001165.1_S2	228.229
gonorrhoeae_002083025.2_S1	gonorrhoeae_004001165.1_S2	228.229
meningitidis_000191465.1_S4	meningitidis_000014105.1_S2	228.091
meningitidis_000014105.1_S2	meningitidis_000191465.1_S4	228.091
gonorrhoeae_900454185.1_S1	gonorrhoeae_007107365.1_S2	227.979
gonorrhoeae_007107365.1_S2	gonorrhoeae_900454185.1_S1	227.979
meningitidis_003355435.1_S1	meningitidis_001029835.1_S2	227.969
meningitidis_001029835.1_S2	meningitidis_003355435.1_S1	227.969
gonorrhoeae_900087635.2_S1	gonorrhoeae_004332535.2_S1	227.82
gonorrhoeae_011058655.1_S1	gonorrhoeae_009757045.1_S1	227.82
gonorrhoeae_009757045.1_S1	gonorrhoeae_011058655.1_S1	227.82
gonorrhoeae_009757045.1_S1	gonorrhoeae_003855235.1_S2	227.82
gonorrhoeae_004332535.2_S1	gonorrhoeae_900087635.2_S1	227.82
gonorrhoeae_003855235.1_S2	gonorrhoeae_009757045.1_S1	227.82
meningitidis_001029835.1_S2	meningitidis_000626595.1_S1	227.814
meningitidis_000626595.1_S1	meningitidis_001029835.1_S2	227.814
gonorrhoeae_003855175.1_S3	gonorrhoeae_000156855.2_S1	227.719
gonorrhoeae_000156855.2_S1	gonorrhoeae_003855175.1_S3	227.719
gonorrhoeae_011058635.1_S1	gonorrhoeae_003855415.1_S2	227.59
gonorrhoeae_011058635.1_S1	gonorrhoeae_003428755.1_S1	227.59
gonorrhoeae_003855435.1_S1	gonorrhoeae_000006845.1_S1	227.59
gonorrhoeae_003855415.1_S2	gonorrhoeae_011058635.1_S1	227.59
gonorrhoeae_003855415.1_S2	gonorrhoeae_000006845.1_S1	227.59
gonorrhoeae_003428755.1_S1	gonorrhoeae_011058635.1_S1	227.59
gonorrhoeae_003428755.1_S1	gonorrhoeae_000006845.1_S1	227.59
gonorrhoeae_000006845.1_S1	gonorrhoeae_003855435.1_S1	227.59
gonorrhoeae_000006845.1_S1	gonorrhoeae_003855415.1_S2	227.59
gonorrhoeae_000006845.1_S1	gonorrhoeae_003428755.1_S1	227.59
gonorrhoeae_900453985.1_S1	gonorrhoeae_900453795.1_S1	227.489
gonorrhoeae_900453795.1_S1	gonorrhoeae_900453985.1_S1	227.489
gonorrhoeae_003855195.1_S2	gonorrhoeae_003855175.1_S3	227.044
gonorrhoeae_003855175.1_S3	gonorrhoeae_003855195.1_S2	227.044
meningitidis_001703735.1_S4	meningitidis_001029835.1_S2	227.037
meningitidis_001029835.1_S2	meningitidis_001703735.1_S4	227.037
gonorrhoeae_900637245.1_S1	gonorrhoeae_000006845.1_S1	226.875
gonorrhoeae_000006845.1_S1	gonorrhoeae_900637245.1_S1	226.875
gonorrhoeae_011058635.1_S1	gonorrhoeae_004001165.1_S2	226.867
gonorrhoeae_004001165.1_S2	gonorrhoeae_011058635.1_S1	226.867
gonorrhoeae_900453985.1_S1	gonorrhoeae_009757045.1_S1	226.784
gonorrhoeae_900087635.2_S1	gonorrhoeae_004001165.1_S2	226.784
gonorrhoeae_009757045.1_S1	gonorrhoeae_900453985.1_S1	226.784
gonorrhoeae_004001165.1_S2	gonorrhoeae_900087635.2_S1	226.784
gonorrhoeae_011058635.1_S1	gonorrhoeae_000156855.2_S1	226.181
gonorrhoeae_000156855.2_S1	gonorrhoeae_011058635.1_S1	226.181
gonorrhoeae_000156855.2_S1	gonorrhoeae_000006845.1_S1	226.181
gonorrhoeae_000006845.1_S1	gonorrhoeae_000156855.2_S1	226.181
meningitidis_002951575.1_S2	meningitidis_001029835.1_S2	226.145
meningitidis_001697525.1_S1	meningitidis_001029835.1_S2	226.145
meningitidis_001697385.1_S1	meningitidis_001029835.1_S2	226.145
meningitidis_001029835.1_S2	meningitidis_002951575.1_S2	226.145
meningitidis_001029835.1_S2	meningitidis_001697525.1_S1	226.145
meningitidis_001029835.1_S2	meningitidis_001697385.1_S1	226.145
meningitidis_000626595.1_S1	meningitidis_000191465.1_S4	225.705
meningitidis_000191465.1_S4	meningitidis_000626595.1_S1	225.705
polysaccharea_003355195.1_S2	meningitidis_002073675.2_S1	225.567
meningitidis_002073675.2_S1	polysaccharea_003355195.1_S2	225.567
gonorrhoeae_900454065.1_S1	gonorrhoeae_011058635.1_S1	225.507
gonorrhoeae_900454065.1_S1	gonorrhoeae_000006845.1_S1	225.507
gonorrhoeae_011058635.1_S1	gonorrhoeae_900454065.1_S1	225.507
gonorrhoeae_011058635.1_S1	gonorrhoeae_003855195.1_S2	225.507
gonorrhoeae_003855195.1_S2	gonorrhoeae_011058635.1_S1	225.507
gonorrhoeae_003855195.1_S2	gonorrhoeae_000006845.1_S1	225.507
gonorrhoeae_000006845.1_S1	gonorrhoeae_900454065.1_S1	225.507
gonorrhoeae_000006845.1_S1	gonorrhoeae_003855195.1_S2	225.507
meningitidis_900454045.1_S4	meningitidis_000014105.1_S2	225.018
meningitidis_000014105.1_S2	meningitidis_900454045.1_S4	225.018
gonorrhoeae_900087635.2_S1	gonorrhoeae_000006845.1_S1	224.851
gonorrhoeae_000006845.1_S1	gonorrhoeae_900087635.2_S1	224.851
gonorrhoeae_900454105.1_S1	gonorrhoeae_900453795.1_S1	224.573
gonorrhoeae_900453795.1_S1	gonorrhoeae_900454105.1_S1	224.573
gonorrhoeae_900454185.1_S1	gonorrhoeae_011058675.1_S2	224.562
gonorrhoeae_011058675.1_S2	gonorrhoeae_900454185.1_S1	224.562
meningitidis_003355395.1_S2	meningitidis_001029835.1_S2	224.465
meningitidis_003355335.1_S1	meningitidis_001029835.1_S2	224.465
meningitidis_001029835.1_S2	meningitidis_003355395.1_S2	224.465
meningitidis_001029835.1_S2	meningitidis_003355335.1_S1	224.465
gonorrhoeae_900454105.1_S1	gonorrhoeae_003855175.1_S3	224.424
gonorrhoeae_900453825.1_S1	gonorrhoeae_002083025.2_S1	224.424
gonorrhoeae_003855175.1_S3	gonorrhoeae_900454105.1_S1	224.424
gonorrhoeae_002083025.2_S1	gonorrhoeae_900453825.1_S1	224.424
subflava_003044935.1_S4	flavescens_900453805.1_S3	223.829
flavescens_900453805.1_S3	subflava_003044935.1_S4	223.829
polysaccharea_003355195.1_S2	meningitidis_003355395.1_S2	223.808
polysaccharea_003355195.1_S2	meningitidis_003355335.1_S1	223.808
meningitidis_003355395.1_S2	polysaccharea_003355195.1_S2	223.808
meningitidis_003355335.1_S1	polysaccharea_003355195.1_S2	223.808
gonorrhoeae_011058635.1_S1	gonorrhoeae_002083025.2_S1	223.8
gonorrhoeae_002083025.2_S1	gonorrhoeae_011058635.1_S1	223.8
gonorrhoeae_900454185.1_S1	gonorrhoeae_003428755.1_S1	223.795
gonorrhoeae_003428755.1_S1	gonorrhoeae_900454185.1_S1	223.795
gonorrhoeae_900454165.1_S1	gonorrhoeae_003855175.1_S3	223.588
gonorrhoeae_900454165.1_S1	gonorrhoeae_002083025.2_S1	223.588
gonorrhoeae_003855175.1_S3	gonorrhoeae_900454165.1_S1	223.588
gonorrhoeae_003855175.1_S3	gonorrhoeae_001661135.1_S1	223.588
gonorrhoeae_003855175.1_S3	gonorrhoeae_001661085.1_S1	223.588
gonorrhoeae_002083025.2_S1	gonorrhoeae_900454165.1_S1	223.588
gonorrhoeae_002083025.2_S1	gonorrhoeae_001661085.1_S1	223.588
gonorrhoeae_001661135.1_S1	gonorrhoeae_003855175.1_S3	223.588
gonorrhoeae_001661085.1_S1	gonorrhoeae_003855175.1_S3	223.588
gonorrhoeae_001661085.1_S1	gonorrhoeae_002083025.2_S1	223.588
gonorrhoeae_011058655.1_S1	gonorrhoeae_002083025.2_S1	223.549
gonorrhoeae_004332535.2_S1	gonorrhoeae_002083025.2_S1	223.549
gonorrhoeae_003855235.1_S2	gonorrhoeae_002083025.2_S1	223.549
gonorrhoeae_002083025.2_S1	gonorrhoeae_011058655.1_S1	223.549
gonorrhoeae_002083025.2_S1	gonorrhoeae_004332535.2_S1	223.549
gonorrhoeae_002083025.2_S1	gonorrhoeae_003855235.1_S2	223.549
gonorrhoeae_900453795.1_S1	gonorrhoeae_011058655.1_S1	223.543
gonorrhoeae_900453795.1_S1	gonorrhoeae_003855235.1_S2	223.543
gonorrhoeae_011058655.1_S1	gonorrhoeae_900453795.1_S1	223.543
gonorrhoeae_003855235.1_S2	gonorrhoeae_900453795.1_S1	223.543
meningitidis_900454045.1_S4	meningitidis_000191465.1_S4	223.255
meningitidis_000191465.1_S4	meningitidis_900454045.1_S4	223.255
gonorrhoeae_900454105.1_S1	gonorrhoeae_011058635.1_S1	223.187
gonorrhoeae_011058635.1_S1	gonorrhoeae_900454105.1_S1	223.187
gonorrhoeae_007107365.1_S2	gonorrhoeae_003855175.1_S3	222.9
gonorrhoeae_007107365.1_S2	gonorrhoeae_002083025.2_S1	222.9
gonorrhoeae_003855175.1_S3	gonorrhoeae_007107365.1_S2	222.9
gonorrhoeae_002083025.2_S1	gonorrhoeae_007107365.1_S2	222.9
gonorrhoeae_900087635.2_S1	gonorrhoeae_011058655.1_S1	222.863
gonorrhoeae_900087635.2_S1	gonorrhoeae_003855235.1_S2	222.863
gonorrhoeae_011058655.1_S1	gonorrhoeae_900087635.2_S1	222.863
gonorrhoeae_003855235.1_S2	gonorrhoeae_900087635.2_S1	222.863
gonorrhoeae_900453985.1_S1	gonorrhoeae_002083025.2_S1	222.71
gonorrhoeae_002083025.2_S1	gonorrhoeae_900453985.1_S1	222.71
subflava_005221305.1_S6	subflava_003044935.1_S4	222.454
subflava_003044935.1_S4	subflava_005221305.1_S6	222.454
meningitidis_003355335.1_S1	meningitidis_000191465.1_S4	222.233
meningitidis_000191465.1_S4	meningitidis_003355335.1_S1	222.233
gonorrhoeae_900454165.1_S1	gonorrhoeae_011058635.1_S1	222.226
gonorrhoeae_900454165.1_S1	gonorrhoeae_000006845.1_S1	222.226
gonorrhoeae_011058635.1_S1	gonorrhoeae_900454165.1_S1	222.226
gonorrhoeae_011058635.1_S1	gonorrhoeae_001661135.1_S1	222.226
gonorrhoeae_011058635.1_S1	gonorrhoeae_001661085.1_S1	222.226
gonorrhoeae_011058635.1_S1	gonorrhoeae_001047225.1_S2	222.226
gonorrhoeae_001661135.1_S1	gonorrhoeae_011058635.1_S1	222.226
gonorrhoeae_001661085.1_S1	gonorrhoeae_011058635.1_S1	222.226
gonorrhoeae_001047225.1_S2	gonorrhoeae_011058635.1_S1	222.226
gonorrhoeae_000006845.1_S1	gonorrhoeae_900454165.1_S1	222.226
polysaccharea_003355195.1_S2	meningitidis_000626595.1_S1	222.179
meningitidis_000626595.1_S1	polysaccharea_003355195.1_S2	222.179
gonorrhoeae_900454185.1_S1	gonorrhoeae_002083025.2_S1	221.902
gonorrhoeae_003855175.1_S3	gonorrhoeae_002607845.1_S1	221.902
gonorrhoeae_002607845.1_S1	gonorrhoeae_003855175.1_S3	221.902
gonorrhoeae_002083025.2_S1	gonorrhoeae_900454185.1_S1	221.902
polysaccharea_003355195.1_S2	meningitidis_001703735.1_S4	221.633
meningitidis_001703735.1_S4	polysaccharea_003355195.1_S2	221.633
gonorrhoeae_900454185.1_S1	gonorrhoeae_003855195.1_S2	221.633
gonorrhoeae_900454185.1_S1	gonorrhoeae_001047255.1_S1	221.633
gonorrhoeae_900453795.1_S1	gonorrhoeae_002607845.1_S1	221.633
gonorrhoeae_003855195.1_S2	gonorrhoeae_900454185.1_S1	221.633
gonorrhoeae_002607845.1_S1	gonorrhoeae_900453795.1_S1	221.633
gonorrhoeae_001047255.1_S1	gonorrhoeae_900454185.1_S1	221.633
gonorrhoeae_003855175.1_S3	gonorrhoeae_001047255.1_S1	221.58
gonorrhoeae_001047255.1_S1	gonorrhoeae_003855175.1_S3	221.58
gonorrhoeae_011058635.1_S1	gonorrhoeae_007107365.1_S2	221.538
gonorrhoeae_007107365.1_S2	gonorrhoeae_011058635.1_S1	221.538
gonorrhoeae_009757045.1_S1	gonorrhoeae_002083025.2_S1	220.946
gonorrhoeae_002083025.2_S1	gonorrhoeae_009757045.1_S1	220.946
polysaccharea_003355195.1_S2	meningitidis_002951575.1_S2	220.741
polysaccharea_003355195.1_S2	meningitidis_001697525.1_S1	220.741
polysaccharea_003355195.1_S2	meningitidis_001697385.1_S1	220.741
polysaccharea_003355195.1_S2	meningitidis_001029835.1_S2	220.741
meningitidis_002951575.1_S2	polysaccharea_003355195.1_S2	220.741
meningitidis_001697525.1_S1	polysaccharea_003355195.1_S2	220.741
meningitidis_001697385.1_S1	polysaccharea_003355195.1_S2	220.741
meningitidis_001029835.1_S2	polysaccharea_003355195.1_S2	220.741
gonorrhoeae_900454185.1_S1	gonorrhoeae_011058635.1_S1	220.665
gonorrhoeae_011058635.1_S1	gonorrhoeae_900454185.1_S1	220.665
gonorrhoeae_011058635.1_S1	gonorrhoeae_002607845.1_S1	220.665
gonorrhoeae_002607845.1_S1	gonorrhoeae_011058635.1_S1	220.665
gonorrhoeae_011058635.1_S1	gonorrhoeae_001047255.1_S1	220.218
gonorrhoeae_001047255.1_S1	gonorrhoeae_011058635.1_S1	220.218
gonorrhoeae_001047255.1_S1	gonorrhoeae_000006845.1_S1	220.218
gonorrhoeae_000006845.1_S1	gonorrhoeae_001047255.1_S1	220.218
polysaccharea_003355195.1_S2	meningitidis_002073595.2_S4	219.884
meningitidis_002073595.2_S4	polysaccharea_003355195.1_S2	219.884
meningitidis_003355415.1_S2	meningitidis_001029835.1_S2	219.75
meningitidis_001029835.1_S2	meningitidis_003355415.1_S2	219.75
gonorrhoeae_008065015.2_S2	gonorrhoeae_003855175.1_S3	219.727
gonorrhoeae_008065015.2_S2	gonorrhoeae_002083025.2_S1	219.727
gonorrhoeae_003855175.1_S3	gonorrhoeae_008065015.2_S2	219.727
gonorrhoeae_002083025.2_S1	gonorrhoeae_008065015.2_S2	219.727
meningitidis_001750825.1_S1	meningitidis_001029835.1_S2	219.569
meningitidis_001029835.1_S2	meningitidis_001750825.1_S1	219.569
polysaccharea_003355195.1_S2	meningitidis_008330765.1_S3	219.061
meningitidis_008330765.1_S3	polysaccharea_003355195.1_S2	219.061
gonorrhoeae_011058675.1_S2	gonorrhoeae_002083025.2_S1	218.941
gonorrhoeae_004332555.2_S1	gonorrhoeae_002083025.2_S1	218.941
gonorrhoeae_003855175.1_S3	gonorrhoeae_003428775.1_S2	218.941
gonorrhoeae_003428775.1_S2	gonorrhoeae_003855175.1_S3	218.941
gonorrhoeae_003428775.1_S2	gonorrhoeae_002083025.2_S1	218.941
gonorrhoeae_002083025.2_S1	gonorrhoeae_011058675.1_S2	218.941
gonorrhoeae_002083025.2_S1	gonorrhoeae_004332555.2_S1	218.941
gonorrhoeae_002083025.2_S1	gonorrhoeae_003428775.1_S2	218.941
polysaccharea_003355195.1_S2	meningitidis_000191465.1_S4	218.65
meningitidis_000191465.1_S4	polysaccharea_003355195.1_S2	218.65
gonorrhoeae_900454035.1_S2	gonorrhoeae_900453795.1_S1	218.65
gonorrhoeae_900453795.1_S1	gonorrhoeae_900454035.1_S2	218.65
gonorrhoeae_011058635.1_S1	gonorrhoeae_008065015.2_S2	218.365
gonorrhoeae_008065015.2_S2	gonorrhoeae_011058635.1_S1	218.365
gonorrhoeae_003855435.1_S1	gonorrhoeae_003855175.1_S3	218.258
gonorrhoeae_003855415.1_S2	gonorrhoeae_002083025.2_S1	218.258
gonorrhoeae_003855175.1_S3	gonorrhoeae_003855435.1_S1	218.258
gonorrhoeae_003428755.1_S1	gonorrhoeae_002083025.2_S1	218.258
gonorrhoeae_002083025.2_S1	gonorrhoeae_003855415.1_S2	218.258
gonorrhoeae_002083025.2_S1	gonorrhoeae_003428755.1_S1	218.258
gonorrhoeae_900454035.1_S2	gonorrhoeae_003855175.1_S3	218.161
gonorrhoeae_003855175.1_S3	gonorrhoeae_900454035.1_S2	218.161
meningitidis_008330785.1_S2	meningitidis_001029835.1_S2	217.949
meningitidis_001029835.1_S2	meningitidis_008330785.1_S2	217.949
polysaccharea_003355195.1_S2	meningitidis_003355435.1_S1	217.724
meningitidis_003355435.1_S1	polysaccharea_003355195.1_S2	217.724
gonorrhoeae_900453795.1_S1	gonorrhoeae_004001165.1_S2	217.724
gonorrhoeae_004001165.1_S2	gonorrhoeae_900453795.1_S1	217.724
gonorrhoeae_011058635.1_S1	gonorrhoeae_003428775.1_S2	217.705
gonorrhoeae_003428775.1_S2	gonorrhoeae_011058635.1_S1	217.705
gonorrhoeae_900637245.1_S1	gonorrhoeae_003855175.1_S3	217.594
gonorrhoeae_003855175.1_S3	gonorrhoeae_900637245.1_S1	217.594
gonorrhoeae_900454035.1_S2	gonorrhoeae_011058635.1_S1	217.021
gonorrhoeae_011058635.1_S1	gonorrhoeae_900454035.1_S2	217.021
gonorrhoeae_011058635.1_S1	gonorrhoeae_003855435.1_S1	217.021
gonorrhoeae_003855435.1_S1	gonorrhoeae_011058635.1_S1	217.021
gonorrhoeae_002083025.2_S1	gonorrhoeae_000156855.2_S1	216.949
gonorrhoeae_000156855.2_S1	gonorrhoeae_002083025.2_S1	216.949
gonorrhoeae_900454185.1_S1	gonorrhoeae_900453795.1_S1	216.837
gonorrhoeae_900453795.1_S1	gonorrhoeae_900454185.1_S1	216.837
gonorrhoeae_900637245.1_S1	gonorrhoeae_011058635.1_S1	216.357
gonorrhoeae_011058635.1_S1	gonorrhoeae_900637245.1_S1	216.357
gonorrhoeae_900454065.1_S1	gonorrhoeae_003855175.1_S3	216.32
gonorrhoeae_900454065.1_S1	gonorrhoeae_002083025.2_S1	216.32
gonorrhoeae_003855195.1_S2	gonorrhoeae_002083025.2_S1	216.32
gonorrhoeae_003855175.1_S3	gonorrhoeae_900454065.1_S1	216.32
gonorrhoeae_002083025.2_S1	gonorrhoeae_900454065.1_S1	216.32
gonorrhoeae_002083025.2_S1	gonorrhoeae_003855195.1_S2	216.32
gonorrhoeae_900087635.2_S1	gonorrhoeae_002083025.2_S1	215.708
gonorrhoeae_002083025.2_S1	gonorrhoeae_900087635.2_S1	215.708
meningitidis_001029835.1_S2	meningitidis_000083565.1_S2	215.696
meningitidis_000083565.1_S2	meningitidis_001029835.1_S2	215.696
meningitidis_900638575.1_S2	meningitidis_001029835.1_S2	215.507
meningitidis_001029835.1_S2	meningitidis_900638575.1_S2	215.507
meningitidis_900638605.1_S5	meningitidis_001029835.1_S2	214.781
meningitidis_001029835.1_S2	meningitidis_900638605.1_S5	214.781
gonorrhoeae_900087635.2_S1	gonorrhoeae_011058635.1_S1	214.471
gonorrhoeae_011058635.1_S1	gonorrhoeae_900087635.2_S1	214.471
polysaccharea_003355195.1_S2	meningitidis_001750825.1_S1	214.379
meningitidis_001750825.1_S1	polysaccharea_003355195.1_S2	214.379
meningitidis_000626595.1_S1	lactamica_000741965.1_S3	214.247
lactamica_000741965.1_S3	meningitidis_000626595.1_S1	214.247
gonorrhoeae_003855175.1_S3	gonorrhoeae_001047225.1_S2	213.084
gonorrhoeae_002083025.2_S1	gonorrhoeae_001661135.1_S1	213.084
gonorrhoeae_002083025.2_S1	gonorrhoeae_001047225.1_S2	213.084
gonorrhoeae_001661135.1_S1	gonorrhoeae_002083025.2_S1	213.084
gonorrhoeae_001047225.1_S2	gonorrhoeae_003855175.1_S3	213.084
gonorrhoeae_001047225.1_S2	gonorrhoeae_002083025.2_S1	213.084
meningitidis_002073675.2_S1	lactamica_000741965.1_S3	212.62
lactamica_000741965.1_S3	meningitidis_002073675.2_S1	212.62
elongata_900453895.1_S7	elongata_003351685.1_S2	212.602
elongata_003351685.1_S2	elongata_900453895.1_S7	212.602
gonorrhoeae_900454185.1_S1	gonorrhoeae_003855175.1_S3	211.408
gonorrhoeae_003855175.1_S3	gonorrhoeae_900454185.1_S1	211.408
gonorrhoeae_002083025.2_S1	gonorrhoeae_001047255.1_S1	211.213
gonorrhoeae_001047255.1_S1	gonorrhoeae_002083025.2_S1	211.213
meningitidis_003355335.1_S1	lactamica_000741965.1_S3	211.079
lactamica_000741965.1_S3	meningitidis_003355335.1_S1	211.079
gonorrhoeae_009757045.1_S1	gonorrhoeae_003855175.1_S3	210.621
gonorrhoeae_003855175.1_S3	gonorrhoeae_009757045.1_S1	210.621
polysaccharea_003355195.1_S2	meningitidis_900638575.1_S2	210.516
meningitidis_900638575.1_S2	polysaccharea_003355195.1_S2	210.516
meningitidis_002073555.2_S3	lactamica_000741965.1_S3	210.347
lactamica_000741965.1_S3	meningitidis_002073555.2_S3	210.347
meningitidis_000626595.1_S1	lactamica_900454145.1_S5	209.637
lactamica_900454145.1_S5	meningitidis_000626595.1_S1	209.637
gonorrhoeae_011058635.1_S1	gonorrhoeae_009757045.1_S1	209.481
gonorrhoeae_009757045.1_S1	gonorrhoeae_011058635.1_S1	209.481
polysaccharea_003355195.1_S2	lactamica_002022745.1_S1	208.318
lactamica_002022745.1_S1	polysaccharea_003355195.1_S2	208.318
polysaccharea_003355195.1_S2	lactamica_900454145.1_S5	207.629
lactamica_900454145.1_S5	polysaccharea_003355195.1_S2	207.629
meningitidis_003355335.1_S1	lactamica_900454145.1_S5	206.473
meningitidis_001697845.1_S3	lactamica_000741965.1_S3	206.473
lactamica_900454145.1_S5	meningitidis_003355335.1_S1	206.473
lactamica_000741965.1_S3	meningitidis_001697845.1_S3	206.473
gonorrhoeae_900453795.1_S1	gonorrhoeae_003855175.1_S3	206.23
gonorrhoeae_900453795.1_S1	gonorrhoeae_002083025.2_S1	206.23
gonorrhoeae_003855175.1_S3	gonorrhoeae_900453795.1_S1	206.23
gonorrhoeae_002083025.2_S1	gonorrhoeae_900453795.1_S1	206.23
polysaccharea_003355195.1_S2	meningitidis_000083565.1_S2	206.137
meningitidis_000083565.1_S2	polysaccharea_003355195.1_S2	206.137
meningitidis_900454045.1_S4	meningitidis_001029835.1_S2	205.917
meningitidis_001029835.1_S2	meningitidis_900454045.1_S4	205.917
meningitidis_002073555.2_S3	lactamica_900454145.1_S5	205.768
lactamica_900454145.1_S5	meningitidis_002073555.2_S3	205.768
meningitidis_000626595.1_S1	lactamica_002022745.1_S1	205.749
lactamica_002022745.1_S1	meningitidis_000626595.1_S1	205.749
gonorrhoeae_900087635.2_S1	gonorrhoeae_003855175.1_S3	205.657
gonorrhoeae_003855175.1_S3	gonorrhoeae_900087635.2_S1	205.657
polysaccharea_003355195.1_S2	meningitidis_900638605.1_S5	205.268
polysaccharea_003355195.1_S2	meningitidis_003355415.1_S2	205.268
meningitidis_900638605.1_S5	polysaccharea_003355195.1_S2	205.268
meningitidis_003355415.1_S2	polysaccharea_003355195.1_S2	205.268
gonorrhoeae_900453795.1_S1	gonorrhoeae_011058635.1_S1	205.17
gonorrhoeae_900453795.1_S1	gonorrhoeae_000006845.1_S1	205.17
gonorrhoeae_011058635.1_S1	gonorrhoeae_900453795.1_S1	205.17
gonorrhoeae_000006845.1_S1	gonorrhoeae_900453795.1_S1	205.17
meningitidis_002073675.2_S1	lactamica_002022745.1_S1	203.985
meningitidis_001029835.1_S2	lactamica_002022745.1_S1	203.985
lactamica_002022745.1_S1	meningitidis_002073675.2_S1	203.985
lactamica_002022745.1_S1	meningitidis_001029835.1_S2	203.985
polysaccharea_003355195.1_S2	meningitidis_008330785.1_S2	203.633
meningitidis_008330785.1_S2	polysaccharea_003355195.1_S2	203.633
lactamica_003351565.1_S2	lactamica_000741965.1_S3	203.556
lactamica_000741965.1_S3	lactamica_003351565.1_S2	203.556
meningitidis_002951575.1_S2	lactamica_000741965.1_S3	203.345
meningitidis_001697525.1_S1	lactamica_000741965.1_S3	203.345
meningitidis_001697385.1_S1	lactamica_000741965.1_S3	203.345
meningitidis_001029835.1_S2	lactamica_000741965.1_S3	203.345
lactamica_000741965.1_S3	meningitidis_002951575.1_S2	203.345
lactamica_000741965.1_S3	meningitidis_001697525.1_S1	203.345
lactamica_000741965.1_S3	meningitidis_001697385.1_S1	203.345
lactamica_000741965.1_S3	meningitidis_001029835.1_S2	203.345
polysaccharea_003355195.1_S2	lactamica_000741965.1_S3	203.148
lactamica_000741965.1_S3	polysaccharea_003355195.1_S2	203.148
meningitidis_003355315.1_S2	lactamica_900454145.1_S5	202.623
meningitidis_000014105.1_S2	lactamica_000741965.1_S3	202.623
lactamica_900454145.1_S5	meningitidis_003355315.1_S2	202.623
lactamica_000741965.1_S3	meningitidis_000014105.1_S2	202.623
meningitidis_003355335.1_S1	lactamica_002022745.1_S1	202.565
lactamica_002022745.1_S1	meningitidis_003355335.1_S1	202.565
meningitidis_008330765.1_S3	lactamica_000741965.1_S3	201.924
meningitidis_003355395.1_S2	lactamica_000741965.1_S3	201.924
meningitidis_001750825.1_S1	lactamica_000741965.1_S3	201.924
meningitidis_001697845.1_S3	lactamica_900454145.1_S5	201.924
lactamica_900454145.1_S5	meningitidis_001697845.1_S3	201.924
lactamica_000741965.1_S3	meningitidis_008330765.1_S3	201.924
lactamica_000741965.1_S3	meningitidis_003355395.1_S2	201.924
lactamica_000741965.1_S3	meningitidis_001750825.1_S1	201.924
meningitidis_002073555.2_S3	lactamica_002022745.1_S1	201.887
lactamica_002022745.1_S1	meningitidis_002073555.2_S3	201.887
lactamica_901482445.1_S3	lactamica_900454095.1_S2	199.179
lactamica_900454095.1_S2	lactamica_901482445.1_S3	199.179
meningitidis_002951575.1_S2	lactamica_900454145.1_S5	198.798
meningitidis_002073675.2_S1	lactamica_900454145.1_S5	198.798
meningitidis_001697525.1_S1	lactamica_900454145.1_S5	198.798
[truncated: 19,951 more rows]

## Sheet: 7
Tab 7.
[truncated: 2,620 more rows]

## Sheet: 8
Tab 8.
[truncated: 31 more rows]

## Sheet: 9
Tab 9.
[truncated: 3,677 more rows]

[truncated: 5 more sheets: 10, 11, 12, 13, 14]
