# Supplementary material for: Prediction of Prophages and Their Host Ranges in Pathogenic and Commensal Neisseria Species
Source: mSystems. 2022 Apr 14;7(3):e00083-22. doi: 10.1128/msystems.00083-22 (PMC9238386; doi:10.1128/msystems.00083-22)
Supplement: TABLE S2 [file msystems.00083-22-st002.xlsx]

## Sheet: Table S2A
Table S2A.
Predicted prophage	Tool	Neisseria species	GenBank assembly accession	Contig	Start (bp)	Stop (bp)
animalis_GCA_008806995.1_P1	PhiSpy	animalis	GCA_008806995.1	CP031699.1	1989590	1999275
animalis_GCA_008806995.1_P2	PhiSpy	animalis	GCA_008806995.1	CP031699.1	2143760	2153445
animalis_GCA_900636515.1_P1	PhiSpy	animalis	GCA_900636515.1	LR134287.1	1234602	1244287
animalis_GCA_900636515.1_P2	PhiSpy	animalis	GCA_900636515.1	LR134287.1	1892649	1928039
brasiliensis_GCA_009665055.1_P1	PhiSpy	brasiliensis	GCA_009665055.1	WJXO01000001.1	1802968	1820495
brasiliensis_GCA_009665055.1_P2	PhiSpy	brasiliensis	GCA_009665055.1	WJXO01000001.1	1829846	1845194
brasiliensis_GCA_009665055.1_P3	PhiSpy	brasiliensis	GCA_009665055.1	WJXO01000001.1	2176800	2210085
brasiliensis_GCA_009665055.1_P4	PhiSpy	brasiliensis	GCA_009665055.1	WJXO01000003.1	32	12197
brasiliensis_GCA_009671065.1_P1	PhiSpy	brasiliensis	GCA_009671065.1	CP046027.1	1061336	1097535
brasiliensis_GCA_009671065.1_P2	PhiSpy	brasiliensis	GCA_009671065.1	CP046027.1	1151046	1170190
brasiliensis_GCA_009671065.1_P3	PhiSpy	brasiliensis	GCA_009671065.1	CP046027.1	2261619	2296945
chenwenguii_GCA_002216145.1_P1	PhiSpy	chenwenguii	GCA_002216145.1	CP022278.1	1319150	1337516
elongata_GCA_000818035.1_P1	PhiSpy	elongata	GCA_000818035.1	CP007726.1	1145679	1181276
elongata_GCA_003351545.1_P1	PhiSpy	elongata	GCA_003351545.1	CP031252.1	729946	758636
elongata_GCA_003351685.1_P1	PhiSpy	elongata	GCA_003351685.1	CP031255.1	1832824	1857777
elongata_GCA_003351685.1_P2	PhiSpy	elongata	GCA_003351685.1	CP031255.1	2262899	2296515
elongata_GCA_900475815.1_P1	PhiSpy	elongata	GCA_900475815.1	LS483435.1	1573157	1607884
flavescens_GCA_900453805.1_P1	PhiSpy	flavescens	GCA_900453805.1	UGQV01000002.1	28244	39832
gonorrhoeae_GCA_000006845.1_P1	PhiSpy	gonorrhoeae	GCA_000006845.1	AE004969.1	1047173	1082141
gonorrhoeae_GCA_000020105.1_P1	PhiSpy	gonorrhoeae	GCA_000020105.1	CP001050.1	1183303	1220264
gonorrhoeae_GCA_000020105.1_P2	PhiSpy	gonorrhoeae	GCA_000020105.1	CP001050.1	1600492	1606949
gonorrhoeae_GCA_000156855.2_P1	PhiSpy	gonorrhoeae	GCA_000156855.2	CP003909.1	1135824	1154526
gonorrhoeae_GCA_000273685.1_P1	PhiSpy	gonorrhoeae	GCA_000273685.1	AKCH01000003.1	228942	249057
gonorrhoeae_GCA_000273685.1_P2	PhiSpy	gonorrhoeae	GCA_000273685.1	AKCH01000005.1	152264	168553
gonorrhoeae_GCA_001047225.1_P1	PhiSpy	gonorrhoeae	GCA_001047225.1	CP012026.1	854546	891833
gonorrhoeae_GCA_001047255.1_P1	PhiSpy	gonorrhoeae	GCA_001047255.1	CP012027.1	612000	649443
gonorrhoeae_GCA_001047255.1_P2	PhiSpy	gonorrhoeae	GCA_001047255.1	CP012027.1	1131422	1150175
gonorrhoeae_GCA_001047275.1_P1	PhiSpy	gonorrhoeae	GCA_001047275.1	CP012028.1	617524	627242
gonorrhoeae_GCA_001047275.1_P2	PhiSpy	gonorrhoeae	GCA_001047275.1	CP012028.1	1775568	1806314
gonorrhoeae_GCA_001661085.1_P1	PhiSpy	gonorrhoeae	GCA_001661085.1	CP016015.1	1112514	1154323
gonorrhoeae_GCA_001661115.1_P1	PhiSpy	gonorrhoeae	GCA_001661115.1	CP016016.1	1225446	1262845
gonorrhoeae_GCA_001661115.1_P2	PhiSpy	gonorrhoeae	GCA_001661115.1	CP016016.1	1632980	1654480
gonorrhoeae_GCA_001661135.1_P1	PhiSpy	gonorrhoeae	GCA_001661135.1	CP016017.1	727083	733013
gonorrhoeae_GCA_001661135.1_P2	PhiSpy	gonorrhoeae	GCA_001661135.1	CP016017.1	1116004	1148272
gonorrhoeae_GCA_001956715.1_P1	PhiSpy	gonorrhoeae	GCA_001956715.1	CP003974.1	1182826	1216582
gonorrhoeae_GCA_002073535.2_P1	PhiSpy	gonorrhoeae	GCA_002073535.2	CP020415.2	1386968	1418476
gonorrhoeae_GCA_002073615.2_P1	PhiSpy	gonorrhoeae	GCA_002073615.2	CP020418.2	1848017	1882494
gonorrhoeae_GCA_002073655.2_P1	PhiSpy	gonorrhoeae	GCA_002073655.2	CP020419.2	1718210	1737403
gonorrhoeae_GCA_002607845.1_P1	PhiSpy	gonorrhoeae	GCA_002607845.1	AVBE01000002.1	989663	1020439
gonorrhoeae_GCA_003428665.1_P1	PhiSpy	gonorrhoeae	GCA_003428665.1	NLBH01000002.1	1960861	1995669
gonorrhoeae_GCA_003428665.1_P2	PhiSpy	gonorrhoeae	GCA_003428665.1	NLBH01000002.1	2000339	2015566
gonorrhoeae_GCA_003428675.1_P1	PhiSpy	gonorrhoeae	GCA_003428675.1	NLBI01000001.1	212777	243681
gonorrhoeae_GCA_003428675.1_P2	PhiSpy	gonorrhoeae	GCA_003428675.1	NLBI01000001.1	1612105	1619630
gonorrhoeae_GCA_003428675.1_P3	PhiSpy	gonorrhoeae	GCA_003428675.1	NLBI01000002.1	314251	338828
gonorrhoeae_GCA_003428735.1_P1	PhiSpy	gonorrhoeae	GCA_003428735.1	NLBJ01000002.1	165046	179966
gonorrhoeae_GCA_003428735.1_P2	PhiSpy	gonorrhoeae	GCA_003428735.1	NLBJ01000004.1	356900	385269
gonorrhoeae_GCA_003428755.1_P1	PhiSpy	gonorrhoeae	GCA_003428755.1	NLBL01000003.1	72713	91443
gonorrhoeae_GCA_003428755.1_P2	PhiSpy	gonorrhoeae	GCA_003428755.1	NLBL01000006.1	407859	442897
gonorrhoeae_GCA_003428775.1_P1	PhiSpy	gonorrhoeae	GCA_003428775.1	NLBK01000002.1	281136	293601
gonorrhoeae_GCA_003428775.1_P2	PhiSpy	gonorrhoeae	GCA_003428775.1	NLBK01000002.1	1324369	1344551
gonorrhoeae_GCA_003428775.1_P3	PhiSpy	gonorrhoeae	GCA_003428775.1	NLBK01000003.1	34	16567
gonorrhoeae_GCA_003571445.1_P1	PhiSpy	gonorrhoeae	GCA_003571445.1	CP019466.1	1226414	1265020
gonorrhoeae_GCA_003571445.1_P2	PhiSpy	gonorrhoeae	GCA_003571445.1	CP019466.1	1640210	1655337
gonorrhoeae_GCA_003571465.1_P1	PhiSpy	gonorrhoeae	GCA_003571465.1	CP019467.1	890960	924582
gonorrhoeae_GCA_003571465.1_P2	PhiSpy	gonorrhoeae	GCA_003571465.1	CP019467.1	1639519	1654344
gonorrhoeae_GCA_003855175.1_P1	PhiSpy	gonorrhoeae	GCA_003855175.1	CP034016.1	1115788	1150092
gonorrhoeae_GCA_003855175.1_P2	PhiSpy	gonorrhoeae	GCA_003855175.1	CP034016.1	1638541	1643106
gonorrhoeae_GCA_003855195.1_P1	PhiSpy	gonorrhoeae	GCA_003855195.1	CP034022.1	1112866	1152375
gonorrhoeae_GCA_003855195.1_P2	PhiSpy	gonorrhoeae	GCA_003855195.1	CP034022.1	1641014	1650683
gonorrhoeae_GCA_003855215.1_P1	PhiSpy	gonorrhoeae	GCA_003855215.1	CP034020.1	616581	651815
gonorrhoeae_GCA_003855215.1_P2	PhiSpy	gonorrhoeae	GCA_003855215.1	CP034020.1	1277760	1312002
gonorrhoeae_GCA_003855235.1_P1	PhiSpy	gonorrhoeae	GCA_003855235.1	CP034028.1	1115788	1148943
gonorrhoeae_GCA_003855235.1_P2	PhiSpy	gonorrhoeae	GCA_003855235.1	CP034028.1	1638948	1642754
gonorrhoeae_GCA_003855295.1_P1	PhiSpy	gonorrhoeae	GCA_003855295.1	CP034024.1	1116055	1157825
gonorrhoeae_GCA_003855295.1_P2	PhiSpy	gonorrhoeae	GCA_003855295.1	CP034024.1	1646842	1658247
gonorrhoeae_GCA_003855355.1_P1	PhiSpy	gonorrhoeae	GCA_003855355.1	CP034026.1	1101762	1158252
gonorrhoeae_GCA_003855355.1_P2	PhiSpy	gonorrhoeae	GCA_003855355.1	CP034026.1	1647358	1658751
gonorrhoeae_GCA_003855375.1_P1	PhiSpy	gonorrhoeae	GCA_003855375.1	CP034030.1	1185398	1217338
gonorrhoeae_GCA_003855415.1_P1	PhiSpy	gonorrhoeae	GCA_003855415.1	CP034018.1	1116567	1151184
gonorrhoeae_GCA_003855415.1_P2	PhiSpy	gonorrhoeae	GCA_003855415.1	CP034018.1	1639549	1643843
gonorrhoeae_GCA_003855435.1_P1	PhiSpy	gonorrhoeae	GCA_003855435.1	CP034032.1	1256159	1295951
gonorrhoeae_GCA_004001105.1_P1	PhiSpy	gonorrhoeae	GCA_004001105.1	AP018377.1	1111633	1142951
gonorrhoeae_GCA_004001165.1_P1	PhiSpy	gonorrhoeae	GCA_004001165.1	AP018381.1	1111657	1142675
gonorrhoeae_GCA_004001185.1_P1	PhiSpy	gonorrhoeae	GCA_004001185.1	AP018385.1	1111597	1141409
gonorrhoeae_GCA_004332535.2_P1	PhiSpy	gonorrhoeae	GCA_004332535.2	CP032398.2	1113929	1155237
gonorrhoeae_GCA_004332555.2_P1	PhiSpy	gonorrhoeae	GCA_004332555.2	CP032429.2	1117389	1150656
gonorrhoeae_GCA_004332555.2_P2	PhiSpy	gonorrhoeae	GCA_004332555.2	CP032429.2	1639320	1654063
gonorrhoeae_GCA_007107165.1_P1	PhiSpy	gonorrhoeae	GCA_007107165.1	CP041585.1	815502	844319
gonorrhoeae_GCA_007107165.1_P2	PhiSpy	gonorrhoeae	GCA_007107165.1	CP041585.1	1465682	1500811
gonorrhoeae_GCA_007107365.1_P1	PhiSpy	gonorrhoeae	GCA_007107365.1	CP041586.1	1083008	1116088
gonorrhoeae_GCA_008065015.2_P1	PhiSpy	gonorrhoeae	GCA_008065015.2	AP019853.2	1110844	1140847
gonorrhoeae_GCA_009650075.1_P1	PhiSpy	gonorrhoeae	GCA_009650075.1	CP045832.1	1537219	1551366
gonorrhoeae_GCA_009757005.1_P1	PhiSpy	gonorrhoeae	GCA_009757005.1	WHPL01000002.1	619288	653282
gonorrhoeae_GCA_009757025.1_P1	PhiSpy	gonorrhoeae	GCA_009757025.1	WHPK01000004.1	339654	348842
gonorrhoeae_GCA_009757025.1_P2	PhiSpy	gonorrhoeae	GCA_009757025.1	WHPK01000007.1	735999	769993
gonorrhoeae_GCA_009757045.1_P1	PhiSpy	gonorrhoeae	GCA_009757045.1	WHPJ01000003.1	1348653	1376672
gonorrhoeae_GCA_009757075.1_P1	PhiSpy	gonorrhoeae	GCA_009757075.1	WHPI01000005.1	623540	657533
gonorrhoeae_GCA_009757095.1_P1	PhiSpy	gonorrhoeae	GCA_009757095.1	WHPG01000007.1	1570	18095
gonorrhoeae_GCA_011058635.1_P1	PhiSpy	gonorrhoeae	GCA_011058635.1	CP043812.1	1137797	1171628
gonorrhoeae_GCA_011058635.1_P2	PhiSpy	gonorrhoeae	GCA_011058635.1	CP043812.1	1657812	1666790
gonorrhoeae_GCA_011058655.1_P1	PhiSpy	gonorrhoeae	GCA_011058655.1	CP043816.1	1134202	1171322
gonorrhoeae_GCA_011058655.1_P2	PhiSpy	gonorrhoeae	GCA_011058655.1	CP043816.1	1653174	1665043
gonorrhoeae_GCA_011058675.1_P1	PhiSpy	gonorrhoeae	GCA_011058675.1	CP043871.1	1136520	1173462
gonorrhoeae_GCA_900087615.2_P1	PhiSpy	gonorrhoeae	GCA_900087615.2	LT591904.1	1125992	1160432
gonorrhoeae_GCA_900087625.2_P1	PhiSpy	gonorrhoeae	GCA_900087625.2	LT592146.1	1057651	1097489
gonorrhoeae_GCA_900087625.2_P2	PhiSpy	gonorrhoeae	GCA_900087625.2	LT592146.1	1584413	1590133
gonorrhoeae_GCA_900087635.2_P1	PhiSpy	gonorrhoeae	GCA_900087635.2	LT591897.1	1146074	1181165
gonorrhoeae_GCA_900087645.2_P1	PhiSpy	gonorrhoeae	GCA_900087645.2	LT592163.1	1184393	1215857
gonorrhoeae_GCA_900087645.2_P2	PhiSpy	gonorrhoeae	GCA_900087645.2	LT592163.1	1590759	1604473
gonorrhoeae_GCA_900087685.2_P1	PhiSpy	gonorrhoeae	GCA_900087685.2	LT592161.1	1226248	1265135
gonorrhoeae_GCA_900087685.2_P2	PhiSpy	gonorrhoeae	GCA_900087685.2	LT592161.1	1640037	1654887
gonorrhoeae_GCA_900087715.2_P1	PhiSpy	gonorrhoeae	GCA_900087715.2	LT592153.1	1180781	1219022
gonorrhoeae_GCA_900087715.2_P2	PhiSpy	gonorrhoeae	GCA_900087715.2	LT592153.1	1594961	1606499
gonorrhoeae_GCA_900087725.2_P1	PhiSpy	gonorrhoeae	GCA_900087725.2	LT591910.1	1128247	1162208
gonorrhoeae_GCA_900087725.2_P2	PhiSpy	gonorrhoeae	GCA_900087725.2	LT591910.1	1526464	1548583
gonorrhoeae_GCA_900087735.2_P1	PhiSpy	gonorrhoeae	GCA_900087735.2	LT592157.1	1127104	1158119
gonorrhoeae_GCA_900087785.2_P1	PhiSpy	gonorrhoeae	GCA_900087785.2	LT591898.1	1127296	1159298
gonorrhoeae_GCA_900087785.2_P2	PhiSpy	gonorrhoeae	GCA_900087785.2	LT591898.1	1526306	1546727
gonorrhoeae_GCA_900087795.2_P1	PhiSpy	gonorrhoeae	GCA_900087795.2	LT592150.1	1178934	1214015
gonorrhoeae_GCA_900087795.2_P2	PhiSpy	gonorrhoeae	GCA_900087795.2	LT592150.1	1582232	1604608
gonorrhoeae_GCA_900087815.2_P1	PhiSpy	gonorrhoeae	GCA_900087815.2	LT592155.1	1123443	1160595
gonorrhoeae_GCA_900087815.2_P2	PhiSpy	gonorrhoeae	GCA_900087815.2	LT592155.1	1530834	1550973
gonorrhoeae_GCA_900087865.2_P1	PhiSpy	gonorrhoeae	GCA_900087865.2	LT591908.1	1127840	1159106
gonorrhoeae_GCA_900087865.2_P2	PhiSpy	gonorrhoeae	GCA_900087865.2	LT591908.1	1529361	1546509
gonorrhoeae_GCA_900087875.2_P1	PhiSpy	gonorrhoeae	GCA_900087875.2	LT591901.1	1282941	1313989
gonorrhoeae_GCA_900087875.2_P2	PhiSpy	gonorrhoeae	GCA_900087875.2	LT591901.1	1931091	1945037
gonorrhoeae_GCA_900087905.2_P1	PhiSpy	gonorrhoeae	GCA_900087905.2	LT592159.1	1188144	1223349
gonorrhoeae_GCA_900186875.1_P1	PhiSpy	gonorrhoeae	GCA_900186875.1	LT906440.1	1248778	1287701
gonorrhoeae_GCA_900186875.1_P2	PhiSpy	gonorrhoeae	GCA_900186875.1	LT906440.1	1656341	1670426
gonorrhoeae_GCA_900186915.1_P1	PhiSpy	gonorrhoeae	GCA_900186915.1	LT906472.1	1226107	1264694
gonorrhoeae_GCA_900186915.1_P2	PhiSpy	gonorrhoeae	GCA_900186915.1	LT906472.1	1638335	1653143
gonorrhoeae_GCA_900186935.1_P1	PhiSpy	gonorrhoeae	GCA_900186935.1	LT906437.1	1127987	1158558
gonorrhoeae_GCA_900411635.1_P1	PhiSpy	gonorrhoeae	GCA_900411635.1	LS999565.1	813160	848300
gonorrhoeae_GCA_900411645.1_P1	PhiSpy	gonorrhoeae	GCA_900411645.1	LS999566.1	1553497	1588637
gonorrhoeae_GCA_900453795.1_P1	PhiSpy	gonorrhoeae	GCA_900453795.1	UGQZ01000001.1	1112546	1152003
gonorrhoeae_GCA_900453795.1_P2	PhiSpy	gonorrhoeae	GCA_900453795.1	UGQZ01000001.1	1639515	1645973
gonorrhoeae_GCA_900453825.1_P1	PhiSpy	gonorrhoeae	GCA_900453825.1	UGQX01000001.1	1172063	1212698
gonorrhoeae_GCA_900453915.1_P1	PhiSpy	gonorrhoeae	GCA_900453915.1	UATF01000009.1	1103971	1113231
gonorrhoeae_GCA_900453915.1_P2	PhiSpy	gonorrhoeae	GCA_900453915.1	UATF01000009.1	1185446	1222959
gonorrhoeae_GCA_900453915.1_P3	PhiSpy	gonorrhoeae	GCA_900453915.1	UATF01000009.1	1588238	1602015
gonorrhoeae_GCA_900453925.1_P1	PhiSpy	gonorrhoeae	GCA_900453925.1	UGRD01000001.1	1226081	1264968
gonorrhoeae_GCA_900453925.1_P2	PhiSpy	gonorrhoeae	GCA_900453925.1	UGRD01000001.1	1639855	1654994
gonorrhoeae_GCA_900453965.1_P1	PhiSpy	gonorrhoeae	GCA_900453965.1	UGRF01000001.1	973933	1008019
gonorrhoeae_GCA_900453965.1_P2	PhiSpy	gonorrhoeae	GCA_900453965.1	UGRF01000001.1	1377225	1398145
gonorrhoeae_GCA_900453985.1_P1	PhiSpy	gonorrhoeae	GCA_900453985.1	UGRM01000002.1	1057508	1095476
gonorrhoeae_GCA_900453985.1_P2	PhiSpy	gonorrhoeae	GCA_900453985.1	UGRM01000002.1	1584269	1589813
gonorrhoeae_GCA_900453995.1_P1	PhiSpy	gonorrhoeae	GCA_900453995.1	UGRL01000001.1	1123298	1159496
gonorrhoeae_GCA_900453995.1_P2	PhiSpy	gonorrhoeae	GCA_900453995.1	UGRL01000001.1	1530688	1549004
gonorrhoeae_GCA_900454035.1_P1	PhiSpy	gonorrhoeae	GCA_900454035.1	UGRE01000003.1	872705	878635
gonorrhoeae_GCA_900454035.1_P2	PhiSpy	gonorrhoeae	GCA_900454035.1	UGRE01000003.1	1116425	1148977
gonorrhoeae_GCA_900454035.1_P3	PhiSpy	gonorrhoeae	GCA_900454035.1	UGRE01000003.1	1640958	1644722
gonorrhoeae_GCA_900454055.1_P1	PhiSpy	gonorrhoeae	GCA_900454055.1	UGRK01000002.1	2113853	2131378
gonorrhoeae_GCA_900454055.1_P2	PhiSpy	gonorrhoeae	GCA_900454055.1	UGRK01000002.1	2217335	2234089
gonorrhoeae_GCA_900454065.1_P1	PhiSpy	gonorrhoeae	GCA_900454065.1	UGRJ01000003.1	1050161	1087448
gonorrhoeae_GCA_900454065.1_P2	PhiSpy	gonorrhoeae	GCA_900454065.1	UGRJ01000003.1	1580543	1589295
gonorrhoeae_GCA_900454075.1_P1	PhiSpy	gonorrhoeae	GCA_900454075.1	UGRI01000001.1	525299	548487
gonorrhoeae_GCA_900454075.1_P2	PhiSpy	gonorrhoeae	GCA_900454075.1	UGRI01000001.1	942515	957759
gonorrhoeae_GCA_900454075.1_P3	PhiSpy	gonorrhoeae	GCA_900454075.1	UGRI01000001.1	1188657	1219477
gonorrhoeae_GCA_900454085.1_P1	PhiSpy	gonorrhoeae	GCA_900454085.1	UGRA01000001.1	1471240	1497266
gonorrhoeae_GCA_900454105.1_P1	PhiSpy	gonorrhoeae	GCA_900454105.1	UGRB01000001.1	1142724	1177897
gonorrhoeae_GCA_900454155.1_P1	PhiSpy	gonorrhoeae	GCA_900454155.1	UGRG01000001.1	1127725	1158622
gonorrhoeae_GCA_900454155.1_P2	PhiSpy	gonorrhoeae	GCA_900454155.1	UGRG01000001.1	1536758	1545531
gonorrhoeae_GCA_900454165.1_P1	PhiSpy	gonorrhoeae	GCA_900454165.1	UGRH01000001.1	1010569	1041686
gonorrhoeae_GCA_900454185.1_P1	PhiSpy	gonorrhoeae	GCA_900454185.1	UGRC01000001.1	1709690	1744029
gonorrhoeae_GCA_900637245.1_P1	PhiSpy	gonorrhoeae	GCA_900637245.1	LR134358.1	527815	534074
gonorrhoeae_GCA_900637245.1_P2	PhiSpy	gonorrhoeae	GCA_900637245.1	LR134358.1	1022784	1056384
lactamica_GCA_003351565.1_P1	PhiSpy	lactamica	GCA_003351565.1	CP031253.1	783471	814764
lactamica_GCA_003351565.1_P2	PhiSpy	lactamica	GCA_003351565.1	CP031253.1	1483929	1518991
lactamica_GCA_003351565.1_P3	PhiSpy	lactamica	GCA_003351565.1	CP031253.1	2023827	2051314
meningitidis_GCA_000008805.1_P1	PhiSpy	meningitidis	GCA_000008805.1	AE002098.2	1112640	1131162
meningitidis_GCA_000009105.1_P1	PhiSpy	meningitidis	GCA_000009105.1	AL157959.1	1773690	1806594
meningitidis_GCA_000026965.1_P1	PhiSpy	meningitidis	GCA_000026965.1	FM999788.1	1281055	1304137
meningitidis_GCA_000083565.1_P1	PhiSpy	meningitidis	GCA_000083565.1	AM889136.1	950556	969812
meningitidis_GCA_000083565.1_P2	PhiSpy	meningitidis	GCA_000083565.1	AM889136.1	2030614	2057002
meningitidis_GCA_000152165.1_P1	PhiSpy	meningitidis	GCA_000152165.1	CP001561.1	912270	924795
meningitidis_GCA_000152165.1_P2	PhiSpy	meningitidis	GCA_000152165.1	CP001561.1	991649	1026255
meningitidis_GCA_000152165.1_P3	PhiSpy	meningitidis	GCA_000152165.1	CP001561.1	1081096	1090689
meningitidis_GCA_000191425.1_P1	PhiSpy	meningitidis	GCA_000191425.1	CP002419.1	855870	890760
meningitidis_GCA_000191425.1_P2	PhiSpy	meningitidis	GCA_000191425.1	CP002419.1	995254	1012650
meningitidis_GCA_000191445.1_P1	PhiSpy	meningitidis	GCA_000191445.1	CP002420.1	1168370	1186892
meningitidis_GCA_000191445.1_P2	PhiSpy	meningitidis	GCA_000191445.1	CP002420.1	1268014	1277197
meningitidis_GCA_000191445.1_P3	PhiSpy	meningitidis	GCA_000191445.1	CP002420.1	1769487	1809070
meningitidis_GCA_000191465.1_P1	PhiSpy	meningitidis	GCA_000191465.1	CP002421.1	1328695	1338973
meningitidis_GCA_000191465.1_P2	PhiSpy	meningitidis	GCA_000191465.1	CP002421.1	2112700	2138197
meningitidis_GCA_000191505.1_P1	PhiSpy	meningitidis	GCA_000191505.1	CP002423.1	1159730	1178220
meningitidis_GCA_000191505.1_P2	PhiSpy	meningitidis	GCA_000191505.1	CP002423.1	1786914	1801043
meningitidis_GCA_000191525.1_P1	PhiSpy	meningitidis	GCA_000191525.1	CP002424.1	995601	1005868
meningitidis_GCA_000191525.1_P2	PhiSpy	meningitidis	GCA_000191525.1	CP002424.1	1100382	1106189
meningitidis_GCA_000191525.1_P3	PhiSpy	meningitidis	GCA_000191525.1	CP002424.1	1159812	1169354
meningitidis_GCA_000253215.1_P1	PhiSpy	meningitidis	GCA_000253215.1	FR774048.1	1541119	1569546
meningitidis_GCA_000253215.1_P2	PhiSpy	meningitidis	GCA_000253215.1	FR774048.1	1853151	1895018
meningitidis_GCA_000626595.1_P1	PhiSpy	meningitidis	GCA_000626595.1	CP007524.1	1777370	1805797
meningitidis_GCA_000785065.1_P1	PhiSpy	meningitidis	GCA_000785065.1	JRET01000004.1	847863	880969
meningitidis_GCA_000800235.1_P1	PhiSpy	meningitidis	GCA_000800235.1	CP009418.1	963333	988528
meningitidis_GCA_000800275.1_P1	PhiSpy	meningitidis	GCA_000800275.1	CP009419.1	1129454	1162322
meningitidis_GCA_000800315.1_P1	PhiSpy	meningitidis	GCA_000800315.1	CP009420.1	922538	957300
meningitidis_GCA_000800355.1_P1	PhiSpy	meningitidis	GCA_000800355.1	CP009421.1	792755	826858
meningitidis_GCA_000800415.1_P1	PhiSpy	meningitidis	GCA_000800415.1	CP009422.1	1723901	1758663
meningitidis_GCA_000800415.1_P2	PhiSpy	meningitidis	GCA_000800415.1	CP009422.1	1857243	1867388
meningitidis_GCA_000816165.1_P1	PhiSpy	meningitidis	GCA_000816165.1	CP006869.1	354568	375469
meningitidis_GCA_000816165.1_P2	PhiSpy	meningitidis	GCA_000816165.1	CP006869.1	1393700	1419182
meningitidis_GCA_001029835.1_P1	PhiSpy	meningitidis	GCA_001029835.1	CP007668.1	1914017	1925454
meningitidis_GCA_001029835.1_P2	PhiSpy	meningitidis	GCA_001029835.1	CP007668.1	2076775	2086368
meningitidis_GCA_001697105.1_P1	PhiSpy	meningitidis	GCA_001697105.1	CP012391.1	927907	942129
meningitidis_GCA_001697105.1_P2	PhiSpy	meningitidis	GCA_001697105.1	CP012391.1	1729525	1739067
meningitidis_GCA_001697105.1_P3	PhiSpy	meningitidis	GCA_001697105.1	CP012391.1	1788633	1798497
meningitidis_GCA_001697165.1_P1	PhiSpy	meningitidis	GCA_001697165.1	CP012393.1	843951	877057
meningitidis_GCA_001697165.1_P2	PhiSpy	meningitidis	GCA_001697165.1	CP012393.1	1380198	1418484
meningitidis_GCA_001697205.1_P1	PhiSpy	meningitidis	GCA_001697205.1	CP012394.1	1379065	1415324
meningitidis_GCA_001697305.1_P1	PhiSpy	meningitidis	GCA_001697305.1	CP016627.1	2017348	2050216
meningitidis_GCA_001697325.1_P1	PhiSpy	meningitidis	GCA_001697325.1	CP016645.1	1512894	1545762
meningitidis_GCA_001697345.1_P1	PhiSpy	meningitidis	GCA_001697345.1	CP016646.1	1694514	1719807
meningitidis_GCA_001697385.1_P1	PhiSpy	meningitidis	GCA_001697385.1	CP016648.1	2012811	2045918
meningitidis_GCA_001697405.1_P1	PhiSpy	meningitidis	GCA_001697405.1	CP016649.1	2123044	2164042
meningitidis_GCA_001697425.1_P1	PhiSpy	meningitidis	GCA_001697425.1	CP016650.1	1217108	1242303
meningitidis_GCA_001697445.1_P1	PhiSpy	meningitidis	GCA_001697445.1	CP016651.1	1447277	1480381
meningitidis_GCA_001697465.1_P1	PhiSpy	meningitidis	GCA_001697465.1	CP016652.1	1709424	1734619
meningitidis_GCA_001697485.1_P1	PhiSpy	meningitidis	GCA_001697485.1	CP016653.1	1671379	1696574
meningitidis_GCA_001697505.1_P1	PhiSpy	meningitidis	GCA_001697505.1	CP016654.1	1292082	1319498
meningitidis_GCA_001697525.1_P1	PhiSpy	meningitidis	GCA_001697525.1	CP016655.1	1713267	1738462
meningitidis_GCA_001697545.1_P1	PhiSpy	meningitidis	GCA_001697545.1	CP016656.1	870602	895797
meningitidis_GCA_001697565.1_P1	PhiSpy	meningitidis	GCA_001697565.1	CP016657.1	1235287	1260482
meningitidis_GCA_001697585.1_P1	PhiSpy	meningitidis	GCA_001697585.1	CP016658.1	869002	894197
meningitidis_GCA_001697605.1_P1	PhiSpy	meningitidis	GCA_001697605.1	CP016659.1	2082945	2108140
meningitidis_GCA_001697625.1_P1	PhiSpy	meningitidis	GCA_001697625.1	CP016660.1	1821997	1847486
meningitidis_GCA_001697645.1_P1	PhiSpy	meningitidis	GCA_001697645.1	CP016661.1	1718199	1751305
meningitidis_GCA_001697665.1_P1	PhiSpy	meningitidis	GCA_001697665.1	CP016662.1	2151020	2173716
meningitidis_GCA_001697685.1_P1	PhiSpy	meningitidis	GCA_001697685.1	CP016663.1	1036005	1061200
meningitidis_GCA_001697705.1_P1	PhiSpy	meningitidis	GCA_001697705.1	CP016664.1	1808135	1842236
meningitidis_GCA_001697725.1_P1	PhiSpy	meningitidis	GCA_001697725.1	CP016665.1	1573036	1607140
meningitidis_GCA_001697745.1_P1	PhiSpy	meningitidis	GCA_001697745.1	CP016666.1	1468046	1501150
meningitidis_GCA_001697765.1_P1	PhiSpy	meningitidis	GCA_001697765.1	CP016667.1	2018738	2051844
meningitidis_GCA_001697785.1_P1	PhiSpy	meningitidis	GCA_001697785.1	CP016668.1	1856279	1881474
meningitidis_GCA_001697805.1_P1	PhiSpy	meningitidis	GCA_001697805.1	CP016669.1	826250	860353
meningitidis_GCA_001697825.1_P1	PhiSpy	meningitidis	GCA_001697825.1	CP016670.1	1618691	1651795
meningitidis_GCA_001697845.1_P1	PhiSpy	meningitidis	GCA_001697845.1	CP016671.1	1659229	1684718
meningitidis_GCA_001697885.1_P1	PhiSpy	meningitidis	GCA_001697885.1	CP016673.1	1538662	1571766
meningitidis_GCA_001697905.1_P1	PhiSpy	meningitidis	GCA_001697905.1	CP016674.1	866466	899334
meningitidis_GCA_001697945.1_P1	PhiSpy	meningitidis	GCA_001697945.1	CP016676.1	1267686	1292881
meningitidis_GCA_001697965.1_P1	PhiSpy	meningitidis	GCA_001697965.1	CP016677.1	928393	961497
meningitidis_GCA_001697985.1_P1	PhiSpy	meningitidis	GCA_001697985.1	CP016678.1	942595	978932
meningitidis_GCA_001698005.1_P1	PhiSpy	meningitidis	GCA_001698005.1	CP016679.1	1802517	1827712
meningitidis_GCA_001698025.1_P1	PhiSpy	meningitidis	GCA_001698025.1	CP016680.1	1719612	1745101
meningitidis_GCA_001698045.1_P1	PhiSpy	meningitidis	GCA_001698045.1	CP016644.1	752726	785594
meningitidis_GCA_001698065.1_P1	PhiSpy	meningitidis	GCA_001698065.1	CP016681.1	1190193	1223300
meningitidis_GCA_001698085.1_P1	PhiSpy	meningitidis	GCA_001698085.1	CP016682.1	1440800	1468375
meningitidis_GCA_001698105.1_P1	PhiSpy	meningitidis	GCA_001698105.1	CP016683.1	940200	965395
meningitidis_GCA_001703675.1_P1	PhiSpy	meningitidis	GCA_001703675.1	CP016880.1	1936800	1969895
meningitidis_GCA_001703695.1_P1	PhiSpy	meningitidis	GCA_001703695.1	CP016882.1	717417	742612
meningitidis_GCA_001703695.1_P2	PhiSpy	meningitidis	GCA_001703695.1	CP016882.1	2162498	2172661
meningitidis_GCA_001703715.1_P1	PhiSpy	meningitidis	GCA_001703715.1	CP016881.1	1293040	1318235
meningitidis_GCA_001703755.1_P1	PhiSpy	meningitidis	GCA_001703755.1	CP016884.1	1577329	1611280
meningitidis_GCA_001703775.1_P1	PhiSpy	meningitidis	GCA_001703775.1	CP016886.1	1941075	1973943
meningitidis_GCA_001703795.1_P1	PhiSpy	meningitidis	GCA_001703795.1	CP016885.1	1941726	1974832
meningitidis_GCA_001750825.1_P1	PhiSpy	meningitidis	GCA_001750825.1	CP012694.1	1025811	1055321
meningitidis_GCA_001974965.1_P1	PhiSpy	meningitidis	GCA_001974965.1	CP015886.1	1272612	1282205
meningitidis_GCA_001974965.1_P2	PhiSpy	meningitidis	GCA_001974965.1	CP015886.1	1328124	1343688
meningitidis_GCA_001974965.1_P3	PhiSpy	meningitidis	GCA_001974965.1	CP015886.1	1437018	1449292
meningitidis_GCA_002071035.1_P1	PhiSpy	meningitidis	GCA_002071035.1	MJAV01000001.1	1280766	1314867
meningitidis_GCA_002073575.2_P1	PhiSpy	meningitidis	GCA_002073575.2	CP020420.2	1903833	1936737
meningitidis_GCA_002073595.2_P1	PhiSpy	meningitidis	GCA_002073595.2	CP020421.2	2138076	2163558
meningitidis_GCA_002073675.2_P1	PhiSpy	meningitidis	GCA_002073675.2	CP020423.2	2043620	2077573
meningitidis_GCA_002307415.1_P1	PhiSpy	meningitidis	GCA_002307415.1	NTLY01000002.1	1059172	1095483
meningitidis_GCA_002556585.1_P1	PhiSpy	meningitidis	GCA_002556585.1	CP023814.1	1956700	1979156
meningitidis_GCA_002556605.1_P1	PhiSpy	meningitidis	GCA_002556605.1	CP023813.1	1416676	1439132
meningitidis_GCA_003355235.1_P1	PhiSpy	meningitidis	GCA_003355235.1	CP031335.1	1571575	1605678
meningitidis_GCA_003355255.1_P1	PhiSpy	meningitidis	GCA_003355255.1	CP031336.1	1652328	1685432
meningitidis_GCA_003355275.1_P1	PhiSpy	meningitidis	GCA_003355275.1	CP031331.1	1416676	1439132
meningitidis_GCA_003355295.1_P1	PhiSpy	meningitidis	GCA_003355295.1	CP031332.1	1733424	1765783
meningitidis_GCA_003355315.1_P1	PhiSpy	meningitidis	GCA_003355315.1	CP031324.1	2001922	2017165
meningitidis_GCA_003355335.1_P1	PhiSpy	meningitidis	GCA_003355335.1	CP031326.1	967710	992905
meningitidis_GCA_003355355.1_P1	PhiSpy	meningitidis	GCA_003355355.1	CP031327.1	1868103	1902863
meningitidis_GCA_003355395.1_P1	PhiSpy	meningitidis	GCA_003355395.1	CP031329.1	816932	824338
meningitidis_GCA_003355395.1_P2	PhiSpy	meningitidis	GCA_003355395.1	CP031329.1	1616818	1639753
meningitidis_GCA_003355415.1_P1	PhiSpy	meningitidis	GCA_003355415.1	CP031330.1	488952	496545
meningitidis_GCA_003355415.1_P2	PhiSpy	meningitidis	GCA_003355415.1	CP031330.1	1368795	1394277
meningitidis_GCA_003355435.1_P1	PhiSpy	meningitidis	GCA_003355435.1	CP031333.1	1345838	1371333
meningitidis_GCA_003355435.1_P2	PhiSpy	meningitidis	GCA_003355435.1	CP031333.1	1945232	2000411
meningitidis_GCA_008329765.1_P1	PhiSpy	meningitidis	GCA_008329765.1	CP021517.1	1729718	1755214
meningitidis_GCA_008330745.1_P1	PhiSpy	meningitidis	GCA_008330745.1	CP021516.1	1739632	1765128
meningitidis_GCA_008330765.1_P1	PhiSpy	meningitidis	GCA_008330765.1	CP021518.1	1733205	1758701
meningitidis_GCA_008330785.1_P1	PhiSpy	meningitidis	GCA_008330785.1	CP021519.1	1728984	1754480
meningitidis_GCA_008330805.1_P1	PhiSpy	meningitidis	GCA_008330805.1	CP021520.1	1726918	1752414
meningitidis_GCA_008330825.1_P1	PhiSpy	meningitidis	GCA_008330825.1	CP021521.1	1874859	1900356
meningitidis_GCA_008330845.1_P1	PhiSpy	meningitidis	GCA_008330845.1	CP021522.1	1729355	1754851
meningitidis_GCA_008330865.1_P1	PhiSpy	meningitidis	GCA_008330865.1	CP021523.1	1729465	1754961
meningitidis_GCA_008330885.1_P1	PhiSpy	meningitidis	GCA_008330885.1	CP021725.1	1731611	1757107
meningitidis_GCA_008330905.1_P1	PhiSpy	meningitidis	GCA_008330905.1	CP021724.1	1729723	1755219
meningitidis_GCA_008330925.1_P1	PhiSpy	meningitidis	GCA_008330925.1	CP021723.1	1731863	1757359
meningitidis_GCA_009664675.1_P1	PhiSpy	meningitidis	GCA_009664675.1	CP045960.1	1735205	1760701
meningitidis_GCA_009664695.1_P1	PhiSpy	meningitidis	GCA_009664695.1	CP045961.1	1990572	2015767
meningitidis_GCA_900453955.1_P1	PhiSpy	meningitidis	GCA_900453955.1	UGRP01000001.1	499735	523177
meningitidis_GCA_900454135.1_P1	PhiSpy	meningitidis	GCA_900454135.1	UGRV01000001.1	1310413	1343278
meningitidis_GCA_900454135.1_P2	PhiSpy	meningitidis	GCA_900454135.1	UGRV01000001.1	2074407	2099603
meningitidis_GCA_900638555.1_P1	PhiSpy	meningitidis	GCA_900638555.1	LR134525.1	890972	919161
meningitidis_GCA_900638575.1_P1	PhiSpy	meningitidis	GCA_900638575.1	LR134522.1	1246931	1274104
meningitidis_GCA_900638595.1_P1	PhiSpy	meningitidis	GCA_900638595.1	LR134528.1	1286195	1319091
mucosa_GCA_900454435.1_P1	PhiSpy	mucosa	GCA_900454435.1	UGRT01000001.1	415573	425189
mucosa_GCA_900454435.1_P2	PhiSpy	mucosa	GCA_900454435.1	UGRT01000001.1	1856061	1883886
polysaccharea_GCA_003355195.1_P1	PhiSpy	polysaccharea	GCA_003355195.1	CP031325.1	1999010	2024864
sp014_GCA_005886145.1_P1	PhiSpy	sp014	GCA_005886145.1	CP040504.1	861063	903545
sp10022_GCA_002327085.1_P1	PhiSpy	sp10022	GCA_002327085.1	CP023429.1	1694255	1717619
spKEM_GCA_002237445.1_P1	PhiSpy	spKEM	GCA_002237445.1	CP022527.1	575372	614794
spKEM_GCA_002237445.1_P2	PhiSpy	spKEM	GCA_002237445.1	CP022527.1	1636211	1652936
weaveri_GCA_900638685.1_P1	PhiSpy	weaveri	GCA_900638685.1	LR134533.1	484147	512361
weaveri_GCA_900638685.1_P2	PhiSpy	weaveri	GCA_900638685.1	LR134533.1	714319	734984
animalis_GCA_008806995.1_V0_P	VirSorter2	animalis	GCA_008806995.1	CP031699.1	555268	630980
animalis_GCA_008806995.1_V1_P	VirSorter2	animalis	GCA_008806995.1	CP031699.1	1976576	2018388
animalis_GCA_008806995.1_V2_P	VirSorter2	animalis	GCA_008806995.1	CP031699.1	2135210	2172464
animalis_GCA_008806995.1_V3_P	VirSorter2	animalis	GCA_008806995.1	CP031699.1	2105899	2127285
animalis_GCA_008806995.1_V4_P	VirSorter2	animalis	GCA_008806995.1	CP031699.1	884939	900764
animalis_GCA_900636515.1_V0_P	VirSorter2	animalis	GCA_900636515.1	LR134287.1	1882946	1958658
animalis_GCA_900636515.1_V1_P	VirSorter2	animalis	GCA_900636515.1	LR134287.1	1068912	1124548
animalis_GCA_900636515.1_V2_P	VirSorter2	animalis	GCA_900636515.1	LR134287.1	1220425	1259591
animalis_GCA_900636515.1_V3_P	VirSorter2	animalis	GCA_900636515.1	LR134287.1	2212617	2228442
animaloris_GCA_900637855.1_V0_P	VirSorter2	animaloris	GCA_900637855.1	LR134440.1	233267	274879
animaloris_GCA_900637855.1_V1_P	VirSorter2	animaloris	GCA_900637855.1	LR134440.1	1597154	1610579
brasiliensis_GCA_009665055.1_V0_F	VirSorter2	brasiliensis	GCA_009665055.1	WJXO01000004.1	2	11846
brasiliensis_GCA_009665055.1_V1_F	VirSorter2	brasiliensis	GCA_009665055.1	WJXO01000003.1	32	13579
brasiliensis_GCA_009665055.1_V2_P	VirSorter2	brasiliensis	GCA_009665055.1	WJXO01000001.1	268264	359257
brasiliensis_GCA_009665055.1_V3_P	VirSorter2	brasiliensis	GCA_009665055.1	WJXO01000001.1	1785243	1871282
brasiliensis_GCA_009665055.1_V4_P	VirSorter2	brasiliensis	GCA_009665055.1	WJXO01000001.1	2163406	2246731
brasiliensis_GCA_009665055.1_V5_P	VirSorter2	brasiliensis	GCA_009665055.1	WJXO01000001.1	750402	777883
brasiliensis_GCA_009665055.1_V6_P	VirSorter2	brasiliensis	GCA_009665055.1	WJXO01000001.1	808585	819181
brasiliensis_GCA_009671065.1_V0_P	VirSorter2	brasiliensis	GCA_009671065.1	CP046027.1	115069	241053
brasiliensis_GCA_009671065.1_V1_P	VirSorter2	brasiliensis	GCA_009671065.1	CP046027.1	1057546	1123228
brasiliensis_GCA_009671065.1_V2_P	VirSorter2	brasiliensis	GCA_009671065.1	CP046027.1	2268679	2331073
brasiliensis_GCA_009671065.1_V3_P	VirSorter2	brasiliensis	GCA_009671065.1	CP046027.1	392360	416983
canis_GCA_900636765.1_V0_P	VirSorter2	canis	GCA_900636765.1	LR134313.1	1871019	1889942
chenwenguii_GCA_002216145.1_V0_P	VirSorter2	chenwenguii	GCA_002216145.1	CP022278.1	1320721	1340403
chenwenguii_GCA_002216145.1_V1_P	VirSorter2	chenwenguii	GCA_002216145.1	CP022278.1	1938388	1963733
chenwenguii_GCA_002216145.1_V2_P	VirSorter2	chenwenguii	GCA_002216145.1	CP022278.1	2261023	2276361
cinerea_GCA_900475315.1_V0_P	VirSorter2	cinerea	GCA_900475315.1	LS483369.1	492782	568103
dentiae_GCA_900453685.1_V0_P	VirSorter2	dentiae	GCA_900453685.1	UGQR01000001.1	3	88330
elongata_GCA_000818035.1_V0_P	VirSorter2	elongata	GCA_000818035.1	CP007726.1	1168778	1188619
elongata_GCA_000818035.1_V1_P	VirSorter2	elongata	GCA_000818035.1	CP007726.1	1622409	1634758
elongata_GCA_000818035.1_V2_P	VirSorter2	elongata	GCA_000818035.1	CP007726.1	1326726	1344994
elongata_GCA_000818035.1_V3_P	VirSorter2	elongata	GCA_000818035.1	CP007726.1	1028012	1041732
elongata_GCA_003351545.1_V0_P	VirSorter2	elongata	GCA_003351545.1	CP031252.1	738948	793229
elongata_GCA_003351545.1_V1_P	VirSorter2	elongata	GCA_003351545.1	CP031252.1	827745	869260
elongata_GCA_003351685.1_V0_P	VirSorter2	elongata	GCA_003351685.1	CP031255.1	1185103	1309269
elongata_GCA_003351685.1_V1_P	VirSorter2	elongata	GCA_003351685.1	CP031255.1	2251156	2343675
elongata_GCA_003351685.1_V2_P	VirSorter2	elongata	GCA_003351685.1	CP031255.1	1806954	1903737
elongata_GCA_003351685.1_V3_P	VirSorter2	elongata	GCA_003351685.1	CP031255.1	346414	367085
elongata_GCA_900453895.1_V0_P	VirSorter2	elongata	GCA_900453895.1	UGQW01000002.1	5934	42369
elongata_GCA_900453895.1_V1_P	VirSorter2	elongata	GCA_900453895.1	UGQW01000002.1	1624125	1639343
elongata_GCA_900453895.1_V2_P	VirSorter2	elongata	GCA_900453895.1	UGQW01000001.1	156108	168698
elongata_GCA_900475815.1_V0_P	VirSorter2	elongata	GCA_900475815.1	LS483435.1	1595386	1615227
elongata_GCA_900475815.1_V1_P	VirSorter2	elongata	GCA_900475815.1	LS483435.1	2049017	2061366
elongata_GCA_900475815.1_V2_P	VirSorter2	elongata	GCA_900475815.1	LS483435.1	1753334	1771602
elongata_GCA_900475815.1_V3_P	VirSorter2	elongata	GCA_900475815.1	LS483435.1	1454620	1468340
elongata_GCA_900475815.1_V4_P	VirSorter2	elongata	GCA_900475815.1	LS483435.1	590964	607687
flavescens_GCA_005221285.1_V0_P	VirSorter2	flavescens	GCA_005221285.1	CP039886.1	524001	542021
flavescens_GCA_005221285.1_V1_P	VirSorter2	flavescens	GCA_005221285.1	CP039886.1	1179439	1194410
flavescens_GCA_900453805.1_V0_F	VirSorter2	flavescens	GCA_900453805.1	UGQV01000003.1	1	14375
flavescens_GCA_900453805.1_V1_F	VirSorter2	flavescens	GCA_900453805.1	UGQV01000002.1	2	41127
flavescens_GCA_900453805.1_V2_F	VirSorter2	flavescens	GCA_900453805.1	UGQV01000001.1	291	2304
gonorrhoeae_GCA_000006845.1_V0_P	VirSorter2	gonorrhoeae	GCA_000006845.1	AE004969.1	1036789	1094085
gonorrhoeae_GCA_000006845.1_V1_P	VirSorter2	gonorrhoeae	GCA_000006845.1	AE004969.1	464039	499823
gonorrhoeae_GCA_000006845.1_V2_P	VirSorter2	gonorrhoeae	GCA_000006845.1	AE004969.1	1594482	1613241
gonorrhoeae_GCA_000006845.1_V3_P	VirSorter2	gonorrhoeae	GCA_000006845.1	AE004969.1	715214	731169
gonorrhoeae_GCA_000020105.1_V0_P	VirSorter2	gonorrhoeae	GCA_000020105.1	CP001050.1	1187550	1239693
gonorrhoeae_GCA_000020105.1_V1_P	VirSorter2	gonorrhoeae	GCA_000020105.1	CP001050.1	536488	578565
gonorrhoeae_GCA_000020105.1_V2_P	VirSorter2	gonorrhoeae	GCA_000020105.1	CP001050.1	1669111	1688931
gonorrhoeae_GCA_000020105.1_V3_P	VirSorter2	gonorrhoeae	GCA_000020105.1	CP001050.1	933269	950457
gonorrhoeae_GCA_000020105.1_V4_P	VirSorter2	gonorrhoeae	GCA_000020105.1	CP001050.1	1164668	1187448
gonorrhoeae_GCA_000156855.2_V0_P	VirSorter2	gonorrhoeae	GCA_000156855.2	CP003909.1	1105170	1160457
gonorrhoeae_GCA_000156855.2_V1_P	VirSorter2	gonorrhoeae	GCA_000156855.2	CP003909.1	464578	502121
gonorrhoeae_GCA_000156855.2_V2_P	VirSorter2	gonorrhoeae	GCA_000156855.2	CP003909.1	717311	746771
gonorrhoeae_GCA_000156855.2_V3_P	VirSorter2	gonorrhoeae	GCA_000156855.2	CP003909.1	804432	823109
gonorrhoeae_GCA_000156855.2_V4_P	VirSorter2	gonorrhoeae	GCA_000156855.2	CP003909.1	1670414	1684389
gonorrhoeae_GCA_000273685.1_V0_P	VirSorter2	gonorrhoeae	GCA_000273685.1	AKCH01000005.1	165667	199051
gonorrhoeae_GCA_000273685.1_V1_P	VirSorter2	gonorrhoeae	GCA_000273685.1	AKCH01000003.1	191280	204747
gonorrhoeae_GCA_000273685.1_V2_P	VirSorter2	gonorrhoeae	GCA_000273685.1	AKCH01000001.1	415972	484078
gonorrhoeae_GCA_000273685.1_V3_P	VirSorter2	gonorrhoeae	GCA_000273685.1	AKCH01000001.1	186306	217135
gonorrhoeae_GCA_001047225.1_V0_P	VirSorter2	gonorrhoeae	GCA_001047225.1	CP012026.1	192667	257080
gonorrhoeae_GCA_001047225.1_V1_P	VirSorter2	gonorrhoeae	GCA_001047225.1	CP012026.1	844184	902858
gonorrhoeae_GCA_001047225.1_V2_P	VirSorter2	gonorrhoeae	GCA_001047225.1	CP012026.1	455642	484441
gonorrhoeae_GCA_001047225.1_V3_P	VirSorter2	gonorrhoeae	GCA_001047225.1	CP012026.1	540593	561902
gonorrhoeae_GCA_001047225.1_V4_P	VirSorter2	gonorrhoeae	GCA_001047225.1	CP012026.1	1406023	1423400
gonorrhoeae_GCA_001047255.1_V0_P	VirSorter2	gonorrhoeae	GCA_001047255.1	CP012027.1	612000	668720
gonorrhoeae_GCA_001047255.1_V1_P	VirSorter2	gonorrhoeae	GCA_001047255.1	CP012027.1	10812	63838
gonorrhoeae_GCA_001047255.1_V2_P	VirSorter2	gonorrhoeae	GCA_001047255.1	CP012027.1	1166478	1185831
gonorrhoeae_GCA_001047255.1_V3_P	VirSorter2	gonorrhoeae	GCA_001047255.1	CP012027.1	592359	611888
gonorrhoeae_GCA_001047255.1_V4_P	VirSorter2	gonorrhoeae	GCA_001047255.1	CP012027.1	364220	374905
gonorrhoeae_GCA_001047275.1_V0_P	VirSorter2	gonorrhoeae	GCA_001047275.1	CP012028.1	179311	234956
gonorrhoeae_GCA_001047275.1_V1_P	VirSorter2	gonorrhoeae	GCA_001047275.1	CP012028.1	1782600	1824971
gonorrhoeae_GCA_001047275.1_V2_P	VirSorter2	gonorrhoeae	GCA_001047275.1	CP012028.1	679880	703599
gonorrhoeae_GCA_001047275.1_V3_P	VirSorter2	gonorrhoeae	GCA_001047275.1	CP012028.1	2118494	2136462
gonorrhoeae_GCA_001661085.1_V0_P	VirSorter2	gonorrhoeae	GCA_001661085.1	CP016015.1	457381	508043
gonorrhoeae_GCA_001661085.1_V1_P	VirSorter2	gonorrhoeae	GCA_001661085.1	CP016015.1	1092425	1137594
gonorrhoeae_GCA_001661085.1_V2_P	VirSorter2	gonorrhoeae	GCA_001661085.1	CP016015.1	862142	886875
gonorrhoeae_GCA_001661085.1_V3_P	VirSorter2	gonorrhoeae	GCA_001661085.1	CP016015.1	1661606	1684554
gonorrhoeae_GCA_001661115.1_V0_P	VirSorter2	gonorrhoeae	GCA_001661115.1	CP016016.1	566328	625235
gonorrhoeae_GCA_001661115.1_V1_P	VirSorter2	gonorrhoeae	GCA_001661115.1	CP016016.1	1229693	1273399
gonorrhoeae_GCA_001661115.1_V2_P	VirSorter2	gonorrhoeae	GCA_001661115.1	CP016016.1	1663849	1685008
gonorrhoeae_GCA_001661115.1_V3_P	VirSorter2	gonorrhoeae	GCA_001661115.1	CP016016.1	979527	997875
gonorrhoeae_GCA_001661115.1_V4_P	VirSorter2	gonorrhoeae	GCA_001661115.1	CP016016.1	1206823	1229591
gonorrhoeae_GCA_001661115.1_V5_P	VirSorter2	gonorrhoeae	GCA_001661115.1	CP016016.1	897555	908429
gonorrhoeae_GCA_001661135.1_V0_P	VirSorter2	gonorrhoeae	GCA_001661135.1	CP016017.1	1105631	1159854
gonorrhoeae_GCA_001661135.1_V1_P	VirSorter2	gonorrhoeae	GCA_001661135.1	CP016017.1	456262	506493
gonorrhoeae_GCA_001661135.1_V2_P	VirSorter2	gonorrhoeae	GCA_001661135.1	CP016017.1	715268	747046
gonorrhoeae_GCA_001661135.1_V3_P	VirSorter2	gonorrhoeae	GCA_001661135.1	CP016017.1	1661525	1685719
gonorrhoeae_GCA_001661135.1_V4_P	VirSorter2	gonorrhoeae	GCA_001661135.1	CP016017.1	804006	818293
gonorrhoeae_GCA_001956715.1_V0_P	VirSorter2	gonorrhoeae	GCA_001956715.1	CP003974.1	1187184	1241931
gonorrhoeae_GCA_001956715.1_V1_P	VirSorter2	gonorrhoeae	GCA_001956715.1	CP003974.1	536212	585355
gonorrhoeae_GCA_001956715.1_V2_P	VirSorter2	gonorrhoeae	GCA_001956715.1	CP003974.1	1667715	1687164
gonorrhoeae_GCA_001956715.1_V3_P	VirSorter2	gonorrhoeae	GCA_001956715.1	CP003974.1	932903	950091
gonorrhoeae_GCA_001956715.1_V4_P	VirSorter2	gonorrhoeae	GCA_001956715.1	CP003974.1	1164303	1187082
gonorrhoeae_GCA_002073535.2_V0_P	VirSorter2	gonorrhoeae	GCA_002073535.2	CP020415.2	1369028	1443701
gonorrhoeae_GCA_002073535.2_V1_P	VirSorter2	gonorrhoeae	GCA_002073535.2	CP020415.2	728647	801031
gonorrhoeae_GCA_002073535.2_V2_P	VirSorter2	gonorrhoeae	GCA_002073535.2	CP020415.2	992657	1014051
gonorrhoeae_GCA_002073535.2_V3_P	VirSorter2	gonorrhoeae	GCA_002073535.2	CP020415.2	194504	207968
gonorrhoeae_GCA_002073615.2_V0_P	VirSorter2	gonorrhoeae	GCA_002073615.2	CP020418.2	1827897	1892640
gonorrhoeae_GCA_002073615.2_V1_P	VirSorter2	gonorrhoeae	GCA_002073615.2	CP020418.2	1200459	1246814
gonorrhoeae_GCA_002073615.2_V2_P	VirSorter2	gonorrhoeae	GCA_002073615.2	CP020418.2	1597304	1622105
gonorrhoeae_GCA_002073615.2_V3_P	VirSorter2	gonorrhoeae	GCA_002073615.2	CP020418.2	88553	112550
gonorrhoeae_GCA_002073655.2_V0_P	VirSorter2	gonorrhoeae	GCA_002073655.2	CP020419.2	1695234	1762661
gonorrhoeae_GCA_002073655.2_V1_P	VirSorter2	gonorrhoeae	GCA_002073655.2	CP020419.2	1308369	1335058
gonorrhoeae_GCA_002073655.2_V2_P	VirSorter2	gonorrhoeae	GCA_002073655.2	CP020419.2	552274	573668
gonorrhoeae_GCA_002073655.2_V3_P	VirSorter2	gonorrhoeae	GCA_002073655.2	CP020419.2	1400249	1418093
gonorrhoeae_GCA_002083025.2_V0_P	VirSorter2	gonorrhoeae	GCA_002083025.2	NBTV02000001.1	592427	665524
gonorrhoeae_GCA_002083025.2_V1_P	VirSorter2	gonorrhoeae	GCA_002083025.2	NBTV02000001.1	1756679	1777031
gonorrhoeae_GCA_002083025.2_V2_P	VirSorter2	gonorrhoeae	GCA_002083025.2	NBTV02000001.1	996647	1013834
gonorrhoeae_GCA_002607845.1_V0_F	VirSorter2	gonorrhoeae	GCA_002607845.1	AVBE01000001.1	3249	94116
gonorrhoeae_GCA_002607845.1_V1_P	VirSorter2	gonorrhoeae	GCA_002607845.1	AVBE01000002.1	977691	1045240
gonorrhoeae_GCA_002607845.1_V2_P	VirSorter2	gonorrhoeae	GCA_002607845.1	AVBE01000002.1	337638	398934
gonorrhoeae_GCA_002607845.1_V3_P	VirSorter2	gonorrhoeae	GCA_002607845.1	AVBE01000002.1	590218	621937
gonorrhoeae_GCA_002607845.1_V4_P	VirSorter2	gonorrhoeae	GCA_002607845.1	AVBE01000002.1	681936	696586
gonorrhoeae_GCA_003428665.1_V0_P	VirSorter2	gonorrhoeae	GCA_003428665.1	NLBH01000002.1	1968749	2045777
gonorrhoeae_GCA_003428665.1_V1_P	VirSorter2	gonorrhoeae	GCA_003428665.1	NLBH01000002.1	999008	1043069
gonorrhoeae_GCA_003428665.1_V2_P	VirSorter2	gonorrhoeae	GCA_003428665.1	NLBH01000002.1	1353089	1364388
gonorrhoeae_GCA_003428665.1_V3_P	VirSorter2	gonorrhoeae	GCA_003428665.1	NLBH01000001.1	106961	126955
gonorrhoeae_GCA_003428675.1_V0_P	VirSorter2	gonorrhoeae	GCA_003428675.1	NLBI01000002.1	326352	356873
gonorrhoeae_GCA_003428675.1_V1_P	VirSorter2	gonorrhoeae	GCA_003428675.1	NLBI01000001.1	197432	263256
gonorrhoeae_GCA_003428675.1_V2_P	VirSorter2	gonorrhoeae	GCA_003428675.1	NLBI01000001.1	1606340	1622575
gonorrhoeae_GCA_003428735.1_V0_P	VirSorter2	gonorrhoeae	GCA_003428735.1	NLBJ01000004.1	338375	394444
gonorrhoeae_GCA_003428735.1_V1_P	VirSorter2	gonorrhoeae	GCA_003428735.1	NLBJ01000004.1	1384530	1406336
gonorrhoeae_GCA_003428735.1_V2_P	VirSorter2	gonorrhoeae	GCA_003428735.1	NLBJ01000004.1	111110	128439
gonorrhoeae_GCA_003428735.1_V3_P	VirSorter2	gonorrhoeae	GCA_003428735.1	NLBJ01000001.1	271982	331314
gonorrhoeae_GCA_003428755.1_V0_P	VirSorter2	gonorrhoeae	GCA_003428755.1	NLBL01000006.1	405617	457058
gonorrhoeae_GCA_003428755.1_V1_P	VirSorter2	gonorrhoeae	GCA_003428755.1	NLBL01000006.1	162235	179564
gonorrhoeae_GCA_003428755.1_V2_P	VirSorter2	gonorrhoeae	GCA_003428755.1	NLBL01000006.1	76981	91216
gonorrhoeae_GCA_003428755.1_V3_P	VirSorter2	gonorrhoeae	GCA_003428755.1	NLBL01000006.1	389370	405410
gonorrhoeae_GCA_003428755.1_V4_P	VirSorter2	gonorrhoeae	GCA_003428755.1	NLBL01000004.1	3	14970
gonorrhoeae_GCA_003428755.1_V5_P	VirSorter2	gonorrhoeae	GCA_003428755.1	NLBL01000003.1	34435	52602
gonorrhoeae_GCA_003428755.1_V6_P	VirSorter2	gonorrhoeae	GCA_003428755.1	NLBL01000003.1	1758	14031
gonorrhoeae_GCA_003428755.1_V7_P	VirSorter2	gonorrhoeae	GCA_003428755.1	NLBL01000001.1	379091	402155
gonorrhoeae_GCA_003428775.1_V0_P	VirSorter2	gonorrhoeae	GCA_003428775.1	NLBK01000003.1	34	23735
gonorrhoeae_GCA_003428775.1_V1_P	VirSorter2	gonorrhoeae	GCA_003428775.1	NLBK01000002.1	1321189	1346291
gonorrhoeae_GCA_003428775.1_V2_P	VirSorter2	gonorrhoeae	GCA_003428775.1	NLBK01000002.1	307615	324448
gonorrhoeae_GCA_003428775.1_V3_P	VirSorter2	gonorrhoeae	GCA_003428775.1	NLBK01000001.1	421010	475742
gonorrhoeae_GCA_003428775.1_V4_P	VirSorter2	gonorrhoeae	GCA_003428775.1	NLBK01000001.1	34512	68638
gonorrhoeae_GCA_003428775.1_V5_P	VirSorter2	gonorrhoeae	GCA_003428775.1	NLBK01000001.1	124077	145418
gonorrhoeae_GCA_003571445.1_V0_P	VirSorter2	gonorrhoeae	GCA_003571445.1	CP019466.1	567295	629171
gonorrhoeae_GCA_003571445.1_V1_P	VirSorter2	gonorrhoeae	GCA_003571445.1	CP019466.1	1230661	1275935
gonorrhoeae_GCA_003571445.1_V2_P	VirSorter2	gonorrhoeae	GCA_003571445.1	CP019466.1	1665031	1686570
gonorrhoeae_GCA_003571445.1_V3_P	VirSorter2	gonorrhoeae	GCA_003571445.1	CP019466.1	980498	998846
gonorrhoeae_GCA_003571445.1_V4_P	VirSorter2	gonorrhoeae	GCA_003571445.1	CP019466.1	895340	909402
gonorrhoeae_GCA_003571445.1_V5_P	VirSorter2	gonorrhoeae	GCA_003571445.1	CP019466.1	1207790	1230559
gonorrhoeae_GCA_003571465.1_V0_P	VirSorter2	gonorrhoeae	GCA_003571465.1	CP019467.1	895207	950385
gonorrhoeae_GCA_003571465.1_V1_P	VirSorter2	gonorrhoeae	GCA_003571465.1	CP019467.1	242536	275122
gonorrhoeae_GCA_003571465.1_V2_P	VirSorter2	gonorrhoeae	GCA_003571465.1	CP019467.1	1664327	1685880
gonorrhoeae_GCA_003571465.1_V3_P	VirSorter2	gonorrhoeae	GCA_003571465.1	CP019467.1	640937	658125
gonorrhoeae_GCA_003571465.1_V4_P	VirSorter2	gonorrhoeae	GCA_003571465.1	CP019467.1	872329	895105
gonorrhoeae_GCA_003855175.1_V0_P	VirSorter2	gonorrhoeae	GCA_003855175.1	CP034016.1	1105415	1161158
gonorrhoeae_GCA_003855175.1_V1_P	VirSorter2	gonorrhoeae	GCA_003855175.1	CP034016.1	465460	499069
gonorrhoeae_GCA_003855175.1_V2_P	VirSorter2	gonorrhoeae	GCA_003855175.1	CP034016.1	719353	747867
gonorrhoeae_GCA_003855175.1_V3_P	VirSorter2	gonorrhoeae	GCA_003855175.1	CP034016.1	1655704	1680221
gonorrhoeae_GCA_003855175.1_V4_P	VirSorter2	gonorrhoeae	GCA_003855175.1	CP034016.1	807867	818947
gonorrhoeae_GCA_003855195.1_V0_P	VirSorter2	gonorrhoeae	GCA_003855195.1	CP034022.1	456958	512239
gonorrhoeae_GCA_003855195.1_V1_P	VirSorter2	gonorrhoeae	GCA_003855195.1	CP034022.1	1117113	1168145
gonorrhoeae_GCA_003855195.1_V2_P	VirSorter2	gonorrhoeae	GCA_003855195.1	CP034022.1	1661589	1684550
gonorrhoeae_GCA_003855195.1_V3_P	VirSorter2	gonorrhoeae	GCA_003855195.1	CP034022.1	866593	883904
gonorrhoeae_GCA_003855195.1_V4_P	VirSorter2	gonorrhoeae	GCA_003855195.1	CP034022.1	781472	795534
gonorrhoeae_GCA_003855195.1_V5_P	VirSorter2	gonorrhoeae	GCA_003855195.1	CP034022.1	1094202	1117011
gonorrhoeae_GCA_003855215.1_V0_P	VirSorter2	gonorrhoeae	GCA_003855215.1	CP034020.1	1282007	1335640
gonorrhoeae_GCA_003855215.1_V1_P	VirSorter2	gonorrhoeae	GCA_003855215.1	CP034020.1	628130	677830
gonorrhoeae_GCA_003855215.1_V2_P	VirSorter2	gonorrhoeae	GCA_003855215.1	CP034020.1	1031866	1050214
gonorrhoeae_GCA_003855215.1_V3_P	VirSorter2	gonorrhoeae	GCA_003855215.1	CP034020.1	1259136	1281905
gonorrhoeae_GCA_003855215.1_V4_P	VirSorter2	gonorrhoeae	GCA_003855215.1	CP034020.1	1670606	1685456
gonorrhoeae_GCA_003855215.1_V5_P	VirSorter2	gonorrhoeae	GCA_003855215.1	CP034020.1	949894	960767
gonorrhoeae_GCA_003855235.1_V0_P	VirSorter2	gonorrhoeae	GCA_003855235.1	CP034028.1	1105415	1161158
gonorrhoeae_GCA_003855235.1_V1_P	VirSorter2	gonorrhoeae	GCA_003855235.1	CP034028.1	465405	499029
gonorrhoeae_GCA_003855235.1_V2_P	VirSorter2	gonorrhoeae	GCA_003855235.1	CP034028.1	719337	747851
gonorrhoeae_GCA_003855235.1_V3_P	VirSorter2	gonorrhoeae	GCA_003855235.1	CP034028.1	1657344	1680175
gonorrhoeae_GCA_003855235.1_V4_P	VirSorter2	gonorrhoeae	GCA_003855235.1	CP034028.1	807851	818931
gonorrhoeae_GCA_003855295.1_V0_P	VirSorter2	gonorrhoeae	GCA_003855295.1	CP034024.1	1098536	1163227
gonorrhoeae_GCA_003855295.1_V1_P	VirSorter2	gonorrhoeae	GCA_003855295.1	CP034024.1	458316	507963
gonorrhoeae_GCA_003855295.1_V2_P	VirSorter2	gonorrhoeae	GCA_003855295.1	CP034024.1	864625	898860
gonorrhoeae_GCA_003855295.1_V3_P	VirSorter2	gonorrhoeae	GCA_003855295.1	CP034024.1	1664823	1688498
gonorrhoeae_GCA_003855295.1_V4_P	VirSorter2	gonorrhoeae	GCA_003855295.1	CP034024.1	1712673	1724949
gonorrhoeae_GCA_003855355.1_V0_P	VirSorter2	gonorrhoeae	GCA_003855355.1	CP034026.1	1105022	1166230
gonorrhoeae_GCA_003855355.1_V1_P	VirSorter2	gonorrhoeae	GCA_003855355.1	CP034026.1	458347	515501
gonorrhoeae_GCA_003855355.1_V2_P	VirSorter2	gonorrhoeae	GCA_003855355.1	CP034026.1	720900	757851
gonorrhoeae_GCA_003855355.1_V3_P	VirSorter2	gonorrhoeae	GCA_003855355.1	CP034026.1	1665327	1689002
gonorrhoeae_GCA_003855355.1_V4_P	VirSorter2	gonorrhoeae	GCA_003855355.1	CP034026.1	811086	825931
gonorrhoeae_GCA_003855355.1_V5_P	VirSorter2	gonorrhoeae	GCA_003855355.1	CP034026.1	1713177	1725453
gonorrhoeae_GCA_003855375.1_V0_P	VirSorter2	gonorrhoeae	GCA_003855375.1	CP034030.1	1174283	1225545
gonorrhoeae_GCA_003855375.1_V1_P	VirSorter2	gonorrhoeae	GCA_003855375.1	CP034030.1	538912	576868
gonorrhoeae_GCA_003855375.1_V2_P	VirSorter2	gonorrhoeae	GCA_003855375.1	CP034030.1	787446	810936
gonorrhoeae_GCA_003855375.1_V3_P	VirSorter2	gonorrhoeae	GCA_003855375.1	CP034030.1	876110	892861
gonorrhoeae_GCA_003855375.1_V4_P	VirSorter2	gonorrhoeae	GCA_003855375.1	CP034030.1	1664583	1682198
gonorrhoeae_GCA_003855415.1_V0_P	VirSorter2	gonorrhoeae	GCA_003855415.1	CP034018.1	1106194	1167422
gonorrhoeae_GCA_003855415.1_V1_P	VirSorter2	gonorrhoeae	GCA_003855415.1	CP034018.1	465446	505898
gonorrhoeae_GCA_003855415.1_V2_P	VirSorter2	gonorrhoeae	GCA_003855415.1	CP034018.1	718941	755928
gonorrhoeae_GCA_003855415.1_V3_P	VirSorter2	gonorrhoeae	GCA_003855415.1	CP034018.1	1656441	1680903
gonorrhoeae_GCA_003855415.1_V4_P	VirSorter2	gonorrhoeae	GCA_003855415.1	CP034018.1	809166	820246
gonorrhoeae_GCA_003855435.1_V0_P	VirSorter2	gonorrhoeae	GCA_003855435.1	CP034032.1	1254152	1313488
gonorrhoeae_GCA_003855435.1_V1_P	VirSorter2	gonorrhoeae	GCA_003855435.1	CP034032.1	468670	500654
gonorrhoeae_GCA_003855435.1_V2_P	VirSorter2	gonorrhoeae	GCA_003855435.1	CP034032.1	868124	892373
gonorrhoeae_GCA_003855435.1_V3_P	VirSorter2	gonorrhoeae	GCA_003855435.1	CP034032.1	1656108	1680354
gonorrhoeae_GCA_003855435.1_V4_P	VirSorter2	gonorrhoeae	GCA_003855435.1	CP034032.1	783335	797115
gonorrhoeae_GCA_003855435.1_V5_P	VirSorter2	gonorrhoeae	GCA_003855435.1	CP034032.1	1234969	1254152
gonorrhoeae_GCA_004001105.1_V0_P	VirSorter2	gonorrhoeae	GCA_004001105.1	AP018377.1	463966	501006
gonorrhoeae_GCA_004001105.1_V1_P	VirSorter2	gonorrhoeae	GCA_004001105.1	AP018377.1	716060	744669
gonorrhoeae_GCA_004001105.1_V2_P	VirSorter2	gonorrhoeae	GCA_004001105.1	AP018377.1	1653956	1673799
gonorrhoeae_GCA_004001105.1_V3_P	VirSorter2	gonorrhoeae	GCA_004001105.1	AP018377.1	803006	817127
gonorrhoeae_GCA_004001105.1_V4_P	VirSorter2	gonorrhoeae	GCA_004001105.1	AP018377.1	1101312	1113476
gonorrhoeae_GCA_004001165.1_V0_P	VirSorter2	gonorrhoeae	GCA_004001165.1	AP018381.1	463982	501022
gonorrhoeae_GCA_004001165.1_V1_P	VirSorter2	gonorrhoeae	GCA_004001165.1	AP018381.1	716084	744693
gonorrhoeae_GCA_004001165.1_V2_P	VirSorter2	gonorrhoeae	GCA_004001165.1	AP018381.1	1653965	1673808
gonorrhoeae_GCA_004001165.1_V3_P	VirSorter2	gonorrhoeae	GCA_004001165.1	AP018381.1	803030	817151
gonorrhoeae_GCA_004001165.1_V4_P	VirSorter2	gonorrhoeae	GCA_004001165.1	AP018381.1	1101336	1113500
gonorrhoeae_GCA_004001185.1_V0_P	VirSorter2	gonorrhoeae	GCA_004001185.1	AP018385.1	463931	500971
gonorrhoeae_GCA_004001185.1_V1_P	VirSorter2	gonorrhoeae	GCA_004001185.1	AP018385.1	716029	744638
gonorrhoeae_GCA_004001185.1_V2_P	VirSorter2	gonorrhoeae	GCA_004001185.1	AP018385.1	1653835	1673678
gonorrhoeae_GCA_004001185.1_V3_P	VirSorter2	gonorrhoeae	GCA_004001185.1	AP018385.1	802975	817096
gonorrhoeae_GCA_004001185.1_V4_P	VirSorter2	gonorrhoeae	GCA_004001185.1	AP018385.1	1101276	1113440
gonorrhoeae_GCA_004332535.2_V0_P	VirSorter2	gonorrhoeae	GCA_004332535.2	CP032398.2	1118176	1169214
gonorrhoeae_GCA_004332535.2_V1_P	VirSorter2	gonorrhoeae	GCA_004332535.2	CP032398.2	464941	514021
gonorrhoeae_GCA_004332535.2_V2_P	VirSorter2	gonorrhoeae	GCA_004332535.2	CP032398.2	863531	888263
gonorrhoeae_GCA_004332535.2_V3_P	VirSorter2	gonorrhoeae	GCA_004332535.2	CP032398.2	1667113	1685520
gonorrhoeae_GCA_004332535.2_V4_P	VirSorter2	gonorrhoeae	GCA_004332535.2	CP032398.2	1095265	1118074
gonorrhoeae_GCA_004332555.2_V0_P	VirSorter2	gonorrhoeae	GCA_004332555.2	CP032429.2	457222	535089
gonorrhoeae_GCA_004332555.2_V1_P	VirSorter2	gonorrhoeae	GCA_004332555.2	CP032429.2	1100406	1161484
gonorrhoeae_GCA_004332555.2_V2_P	VirSorter2	gonorrhoeae	GCA_004332555.2	CP032429.2	717328	745252
gonorrhoeae_GCA_004332555.2_V3_P	VirSorter2	gonorrhoeae	GCA_004332555.2	CP032429.2	1661538	1684188
gonorrhoeae_GCA_007107165.1_V0_P	VirSorter2	gonorrhoeae	GCA_007107165.1	CP041585.1	1463439	1519297
gonorrhoeae_GCA_007107165.1_V1_P	VirSorter2	gonorrhoeae	GCA_007107165.1	CP041585.1	279204	302232
gonorrhoeae_GCA_007107165.1_V2_P	VirSorter2	gonorrhoeae	GCA_007107165.1	CP041585.1	1216797	1235444
gonorrhoeae_GCA_007107165.1_V3_P	VirSorter2	gonorrhoeae	GCA_007107165.1	CP041585.1	833841	851136
gonorrhoeae_GCA_007107165.1_V4_P	VirSorter2	gonorrhoeae	GCA_007107165.1	CP041585.1	248322	259363
gonorrhoeae_GCA_007107165.1_V5_P	VirSorter2	gonorrhoeae	GCA_007107165.1	CP041585.1	1447998	1463232
gonorrhoeae_GCA_007107365.1_V0_P	VirSorter2	gonorrhoeae	GCA_007107365.1	CP041586.1	433939	495698
gonorrhoeae_GCA_007107365.1_V1_P	VirSorter2	gonorrhoeae	GCA_007107365.1	CP041586.1	687487	716094
gonorrhoeae_GCA_007107365.1_V2_P	VirSorter2	gonorrhoeae	GCA_007107365.1	CP041586.1	1624078	1645107
gonorrhoeae_GCA_007107365.1_V3_P	VirSorter2	gonorrhoeae	GCA_007107365.1	CP041586.1	774429	788550
gonorrhoeae_GCA_007107365.1_V4_P	VirSorter2	gonorrhoeae	GCA_007107365.1	CP041586.1	1072673	1084851
gonorrhoeae_GCA_008065015.2_V0_P	VirSorter2	gonorrhoeae	GCA_008065015.2	AP019853.2	463474	500266
gonorrhoeae_GCA_008065015.2_V1_P	VirSorter2	gonorrhoeae	GCA_008065015.2	AP019853.2	715324	744608
gonorrhoeae_GCA_008065015.2_V2_P	VirSorter2	gonorrhoeae	GCA_008065015.2	AP019853.2	1652368	1673399
gonorrhoeae_GCA_008065015.2_V3_P	VirSorter2	gonorrhoeae	GCA_008065015.2	AP019853.2	805306	816386
gonorrhoeae_GCA_008065015.2_V4_P	VirSorter2	gonorrhoeae	GCA_008065015.2	AP019853.2	1101946	1112154
gonorrhoeae_GCA_009650075.1_V0_P	VirSorter2	gonorrhoeae	GCA_009650075.1	CP045832.1	1242206	1297072
gonorrhoeae_GCA_009650075.1_V1_P	VirSorter2	gonorrhoeae	GCA_009650075.1	CP045832.1	651888	702841
gonorrhoeae_GCA_009650075.1_V2_P	VirSorter2	gonorrhoeae	GCA_009650075.1	CP045832.1	986639	1022031
gonorrhoeae_GCA_009650075.1_V3_P	VirSorter2	gonorrhoeae	GCA_009650075.1	CP045832.1	1607329	1627835
gonorrhoeae_GCA_009650075.1_V4_P	VirSorter2	gonorrhoeae	GCA_009650075.1	CP045832.1	589616	605484
gonorrhoeae_GCA_009650075.1_V5_P	VirSorter2	gonorrhoeae	GCA_009650075.1	CP045832.1	1226785	1241999
gonorrhoeae_GCA_009757005.1_V0_P	VirSorter2	gonorrhoeae	GCA_009757005.1	WHPL01000002.1	1642180	1693580
gonorrhoeae_GCA_009757005.1_V1_P	VirSorter2	gonorrhoeae	GCA_009757005.1	WHPL01000002.1	619288	664416
gonorrhoeae_GCA_009757005.1_V2_P	VirSorter2	gonorrhoeae	GCA_009757005.1	WHPL01000002.1	40808	82845
gonorrhoeae_GCA_009757005.1_V3_P	VirSorter2	gonorrhoeae	GCA_009757005.1	WHPL01000002.1	601738	619176
gonorrhoeae_GCA_009757005.1_V4_P	VirSorter2	gonorrhoeae	GCA_009757005.1	WHPL01000002.1	375737	387023
gonorrhoeae_GCA_009757025.1_V0_P	VirSorter2	gonorrhoeae	GCA_009757025.1	WHPK01000007.1	745655	780644
gonorrhoeae_GCA_009757025.1_V1_P	VirSorter2	gonorrhoeae	GCA_009757025.1	WHPK01000004.1	319657	369036
gonorrhoeae_GCA_009757025.1_V2_P	VirSorter2	gonorrhoeae	GCA_009757025.1	WHPK01000004.1	2	16796
gonorrhoeae_GCA_009757025.1_V3_P	VirSorter2	gonorrhoeae	GCA_009757025.1	WHPK01000004.1	307354	319564
gonorrhoeae_GCA_009757025.1_V4_P	VirSorter2	gonorrhoeae	GCA_009757025.1	WHPK01000003.1	381857	395716
gonorrhoeae_GCA_009757045.1_V0_P	VirSorter2	gonorrhoeae	GCA_009757045.1	WHPJ01000004.1	116488	135124
gonorrhoeae_GCA_009757045.1_V1_P	VirSorter2	gonorrhoeae	GCA_009757045.1	WHPJ01000003.1	333147	355451
gonorrhoeae_GCA_009757045.1_V2_P	VirSorter2	gonorrhoeae	GCA_009757045.1	WHPJ01000003.1	1358309	1377523
gonorrhoeae_GCA_009757045.1_V3_P	VirSorter2	gonorrhoeae	GCA_009757045.1	WHPJ01000002.1	415189	472159
gonorrhoeae_GCA_009757045.1_V4_P	VirSorter2	gonorrhoeae	GCA_009757045.1	WHPJ01000002.1	80140	99672
gonorrhoeae_GCA_009757045.1_V5_P	VirSorter2	gonorrhoeae	GCA_009757045.1	WHPJ01000002.1	402887	415096
gonorrhoeae_GCA_009757075.1_V0_P	VirSorter2	gonorrhoeae	GCA_009757075.1	WHPI01000005.1	607429	676169
gonorrhoeae_GCA_009757075.1_V1_P	VirSorter2	gonorrhoeae	GCA_009757075.1	WHPI01000005.1	45067	85665
gonorrhoeae_GCA_009757075.1_V2_P	VirSorter2	gonorrhoeae	GCA_009757075.1	WHPI01000005.1	378583	391238
gonorrhoeae_GCA_009757075.1_V3_P	VirSorter2	gonorrhoeae	GCA_009757075.1	WHPI01000003.1	333095	355400
gonorrhoeae_GCA_009757095.1_V0_F	VirSorter2	gonorrhoeae	GCA_009757095.1	WHPG01000005.1	3	11011
gonorrhoeae_GCA_009757095.1_V1_P	VirSorter2	gonorrhoeae	GCA_009757095.1	WHPG01000003.1	318966	341590
gonorrhoeae_GCA_009757095.1_V2_P	VirSorter2	gonorrhoeae	GCA_009757095.1	WHPG01000002.1	40600	81965
gonorrhoeae_GCA_009757095.1_V3_P	VirSorter2	gonorrhoeae	GCA_009757095.1	WHPG01000002.1	621482	644405
gonorrhoeae_GCA_009757095.1_V4_P	VirSorter2	gonorrhoeae	GCA_009757095.1	WHPG01000002.1	603932	621370
gonorrhoeae_GCA_009757095.1_V5_P	VirSorter2	gonorrhoeae	GCA_009757095.1	WHPG01000002.1	377920	389206
gonorrhoeae_GCA_011058635.1_V0_P	VirSorter2	gonorrhoeae	GCA_011058635.1	CP043812.1	1127439	1180042
gonorrhoeae_GCA_011058635.1_V1_P	VirSorter2	gonorrhoeae	GCA_011058635.1	CP043812.1	465898	500961
gonorrhoeae_GCA_011058635.1_V2_P	VirSorter2	gonorrhoeae	GCA_011058635.1	CP043812.1	1687928	1705337
gonorrhoeae_GCA_011058635.1_V3_P	VirSorter2	gonorrhoeae	GCA_011058635.1	CP043812.1	720594	735475
gonorrhoeae_GCA_011058655.1_V0_P	VirSorter2	gonorrhoeae	GCA_011058655.1	CP043816.1	465595	516196
gonorrhoeae_GCA_011058655.1_V1_P	VirSorter2	gonorrhoeae	GCA_011058655.1	CP043816.1	1115703	1159987
gonorrhoeae_GCA_011058655.1_V2_P	VirSorter2	gonorrhoeae	GCA_011058655.1	CP043816.1	1681593	1701621
gonorrhoeae_GCA_011058655.1_V3_P	VirSorter2	gonorrhoeae	GCA_011058655.1	CP043816.1	882572	905000
gonorrhoeae_GCA_011058675.1_V0_P	VirSorter2	gonorrhoeae	GCA_011058675.1	CP043871.1	1117959	1194098
gonorrhoeae_GCA_011058675.1_V1_P	VirSorter2	gonorrhoeae	GCA_011058675.1	CP043871.1	455513	523151
gonorrhoeae_GCA_011058675.1_V2_P	VirSorter2	gonorrhoeae	GCA_011058675.1	CP043871.1	719532	734412
gonorrhoeae_GCA_011058675.1_V3_P	VirSorter2	gonorrhoeae	GCA_011058675.1	CP043871.1	1686754	1698707
gonorrhoeae_GCA_900087615.2_V0_P	VirSorter2	gonorrhoeae	GCA_900087615.2	LT591904.1	536676	577168
gonorrhoeae_GCA_900087615.2_V1_P	VirSorter2	gonorrhoeae	GCA_900087615.2	LT591904.1	1106056	1149886
gonorrhoeae_GCA_900087615.2_V2_P	VirSorter2	gonorrhoeae	GCA_900087615.2	LT591904.1	1608868	1628052
gonorrhoeae_GCA_900087615.2_V3_P	VirSorter2	gonorrhoeae	GCA_900087615.2	LT591904.1	870771	888726
gonorrhoeae_GCA_900087625.2_V0_P	VirSorter2	gonorrhoeae	GCA_900087625.2	LT592146.1	1037712	1081557
gonorrhoeae_GCA_900087625.2_V1_P	VirSorter2	gonorrhoeae	GCA_900087625.2	LT592146.1	467717	501929
gonorrhoeae_GCA_900087625.2_V2_P	VirSorter2	gonorrhoeae	GCA_900087625.2	LT592146.1	800004	834511
gonorrhoeae_GCA_900087625.2_V3_P	VirSorter2	gonorrhoeae	GCA_900087625.2	LT592146.1	1603411	1628521
gonorrhoeae_GCA_900087635.2_V0_P	VirSorter2	gonorrhoeae	GCA_900087635.2	LT591897.1	452462	512043
gonorrhoeae_GCA_900087635.2_V1_P	VirSorter2	gonorrhoeae	GCA_900087635.2	LT591897.1	1135720	1195662
gonorrhoeae_GCA_900087635.2_V2_P	VirSorter2	gonorrhoeae	GCA_900087635.2	LT591897.1	1722808	1742545
gonorrhoeae_GCA_900087635.2_V3_P	VirSorter2	gonorrhoeae	GCA_900087635.2	LT591897.1	717548	746322
gonorrhoeae_GCA_900087635.2_V4_P	VirSorter2	gonorrhoeae	GCA_900087635.2	LT591897.1	802461	817624
gonorrhoeae_GCA_900087645.2_V0_P	VirSorter2	gonorrhoeae	GCA_900087645.2	LT592163.1	1175449	1227986
gonorrhoeae_GCA_900087645.2_V1_P	VirSorter2	gonorrhoeae	GCA_900087645.2	LT592163.1	535178	570511
gonorrhoeae_GCA_900087645.2_V2_P	VirSorter2	gonorrhoeae	GCA_900087645.2	LT592163.1	785168	808658
gonorrhoeae_GCA_900087645.2_V3_P	VirSorter2	gonorrhoeae	GCA_900087645.2	LT592163.1	1656267	1679644
gonorrhoeae_GCA_900087645.2_V4_P	VirSorter2	gonorrhoeae	GCA_900087645.2	LT592163.1	873847	890598
gonorrhoeae_GCA_900087685.2_V0_P	VirSorter2	gonorrhoeae	GCA_900087685.2	LT592161.1	567120	626037
gonorrhoeae_GCA_900087685.2_V1_P	VirSorter2	gonorrhoeae	GCA_900087685.2	LT592161.1	1230495	1274195
gonorrhoeae_GCA_900087685.2_V2_P	VirSorter2	gonorrhoeae	GCA_900087685.2	LT592161.1	1664870	1686409
gonorrhoeae_GCA_900087685.2_V3_P	VirSorter2	gonorrhoeae	GCA_900087685.2	LT592161.1	980345	998693
gonorrhoeae_GCA_900087685.2_V4_P	VirSorter2	gonorrhoeae	GCA_900087685.2	LT592161.1	1208602	1230393
gonorrhoeae_GCA_900087685.2_V5_P	VirSorter2	gonorrhoeae	GCA_900087685.2	LT592161.1	898373	909247
gonorrhoeae_GCA_900087715.2_V0_P	VirSorter2	gonorrhoeae	GCA_900087715.2	LT592153.1	1160830	1204890
gonorrhoeae_GCA_900087715.2_V1_P	VirSorter2	gonorrhoeae	GCA_900087715.2	LT592153.1	533874	574567
gonorrhoeae_GCA_900087715.2_V2_P	VirSorter2	gonorrhoeae	GCA_900087715.2	LT592153.1	1660413	1683794
gonorrhoeae_GCA_900087715.2_V3_P	VirSorter2	gonorrhoeae	GCA_900087715.2	LT592153.1	932831	943506
gonorrhoeae_GCA_900087725.2_V0_P	VirSorter2	gonorrhoeae	GCA_900087725.2	LT591910.1	1126002	1174330
gonorrhoeae_GCA_900087725.2_V1_P	VirSorter2	gonorrhoeae	GCA_900087725.2	LT591910.1	537423	579522
gonorrhoeae_GCA_900087725.2_V2_P	VirSorter2	gonorrhoeae	GCA_900087725.2	LT591910.1	1598019	1621910
gonorrhoeae_GCA_900087725.2_V3_P	VirSorter2	gonorrhoeae	GCA_900087725.2	LT591910.1	874908	890805
gonorrhoeae_GCA_900087725.2_V4_P	VirSorter2	gonorrhoeae	GCA_900087725.2	LT591910.1	1108297	1125795
gonorrhoeae_GCA_900087735.2_V0_P	VirSorter2	gonorrhoeae	GCA_900087735.2	LT592157.1	524903	596069
gonorrhoeae_GCA_900087735.2_V1_P	VirSorter2	gonorrhoeae	GCA_900087735.2	LT592157.1	1118608	1170994
gonorrhoeae_GCA_900087735.2_V2_P	VirSorter2	gonorrhoeae	GCA_900087735.2	LT592157.1	787316	810806
gonorrhoeae_GCA_900087735.2_V3_P	VirSorter2	gonorrhoeae	GCA_900087735.2	LT592157.1	1605848	1624895
gonorrhoeae_GCA_900087785.2_V0_P	VirSorter2	gonorrhoeae	GCA_900087785.2	LT591898.1	1106374	1168224
gonorrhoeae_GCA_900087785.2_V1_P	VirSorter2	gonorrhoeae	GCA_900087785.2	LT591898.1	537195	578513
gonorrhoeae_GCA_900087785.2_V2_P	VirSorter2	gonorrhoeae	GCA_900087785.2	LT591898.1	1597251	1620856
gonorrhoeae_GCA_900087785.2_V3_P	VirSorter2	gonorrhoeae	GCA_900087785.2	LT591898.1	873981	889878
gonorrhoeae_GCA_900087795.2_V0_P	VirSorter2	gonorrhoeae	GCA_900087795.2	LT592150.1	1177643	1229818
gonorrhoeae_GCA_900087795.2_V1_P	VirSorter2	gonorrhoeae	GCA_900087795.2	LT592150.1	533047	572749
gonorrhoeae_GCA_900087795.2_V2_P	VirSorter2	gonorrhoeae	GCA_900087795.2	LT592150.1	1657869	1679551
gonorrhoeae_GCA_900087795.2_V3_P	VirSorter2	gonorrhoeae	GCA_900087795.2	LT592150.1	928907	945960
gonorrhoeae_GCA_900087795.2_V4_P	VirSorter2	gonorrhoeae	GCA_900087795.2	LT592150.1	1160302	1177274
gonorrhoeae_GCA_900087795.2_V5_P	VirSorter2	gonorrhoeae	GCA_900087795.2	LT592150.1	1253705	1265916
gonorrhoeae_GCA_900087815.2_V0_P	VirSorter2	gonorrhoeae	GCA_900087815.2	LT592155.1	1103480	1151984
gonorrhoeae_GCA_900087815.2_V1_P	VirSorter2	gonorrhoeae	GCA_900087815.2	LT592155.1	534817	572728
gonorrhoeae_GCA_900087815.2_V2_P	VirSorter2	gonorrhoeae	GCA_900087815.2	LT592155.1	1603070	1626451
gonorrhoeae_GCA_900087815.2_V3_P	VirSorter2	gonorrhoeae	GCA_900087815.2	LT592155.1	870233	886130
gonorrhoeae_GCA_900087865.2_V0_P	VirSorter2	gonorrhoeae	GCA_900087865.2	LT591908.1	524958	593751
gonorrhoeae_GCA_900087865.2_V1_P	VirSorter2	gonorrhoeae	GCA_900087865.2	LT591908.1	1117459	1169269
gonorrhoeae_GCA_900087865.2_V2_P	VirSorter2	gonorrhoeae	GCA_900087865.2	LT591908.1	785522	809012
gonorrhoeae_GCA_900087865.2_V3_P	VirSorter2	gonorrhoeae	GCA_900087865.2	LT591908.1	1600265	1623991
gonorrhoeae_GCA_900087875.2_V0_P	VirSorter2	gonorrhoeae	GCA_900087875.2	LT591901.1	684021	752473
gonorrhoeae_GCA_900087875.2_V1_P	VirSorter2	gonorrhoeae	GCA_900087875.2	LT591901.1	1270720	1333901
gonorrhoeae_GCA_900087875.2_V2_P	VirSorter2	gonorrhoeae	GCA_900087875.2	LT591901.1	1893472	1909939
gonorrhoeae_GCA_900087875.2_V3_P	VirSorter2	gonorrhoeae	GCA_900087875.2	LT591901.1	946669	965369
gonorrhoeae_GCA_900087905.2_V0_P	VirSorter2	gonorrhoeae	GCA_900087905.2	LT592159.1	524607	595805
gonorrhoeae_GCA_900087905.2_V1_P	VirSorter2	gonorrhoeae	GCA_900087905.2	LT592159.1	1177806	1234905
gonorrhoeae_GCA_900087905.2_V2_P	VirSorter2	gonorrhoeae	GCA_900087905.2	LT592159.1	1671068	1693015
gonorrhoeae_GCA_900087905.2_V3_P	VirSorter2	gonorrhoeae	GCA_900087905.2	LT592159.1	875806	895357
gonorrhoeae_GCA_900087905.2_V4_P	VirSorter2	gonorrhoeae	GCA_900087905.2	LT592159.1	787155	810645
gonorrhoeae_GCA_900186875.1_V0_P	VirSorter2	gonorrhoeae	GCA_900186875.1	LT906440.1	589709	648627
gonorrhoeae_GCA_900186875.1_V1_P	VirSorter2	gonorrhoeae	GCA_900186875.1	LT906440.1	1253025	1301289
gonorrhoeae_GCA_900186875.1_V2_P	VirSorter2	gonorrhoeae	GCA_900186875.1	LT906440.1	1656341	1686141
gonorrhoeae_GCA_900186875.1_V3_P	VirSorter2	gonorrhoeae	GCA_900186875.1	LT906440.1	1002898	1021246
gonorrhoeae_GCA_900186875.1_V4_P	VirSorter2	gonorrhoeae	GCA_900186875.1	LT906440.1	1230154	1252923
gonorrhoeae_GCA_900186875.1_V5_P	VirSorter2	gonorrhoeae	GCA_900186875.1	LT906440.1	920937	931811
gonorrhoeae_GCA_900186875.1_V6_P	VirSorter2	gonorrhoeae	GCA_900186875.1	LT906440.1	1325934	1338143
gonorrhoeae_GCA_900186915.1_V0_P	VirSorter2	gonorrhoeae	GCA_900186915.1	LT906472.1	567011	619971
gonorrhoeae_GCA_900186915.1_V1_P	VirSorter2	gonorrhoeae	GCA_900186915.1	LT906472.1	1230354	1274057
gonorrhoeae_GCA_900186915.1_V2_P	VirSorter2	gonorrhoeae	GCA_900186915.1	LT906472.1	1663126	1684678
gonorrhoeae_GCA_900186915.1_V3_P	VirSorter2	gonorrhoeae	GCA_900186915.1	LT906472.1	976109	993297
gonorrhoeae_GCA_900186915.1_V4_P	VirSorter2	gonorrhoeae	GCA_900186915.1	LT906472.1	1207483	1230252
gonorrhoeae_GCA_900186935.1_V0_P	VirSorter2	gonorrhoeae	GCA_900186935.1	LT906437.1	524170	583823
gonorrhoeae_GCA_900186935.1_V1_P	VirSorter2	gonorrhoeae	GCA_900186935.1	LT906437.1	1118529	1174202
gonorrhoeae_GCA_900186935.1_V2_P	VirSorter2	gonorrhoeae	GCA_900186935.1	LT906437.1	787042	810532
gonorrhoeae_GCA_900186935.1_V3_P	VirSorter2	gonorrhoeae	GCA_900186935.1	LT906437.1	1605310	1624357
gonorrhoeae_GCA_900411635.1_V0_F	VirSorter2	gonorrhoeae	GCA_900411635.1	UOGM01000003.1	1	1092
gonorrhoeae_GCA_900411635.1_V1_P	VirSorter2	gonorrhoeae	GCA_900411635.1	LS999565.1	1403939	1459350
gonorrhoeae_GCA_900411635.1_V2_P	VirSorter2	gonorrhoeae	GCA_900411635.1	LS999565.1	822827	858919
gonorrhoeae_GCA_900411635.1_V3_P	VirSorter2	gonorrhoeae	GCA_900411635.1	LS999565.1	1075681	1105852
gonorrhoeae_GCA_900411635.1_V4_P	VirSorter2	gonorrhoeae	GCA_900411635.1	LS999565.1	457222	475182
gonorrhoeae_GCA_900411635.1_V5_P	VirSorter2	gonorrhoeae	GCA_900411635.1	LS999565.1	426050	437408
gonorrhoeae_GCA_900411645.1_V0_P	VirSorter2	gonorrhoeae	GCA_900411645.1	LS999566.1	1563164	1599256
gonorrhoeae_GCA_900411645.1_V1_P	VirSorter2	gonorrhoeae	GCA_900411645.1	LS999566.1	1816064	1850411
gonorrhoeae_GCA_900411645.1_V2_P	VirSorter2	gonorrhoeae	GCA_900411645.1	LS999566.1	2144307	2172802
gonorrhoeae_GCA_900411645.1_V3_P	VirSorter2	gonorrhoeae	GCA_900411645.1	LS999566.1	1197712	1215672
gonorrhoeae_GCA_900411645.1_V4_P	VirSorter2	gonorrhoeae	GCA_900411645.1	LS999566.1	1166540	1177898
gonorrhoeae_GCA_900453795.1_V0_P	VirSorter2	gonorrhoeae	GCA_900453795.1	UGQZ01000001.1	456579	513061
gonorrhoeae_GCA_900453795.1_V1_P	VirSorter2	gonorrhoeae	GCA_900453795.1	UGQZ01000001.1	1092435	1136344
gonorrhoeae_GCA_900453795.1_V2_P	VirSorter2	gonorrhoeae	GCA_900453795.1	UGQZ01000001.1	860704	893260
gonorrhoeae_GCA_900453795.1_V3_P	VirSorter2	gonorrhoeae	GCA_900453795.1	UGQZ01000001.1	1660470	1681693
gonorrhoeae_GCA_900453795.1_V4_P	VirSorter2	gonorrhoeae	GCA_900453795.1	UGQZ01000001.1	778811	794777
gonorrhoeae_GCA_900453825.1_V0_P	VirSorter2	gonorrhoeae	GCA_900453825.1	UGQX01000001.1	570870	638282
gonorrhoeae_GCA_900453825.1_V1_P	VirSorter2	gonorrhoeae	GCA_900453825.1	UGQX01000001.1	1151952	1197125
gonorrhoeae_GCA_900453825.1_V2_P	VirSorter2	gonorrhoeae	GCA_900453825.1	UGQX01000001.1	921653	946386
gonorrhoeae_GCA_900453825.1_V3_P	VirSorter2	gonorrhoeae	GCA_900453825.1	UGQX01000001.1	1703037	1721301
gonorrhoeae_GCA_900453915.1_V0_F	VirSorter2	gonorrhoeae	GCA_900453915.1	UATF01000014.1	1	12587
gonorrhoeae_GCA_900453915.1_V1_P	VirSorter2	gonorrhoeae	GCA_900453915.1	UATF01000009.1	1173469	1225123
gonorrhoeae_GCA_900453915.1_V2_P	VirSorter2	gonorrhoeae	GCA_900453915.1	UATF01000009.1	532878	581104
gonorrhoeae_GCA_900453915.1_V3_P	VirSorter2	gonorrhoeae	GCA_900453915.1	UATF01000009.1	783124	816631
gonorrhoeae_GCA_900453915.1_V4_P	VirSorter2	gonorrhoeae	GCA_900453915.1	UATF01000009.1	877344	888424
gonorrhoeae_GCA_900453915.1_V5_P	VirSorter2	gonorrhoeae	GCA_900453915.1	UATF01000009.1	1603349	1617281
gonorrhoeae_GCA_900453925.1_V0_P	VirSorter2	gonorrhoeae	GCA_900453925.1	UGRD01000001.1	566962	625879
gonorrhoeae_GCA_900453925.1_V1_P	VirSorter2	gonorrhoeae	GCA_900453925.1	UGRD01000001.1	1230328	1274028
gonorrhoeae_GCA_900453925.1_V2_P	VirSorter2	gonorrhoeae	GCA_900453925.1	UGRD01000001.1	1664688	1686227
gonorrhoeae_GCA_900453925.1_V3_P	VirSorter2	gonorrhoeae	GCA_900453925.1	UGRD01000001.1	980187	998535
gonorrhoeae_GCA_900453925.1_V4_P	VirSorter2	gonorrhoeae	GCA_900453925.1	UGRD01000001.1	1207456	1230226
gonorrhoeae_GCA_900453925.1_V5_P	VirSorter2	gonorrhoeae	GCA_900453925.1	UGRD01000001.1	898215	909089
gonorrhoeae_GCA_900453965.1_V0_P	VirSorter2	gonorrhoeae	GCA_900453965.1	UGRF01000001.1	972642	1022042
gonorrhoeae_GCA_900453965.1_V1_P	VirSorter2	gonorrhoeae	GCA_900453965.1	UGRF01000001.1	328051	367753
gonorrhoeae_GCA_900453965.1_V2_P	VirSorter2	gonorrhoeae	GCA_900453965.1	UGRF01000001.1	1452860	1474542
gonorrhoeae_GCA_900453965.1_V3_P	VirSorter2	gonorrhoeae	GCA_900453965.1	UGRF01000001.1	723911	740964
gonorrhoeae_GCA_900453965.1_V4_P	VirSorter2	gonorrhoeae	GCA_900453965.1	UGRF01000001.1	955302	972273
gonorrhoeae_GCA_900453985.1_V0_P	VirSorter2	gonorrhoeae	GCA_900453985.1	UGRM01000002.1	1036595	1081775
gonorrhoeae_GCA_900453985.1_V1_P	VirSorter2	gonorrhoeae	GCA_900453985.1	UGRM01000002.1	467576	499144
gonorrhoeae_GCA_900453985.1_V2_P	VirSorter2	gonorrhoeae	GCA_900453985.1	UGRM01000002.1	1603267	1628377
gonorrhoeae_GCA_900453985.1_V3_P	VirSorter2	gonorrhoeae	GCA_900453985.1	UGRM01000002.1	800391	819963
gonorrhoeae_GCA_900453995.1_V0_P	VirSorter2	gonorrhoeae	GCA_900453995.1	UGRL01000001.1	1103335	1151839
gonorrhoeae_GCA_900453995.1_V1_P	VirSorter2	gonorrhoeae	GCA_900453995.1	UGRL01000001.1	534672	572583
gonorrhoeae_GCA_900453995.1_V2_P	VirSorter2	gonorrhoeae	GCA_900453995.1	UGRL01000001.1	1602924	1626305
gonorrhoeae_GCA_900453995.1_V3_P	VirSorter2	gonorrhoeae	GCA_900453995.1	UGRL01000001.1	870088	885985
gonorrhoeae_GCA_900454035.1_V0_P	VirSorter2	gonorrhoeae	GCA_900454035.1	UGRE01000003.1	1116425	1159135
gonorrhoeae_GCA_900454035.1_V1_P	VirSorter2	gonorrhoeae	GCA_900454035.1	UGRE01000003.1	466127	499196
gonorrhoeae_GCA_900454035.1_V2_P	VirSorter2	gonorrhoeae	GCA_900454035.1	UGRE01000003.1	867674	896491
gonorrhoeae_GCA_900454035.1_V3_P	VirSorter2	gonorrhoeae	GCA_900454035.1	UGRE01000003.1	1657685	1682365
gonorrhoeae_GCA_900454035.1_V4_P	VirSorter2	gonorrhoeae	GCA_900454035.1	UGRE01000003.1	1097735	1115907
gonorrhoeae_GCA_900454055.1_V0_P	VirSorter2	gonorrhoeae	GCA_900454055.1	UGRK01000002.1	2113853	2186204
gonorrhoeae_GCA_900454055.1_V1_P	VirSorter2	gonorrhoeae	GCA_900454055.1	UGRK01000002.1	283663	308456
gonorrhoeae_GCA_900454055.1_V2_P	VirSorter2	gonorrhoeae	GCA_900454055.1	UGRK01000002.1	1062217	1086861
gonorrhoeae_GCA_900454055.1_V3_P	VirSorter2	gonorrhoeae	GCA_900454055.1	UGRK01000002.1	201242	212584
gonorrhoeae_GCA_900454065.1_V0_P	VirSorter2	gonorrhoeae	GCA_900454065.1	UGRJ01000003.1	1032613	1097065
gonorrhoeae_GCA_900454065.1_V1_P	VirSorter2	gonorrhoeae	GCA_900454065.1	UGRJ01000003.1	454553	494689
gonorrhoeae_GCA_900454065.1_V2_P	VirSorter2	gonorrhoeae	GCA_900454065.1	UGRJ01000003.1	1601348	1624408
gonorrhoeae_GCA_900454065.1_V3_P	VirSorter2	gonorrhoeae	GCA_900454065.1	UGRJ01000003.1	805414	818031
gonorrhoeae_GCA_900454075.1_V0_P	VirSorter2	gonorrhoeae	GCA_900454075.1	UGRI01000001.1	1169395	1231772
gonorrhoeae_GCA_900454075.1_V1_P	VirSorter2	gonorrhoeae	GCA_900454075.1	UGRI01000001.1	528103	559420
gonorrhoeae_GCA_900454075.1_V2_P	VirSorter2	gonorrhoeae	GCA_900454075.1	UGRI01000001.1	376398	401625
gonorrhoeae_GCA_900454075.1_V3_P	VirSorter2	gonorrhoeae	GCA_900454075.1	UGRI01000001.1	935918	955349
gonorrhoeae_GCA_900454075.1_V4_P	VirSorter2	gonorrhoeae	GCA_900454075.1	UGRI01000001.1	344580	359418
gonorrhoeae_GCA_900454075.1_V5_P	VirSorter2	gonorrhoeae	GCA_900454075.1	UGRI01000001.1	559599	572373
gonorrhoeae_GCA_900454085.1_V0_P	VirSorter2	gonorrhoeae	GCA_900454085.1	UGRA01000001.1	453985	504057
gonorrhoeae_GCA_900454085.1_V1_P	VirSorter2	gonorrhoeae	GCA_900454085.1	UGRA01000001.1	862767	893610
gonorrhoeae_GCA_900454085.1_V2_P	VirSorter2	gonorrhoeae	GCA_900454085.1	UGRA01000001.1	1610052	1638070
gonorrhoeae_GCA_900454105.1_V0_P	VirSorter2	gonorrhoeae	GCA_900454105.1	UGRB01000001.1	1130437	1196627
gonorrhoeae_GCA_900454105.1_V1_P	VirSorter2	gonorrhoeae	GCA_900454105.1	UGRB01000001.1	85604	135146
gonorrhoeae_GCA_900454105.1_V2_P	VirSorter2	gonorrhoeae	GCA_900454105.1	UGRB01000001.1	493758	527787
gonorrhoeae_GCA_900454105.1_V3_P	VirSorter2	gonorrhoeae	GCA_900454105.1	UGRB01000001.1	891543	922250
gonorrhoeae_GCA_900454105.1_V4_P	VirSorter2	gonorrhoeae	GCA_900454105.1	UGRB01000001.1	431916	444125
gonorrhoeae_GCA_900454155.1_V0_P	VirSorter2	gonorrhoeae	GCA_900454155.1	UGRG01000001.1	524829	593622
gonorrhoeae_GCA_900454155.1_V1_P	VirSorter2	gonorrhoeae	GCA_900454155.1	UGRG01000001.1	1117344	1169152
gonorrhoeae_GCA_900454155.1_V2_P	VirSorter2	gonorrhoeae	GCA_900454155.1	UGRG01000001.1	785401	808891
gonorrhoeae_GCA_900454155.1_V3_P	VirSorter2	gonorrhoeae	GCA_900454155.1	UGRG01000001.1	1600157	1623882
gonorrhoeae_GCA_900454165.1_V0_P	VirSorter2	gonorrhoeae	GCA_900454165.1	UGRH01000001.1	1000231	1063379
gonorrhoeae_GCA_900454165.1_V1_P	VirSorter2	gonorrhoeae	GCA_900454165.1	UGRH01000001.1	409279	465017
gonorrhoeae_GCA_900454165.1_V2_P	VirSorter2	gonorrhoeae	GCA_900454165.1	UGRH01000001.1	668372	691861
gonorrhoeae_GCA_900454165.1_V3_P	VirSorter2	gonorrhoeae	GCA_900454165.1	UGRH01000001.1	2112459	2128938
gonorrhoeae_GCA_900454165.1_V4_P	VirSorter2	gonorrhoeae	GCA_900454165.1	UGRH01000001.1	2081537	2092645
gonorrhoeae_GCA_900454185.1_V0_P	VirSorter2	gonorrhoeae	GCA_900454185.1	UGRC01000001.1	88755	170916
gonorrhoeae_GCA_900454185.1_V1_P	VirSorter2	gonorrhoeae	GCA_900454185.1	UGRC01000001.1	1706507	1778067
gonorrhoeae_GCA_900454185.1_V2_P	VirSorter2	gonorrhoeae	GCA_900454185.1	UGRC01000001.1	684415	704152
gonorrhoeae_GCA_900454185.1_V3_P	VirSorter2	gonorrhoeae	GCA_900454185.1	UGRC01000001.1	1971588	2000362
gonorrhoeae_GCA_900454185.1_V4_P	VirSorter2	gonorrhoeae	GCA_900454185.1	UGRC01000001.1	2056501	2071664
gonorrhoeae_GCA_900637245.1_V0_P	VirSorter2	gonorrhoeae	GCA_900637245.1	LR134358.1	1002813	1078077
gonorrhoeae_GCA_900637245.1_V1_P	VirSorter2	gonorrhoeae	GCA_900637245.1	LR134358.1	434518	481703
gonorrhoeae_GCA_900637245.1_V2_P	VirSorter2	gonorrhoeae	GCA_900637245.1	LR134358.1	765324	794269
gonorrhoeae_GCA_900637245.1_V3_P	VirSorter2	gonorrhoeae	GCA_900637245.1	LR134358.1	2125586	2144635
gonorrhoeae_GCA_900637245.1_V4_P	VirSorter2	gonorrhoeae	GCA_900637245.1	LR134358.1	2095731	2108448
lactamica_GCA_000196295.1_V0_P	VirSorter2	lactamica	GCA_000196295.1	FN995097.1	266625	338515
lactamica_GCA_000196295.1_V1_P	VirSorter2	lactamica	GCA_000196295.1	FN995097.1	2115755	2127127
lactamica_GCA_000196295.1_V2_P	VirSorter2	lactamica	GCA_000196295.1	FN995097.1	338583	349907
lactamica_GCA_000741965.1_V0_P	VirSorter2	lactamica	GCA_000741965.1	KN046803.1	455600	512068
lactamica_GCA_002022745.1_V0_P	VirSorter2	lactamica	GCA_002022745.1	CP019894.1	1347759	1486202
lactamica_GCA_003351565.1_V0_P	VirSorter2	lactamica	GCA_003351565.1	CP031253.1	781825	890974
lactamica_GCA_003351565.1_V1_P	VirSorter2	lactamica	GCA_003351565.1	CP031253.1	1476721	1551691
lactamica_GCA_003351565.1_V2_P	VirSorter2	lactamica	GCA_003351565.1	CP031253.1	2014691	2080559
lactamica_GCA_003351565.1_V3_P	VirSorter2	lactamica	GCA_003351565.1	CP031253.1	704910	760841
lactamica_GCA_900454095.1_V0_F	VirSorter2	lactamica	GCA_900454095.1	UGRN01000002.1	551	2423
lactamica_GCA_900454095.1_V1_P	VirSorter2	lactamica	GCA_900454095.1	UGRN01000001.1	649180	746763
lactamica_GCA_900454145.1_V0_P	VirSorter2	lactamica	GCA_900454145.1	UGRO01000002.1	685407	743222
lactamica_GCA_901482445.1_V0_P	VirSorter2	lactamica	GCA_901482445.1	LR590477.1	461814	518282
meningitidis_GCA_000008805.1_V0_P	VirSorter2	meningitidis	GCA_000008805.1	AE002098.2	1098337	1162248
meningitidis_GCA_000008805.1_V1_P	VirSorter2	meningitidis	GCA_000008805.1	AE002098.2	2220831	2236246
meningitidis_GCA_000009105.1_V0_P	VirSorter2	meningitidis	GCA_000009105.1	AL157959.1	1764323	1819904
meningitidis_GCA_000009105.1_V1_P	VirSorter2	meningitidis	GCA_000009105.1	AL157959.1	1213855	1255990
meningitidis_GCA_000009105.1_V2_P	VirSorter2	meningitidis	GCA_000009105.1	AL157959.1	291661	309114
meningitidis_GCA_000009465.1_V0_P	VirSorter2	meningitidis	GCA_000009465.1	AM421808.1	849433	899631
meningitidis_GCA_000009465.1_V1_P	VirSorter2	meningitidis	GCA_000009465.1	AM421808.1	1032523	1056200
meningitidis_GCA_000009465.1_V2_P	VirSorter2	meningitidis	GCA_000009465.1	AM421808.1	282378	294509
meningitidis_GCA_000014105.1_V0_P	VirSorter2	meningitidis	GCA_000014105.1	CP000381.1	996773	1047929
meningitidis_GCA_000026965.1_V0_P	VirSorter2	meningitidis	GCA_000026965.1	FM999788.1	1271697	1313557
meningitidis_GCA_000026965.1_V1_P	VirSorter2	meningitidis	GCA_000026965.1	FM999788.1	1443641	1483335
meningitidis_GCA_000083565.1_V0_P	VirSorter2	meningitidis	GCA_000083565.1	AM889136.1	947076	1002270
meningitidis_GCA_000083565.1_V1_P	VirSorter2	meningitidis	GCA_000083565.1	AM889136.1	810253	865843
meningitidis_GCA_000152165.1_V0_P	VirSorter2	meningitidis	GCA_000152165.1	CP001561.1	975739	1064694
meningitidis_GCA_000152165.1_V1_P	VirSorter2	meningitidis	GCA_000152165.1	CP001561.1	1066192	1104656
meningitidis_GCA_000152165.1_V2_P	VirSorter2	meningitidis	GCA_000152165.1	CP001561.1	2195598	2206575
meningitidis_GCA_000191425.1_V0_P	VirSorter2	meningitidis	GCA_000191425.1	CP002419.1	858037	908228
meningitidis_GCA_000191425.1_V1_P	VirSorter2	meningitidis	GCA_000191425.1	CP002419.1	1041389	1062811
meningitidis_GCA_000191425.1_V2_P	VirSorter2	meningitidis	GCA_000191425.1	CP002419.1	2136311	2151516
meningitidis_GCA_000191445.1_V0_P	VirSorter2	meningitidis	GCA_000191445.1	CP002420.1	1159674	1211886
meningitidis_GCA_000191445.1_V1_P	VirSorter2	meningitidis	GCA_000191445.1	CP002420.1	2186362	2204770
meningitidis_GCA_000191465.1_V0_P	VirSorter2	meningitidis	GCA_000191465.1	CP002421.1	1156154	1189628
meningitidis_GCA_000191465.1_V1_P	VirSorter2	meningitidis	GCA_000191465.1	CP002421.1	2170819	2188371
meningitidis_GCA_000191485.1_V0_P	VirSorter2	meningitidis	GCA_000191485.1	CP002422.1	1105520	1153678
meningitidis_GCA_000191485.1_V1_P	VirSorter2	meningitidis	GCA_000191485.1	CP002422.1	934580	975986
meningitidis_GCA_000191485.1_V2_P	VirSorter2	meningitidis	GCA_000191485.1	CP002422.1	1934748	1949351
meningitidis_GCA_000191505.1_V0_P	VirSorter2	meningitidis	GCA_000191505.1	CP002423.1	1150068	1209005
meningitidis_GCA_000191525.1_V0_P	VirSorter2	meningitidis	GCA_000191525.1	CP002424.1	1146348	1183627
meningitidis_GCA_000191525.1_V1_P	VirSorter2	meningitidis	GCA_000191525.1	CP002424.1	2196260	2206541
meningitidis_GCA_000191525.1_V2_P	VirSorter2	meningitidis	GCA_000191525.1	CP002424.1	2086194	2096521
meningitidis_GCA_000253215.1_V0_P	VirSorter2	meningitidis	GCA_000253215.1	FR774048.1	1524248	1582189
meningitidis_GCA_000253215.1_V1_P	VirSorter2	meningitidis	GCA_000253215.1	FR774048.1	1852014	1907729
meningitidis_GCA_000253215.1_V2_P	VirSorter2	meningitidis	GCA_000253215.1	FR774048.1	982589	1023711
meningitidis_GCA_000253215.1_V3_P	VirSorter2	meningitidis	GCA_000253215.1	FR774048.1	53796	68399
meningitidis_GCA_000626595.1_V0_P	VirSorter2	meningitidis	GCA_000626595.1	CP007524.1	1760498	1819527
meningitidis_GCA_000626595.1_V1_P	VirSorter2	meningitidis	GCA_000626595.1	CP007524.1	1220226	1261300
meningitidis_GCA_000626595.1_V2_P	VirSorter2	meningitidis	GCA_000626595.1	CP007524.1	289611	307063
meningitidis_GCA_000626595.1_V3_P	VirSorter2	meningitidis	GCA_000626595.1	CP007524.1	2112717	2123042
meningitidis_GCA_000785065.1_V0_P	VirSorter2	meningitidis	GCA_000785065.1	JRET01000004.1	847863	892481
meningitidis_GCA_000785065.1_V1_P	VirSorter2	meningitidis	GCA_000785065.1	JRET01000004.1	1024796	1047901
meningitidis_GCA_000785075.1_V0_P	VirSorter2	meningitidis	GCA_000785075.1	JREU01000001.1	1136989	1176364
meningitidis_GCA_000785075.1_V1_P	VirSorter2	meningitidis	GCA_000785075.1	JREU01000001.1	1306807	1329925
meningitidis_GCA_000787195.2_V0_P	VirSorter2	meningitidis	GCA_000787195.2	CP016684.1	1674336	1729888
meningitidis_GCA_000787195.2_V1_P	VirSorter2	meningitidis	GCA_000787195.2	CP016684.1	1856604	1880243
meningitidis_GCA_000800235.1_V0_P	VirSorter2	meningitidis	GCA_000800235.1	CP009418.1	218248	272771
meningitidis_GCA_000800235.1_V1_P	VirSorter2	meningitidis	GCA_000800235.1	CP009418.1	50760	95256
meningitidis_GCA_000800235.1_V2_P	VirSorter2	meningitidis	GCA_000800235.1	CP009418.1	1392453	1406424
meningitidis_GCA_000800275.1_V0_P	VirSorter2	meningitidis	GCA_000800275.1	CP009419.1	1136662	1176152
meningitidis_GCA_000800275.1_V1_P	VirSorter2	meningitidis	GCA_000800275.1	CP009419.1	1307041	1330630
meningitidis_GCA_000800275.1_V2_P	VirSorter2	meningitidis	GCA_000800275.1	CP009419.1	651368	671399
meningitidis_GCA_000800315.1_V0_P	VirSorter2	meningitidis	GCA_000800315.1	CP009420.1	924705	974738
meningitidis_GCA_000800315.1_V1_P	VirSorter2	meningitidis	GCA_000800315.1	CP009420.1	1106860	1132071
meningitidis_GCA_000800355.1_V0_P	VirSorter2	meningitidis	GCA_000800355.1	CP009421.1	799963	844955
meningitidis_GCA_000800355.1_V1_P	VirSorter2	meningitidis	GCA_000800355.1	CP009421.1	977850	1001490
meningitidis_GCA_000800415.1_V0_P	VirSorter2	meningitidis	GCA_000800415.1	CP009422.1	1726068	1764911
meningitidis_GCA_000800415.1_V1_P	VirSorter2	meningitidis	GCA_000800415.1	CP009422.1	1899655	1921341
meningitidis_GCA_000800415.1_V2_P	VirSorter2	meningitidis	GCA_000800415.1	CP009422.1	819363	833638
meningitidis_GCA_000816165.1_V0_P	VirSorter2	meningitidis	GCA_000816165.1	CP006869.1	248250	306826
meningitidis_GCA_001029815.1_V0_P	VirSorter2	meningitidis	GCA_001029815.1	CP007667.1	1270830	1319902
meningitidis_GCA_001029815.1_V1_P	VirSorter2	meningitidis	GCA_001029815.1	CP007667.1	1452505	1476020
meningitidis_GCA_001029815.1_V2_P	VirSorter2	meningitidis	GCA_001029815.1	CP007667.1	373953	387398
meningitidis_GCA_001029835.1_V0_P	VirSorter2	meningitidis	GCA_001029835.1	CP007668.1	2062536	2105823
meningitidis_GCA_001029835.1_V1_P	VirSorter2	meningitidis	GCA_001029835.1	CP007668.1	1132208	1148444
meningitidis_GCA_001697105.1_V0_P	VirSorter2	meningitidis	GCA_001697105.1	CP012391.1	1720495	1753969
meningitidis_GCA_001697105.1_V1_P	VirSorter2	meningitidis	GCA_001697105.1	CP012391.1	2179301	2189402
meningitidis_GCA_001697105.1_V2_P	VirSorter2	meningitidis	GCA_001697105.1	CP012391.1	1876077	1891919
meningitidis_GCA_001697125.1_V0_P	VirSorter2	meningitidis	GCA_001697125.1	CP012392.1	1156758	1219065
meningitidis_GCA_001697125.1_V1_P	VirSorter2	meningitidis	GCA_001697125.1	CP012392.1	1812084	1825629
meningitidis_GCA_001697165.1_V0_P	VirSorter2	meningitidis	GCA_001697165.1	CP012393.1	1364530	1455898
meningitidis_GCA_001697165.1_V1_P	VirSorter2	meningitidis	GCA_001697165.1	CP012393.1	851159	898045
meningitidis_GCA_001697165.1_V2_P	VirSorter2	meningitidis	GCA_001697165.1	CP012393.1	1028180	1051805
meningitidis_GCA_001697165.1_V3_P	VirSorter2	meningitidis	GCA_001697165.1	CP012393.1	2157895	2172213
meningitidis_GCA_001697165.1_V4_P	VirSorter2	meningitidis	GCA_001697165.1	CP012393.1	380003	391399
meningitidis_GCA_001697205.1_V0_P	VirSorter2	meningitidis	GCA_001697205.1	CP012394.1	1365262	1421741
meningitidis_GCA_001697205.1_V1_P	VirSorter2	meningitidis	GCA_001697205.1	CP012394.1	845268	899484
meningitidis_GCA_001697205.1_V2_P	VirSorter2	meningitidis	GCA_001697205.1	CP012394.1	1025859	1049311
meningitidis_GCA_001697305.1_V0_P	VirSorter2	meningitidis	GCA_001697305.1	CP016627.1	2015326	2069699
meningitidis_GCA_001697305.1_V1_P	VirSorter2	meningitidis	GCA_001697305.1	CP016627.1	1852993	1874067
meningitidis_GCA_001697325.1_V0_P	VirSorter2	meningitidis	GCA_001697325.1	CP016645.1	1510872	1565245
meningitidis_GCA_001697325.1_V1_P	VirSorter2	meningitidis	GCA_001697325.1	CP016645.1	1348539	1369613
meningitidis_GCA_001697345.1_V0_P	VirSorter2	meningitidis	GCA_001697345.1	CP016646.1	1682742	1732246
meningitidis_GCA_001697345.1_V1_P	VirSorter2	meningitidis	GCA_001697345.1	CP016646.1	616181	628952
meningitidis_GCA_001697365.1_V0_P	VirSorter2	meningitidis	GCA_001697365.1	CP016647.1	664281	723902
meningitidis_GCA_001697365.1_V1_P	VirSorter2	meningitidis	GCA_001697365.1	CP016647.1	1782476	1795247
meningitidis_GCA_001697365.1_V2_P	VirSorter2	meningitidis	GCA_001697365.1	CP016647.1	1414033	1424058
meningitidis_GCA_001697385.1_V0_P	VirSorter2	meningitidis	GCA_001697385.1	CP016648.1	2011027	2065246
meningitidis_GCA_001697385.1_V1_P	VirSorter2	meningitidis	GCA_001697385.1	CP016648.1	1848709	1869771
meningitidis_GCA_001697385.1_V2_P	VirSorter2	meningitidis	GCA_001697385.1	CP016648.1	321716	342611
meningitidis_GCA_001697405.1_V0_P	VirSorter2	meningitidis	GCA_001697405.1	CP016649.1	2125211	2164042
meningitidis_GCA_001697405.1_V1_P	VirSorter2	meningitidis	GCA_001697405.1	CP016649.1	127983	151572
meningitidis_GCA_001697425.1_V0_P	VirSorter2	meningitidis	GCA_001697425.1	CP016650.1	483019	537392
meningitidis_GCA_001697425.1_V1_P	VirSorter2	meningitidis	GCA_001697425.1	CP016650.1	320685	341759
meningitidis_GCA_001697445.1_V0_P	VirSorter2	meningitidis	GCA_001697445.1	CP016651.1	1445493	1499635
meningitidis_GCA_001697445.1_V1_P	VirSorter2	meningitidis	GCA_001697445.1	CP016651.1	173276	203988
meningitidis_GCA_001697445.1_V2_P	VirSorter2	meningitidis	GCA_001697445.1	CP016651.1	1283140	1304189
meningitidis_GCA_001697465.1_V0_P	VirSorter2	meningitidis	GCA_001697465.1	CP016652.1	979062	1033281
meningitidis_GCA_001697465.1_V1_P	VirSorter2	meningitidis	GCA_001697465.1	CP016652.1	816927	837753
meningitidis_GCA_001697465.1_V2_P	VirSorter2	meningitidis	GCA_001697465.1	CP016652.1	1452933	1474532
meningitidis_GCA_001697485.1_V0_P	VirSorter2	meningitidis	GCA_001697485.1	CP016653.1	226542	275135
meningitidis_GCA_001697485.1_V1_P	VirSorter2	meningitidis	GCA_001697485.1	CP016653.1	400613	424202
meningitidis_GCA_001697505.1_V0_P	VirSorter2	meningitidis	GCA_001697505.1	CP016654.1	1280297	1339918
meningitidis_GCA_001697505.1_V1_P	VirSorter2	meningitidis	GCA_001697505.1	CP016654.1	215308	226723
meningitidis_GCA_001697505.1_V2_P	VirSorter2	meningitidis	GCA_001697505.1	CP016654.1	2029738	2039763
meningitidis_GCA_001697525.1_V0_P	VirSorter2	meningitidis	GCA_001697525.1	CP016655.1	979283	1033656
meningitidis_GCA_001697525.1_V1_P	VirSorter2	meningitidis	GCA_001697525.1	CP016655.1	816950	838024
meningitidis_GCA_001697545.1_V0_P	VirSorter2	meningitidis	GCA_001697545.1	CP016656.1	140888	195261
meningitidis_GCA_001697545.1_V1_P	VirSorter2	meningitidis	GCA_001697545.1	CP016656.1	2146967	2168054
meningitidis_GCA_001697545.1_V2_P	VirSorter2	meningitidis	GCA_001697545.1	CP016656.1	614181	635777
meningitidis_GCA_001697565.1_V0_P	VirSorter2	meningitidis	GCA_001697565.1	CP016657.1	504911	559130
meningitidis_GCA_001697565.1_V1_P	VirSorter2	meningitidis	GCA_001697565.1	CP016657.1	345057	367656
meningitidis_GCA_001697565.1_V2_P	VirSorter2	meningitidis	GCA_001697565.1	CP016657.1	978789	1000388
meningitidis_GCA_001697585.1_V0_P	VirSorter2	meningitidis	GCA_001697585.1	CP016658.1	137391	191535
meningitidis_GCA_001697585.1_V1_P	VirSorter2	meningitidis	GCA_001697585.1	CP016658.1	2150605	2171654
meningitidis_GCA_001697605.1_V0_P	VirSorter2	meningitidis	GCA_001697605.1	CP016659.1	634566	673397
meningitidis_GCA_001697605.1_V1_P	VirSorter2	meningitidis	GCA_001697605.1	CP016659.1	809985	833574
meningitidis_GCA_001697605.1_V2_P	VirSorter2	meningitidis	GCA_001697605.1	CP016659.1	1900852	1915170
meningitidis_GCA_001697625.1_V0_P	VirSorter2	meningitidis	GCA_001697625.1	CP016660.1	559245	609780
meningitidis_GCA_001697625.1_V1_P	VirSorter2	meningitidis	GCA_001697625.1	CP016660.1	1648449	1663324
meningitidis_GCA_001697645.1_V0_P	VirSorter2	meningitidis	GCA_001697645.1	CP016661.1	1716415	1770633
meningitidis_GCA_001697645.1_V1_P	VirSorter2	meningitidis	GCA_001697645.1	CP016661.1	1554032	1575081
meningitidis_GCA_001697665.1_V0_P	VirSorter2	meningitidis	GCA_001697665.1	CP016662.1	2150233	2173722
meningitidis_GCA_001697665.1_V1_P	VirSorter2	meningitidis	GCA_001697665.1	CP016662.1	1987880	2008929
meningitidis_GCA_001697685.1_V0_P	VirSorter2	meningitidis	GCA_001697685.1	CP016663.1	302683	357056
meningitidis_GCA_001697685.1_V1_P	VirSorter2	meningitidis	GCA_001697685.1	CP016663.1	142866	165477
meningitidis_GCA_001697705.1_V0_P	VirSorter2	meningitidis	GCA_001697705.1	CP016664.1	1815341	1854831
meningitidis_GCA_001697705.1_V1_P	VirSorter2	meningitidis	GCA_001697705.1	CP016664.1	1985765	2009329
meningitidis_GCA_001697725.1_V0_P	VirSorter2	meningitidis	GCA_001697725.1	CP016665.1	1580245	1619735
meningitidis_GCA_001697725.1_V1_P	VirSorter2	meningitidis	GCA_001697725.1	CP016665.1	1750634	1774224
meningitidis_GCA_001697725.1_V2_P	VirSorter2	meningitidis	GCA_001697725.1	CP016665.1	1097686	1117646
meningitidis_GCA_001697745.1_V0_P	VirSorter2	meningitidis	GCA_001697745.1	CP016666.1	1466262	1520478
meningitidis_GCA_001697745.1_V1_P	VirSorter2	meningitidis	GCA_001697745.1	CP016666.1	1303898	1324959
meningitidis_GCA_001697745.1_V2_P	VirSorter2	meningitidis	GCA_001697745.1	CP016666.1	213624	224411
meningitidis_GCA_001697765.1_V0_P	VirSorter2	meningitidis	GCA_001697765.1	CP016667.1	2016954	2071172
meningitidis_GCA_001697765.1_V1_P	VirSorter2	meningitidis	GCA_001697765.1	CP016667.1	1854601	1875650
meningitidis_GCA_001697785.1_V0_P	VirSorter2	meningitidis	GCA_001697785.1	CP016668.1	408297	449389
meningitidis_GCA_001697785.1_V1_P	VirSorter2	meningitidis	GCA_001697785.1	CP016668.1	582416	605980
meningitidis_GCA_001697805.1_V0_P	VirSorter2	meningitidis	GCA_001697805.1	CP016669.1	828417	867248
meningitidis_GCA_001697805.1_V1_P	VirSorter2	meningitidis	GCA_001697805.1	CP016669.1	1003878	1027480
meningitidis_GCA_001697825.1_V0_P	VirSorter2	meningitidis	GCA_001697825.1	CP016670.1	1616907	1671123
meningitidis_GCA_001697825.1_V1_P	VirSorter2	meningitidis	GCA_001697825.1	CP016670.1	1454554	1475603
meningitidis_GCA_001697845.1_V0_P	VirSorter2	meningitidis	GCA_001697845.1	CP016671.1	727383	787004
meningitidis_GCA_001697845.1_V1_P	VirSorter2	meningitidis	GCA_001697845.1	CP016671.1	1846000	1858771
meningitidis_GCA_001697845.1_V2_P	VirSorter2	meningitidis	GCA_001697845.1	CP016671.1	1476100	1486125
meningitidis_GCA_001697865.1_V0_P	VirSorter2	meningitidis	GCA_001697865.1	CP016672.1	1332228	1381860
meningitidis_GCA_001697865.1_V1_P	VirSorter2	meningitidis	GCA_001697865.1	CP016672.1	252702	267577
meningitidis_GCA_001697865.1_V2_P	VirSorter2	meningitidis	GCA_001697865.1	CP016672.1	613033	624491
meningitidis_GCA_001697885.1_V0_P	VirSorter2	meningitidis	GCA_001697885.1	CP016673.1	1545868	1585358
meningitidis_GCA_001697885.1_V1_P	VirSorter2	meningitidis	GCA_001697885.1	CP016673.1	1716292	1739868
meningitidis_GCA_001697905.1_V0_P	VirSorter2	meningitidis	GCA_001697905.1	CP016674.1	868633	907464
meningitidis_GCA_001697905.1_V1_P	VirSorter2	meningitidis	GCA_001697905.1	CP016674.1	1044115	1067704
meningitidis_GCA_001697925.1_V0_P	VirSorter2	meningitidis	GCA_001697925.1	CP016675.1	292811	333903
meningitidis_GCA_001697925.1_V1_P	VirSorter2	meningitidis	GCA_001697925.1	CP016675.1	466881	490470
meningitidis_GCA_001697945.1_V0_P	VirSorter2	meningitidis	GCA_001697945.1	CP016676.1	539505	593721
meningitidis_GCA_001697945.1_V1_P	VirSorter2	meningitidis	GCA_001697945.1	CP016676.1	378784	402254
meningitidis_GCA_001697965.1_V0_P	VirSorter2	meningitidis	GCA_001697965.1	CP016677.1	930558	969389
meningitidis_GCA_001697965.1_V1_P	VirSorter2	meningitidis	GCA_001697965.1	CP016677.1	1106022	1129598
meningitidis_GCA_001697985.1_V0_P	VirSorter2	meningitidis	GCA_001697985.1	CP016678.1	949803	1001960
meningitidis_GCA_001697985.1_V1_P	VirSorter2	meningitidis	GCA_001697985.1	CP016678.1	1127942	1151060
meningitidis_GCA_001698005.1_V0_P	VirSorter2	meningitidis	GCA_001698005.1	CP016679.1	1069159	1123532
meningitidis_GCA_001698005.1_V1_P	VirSorter2	meningitidis	GCA_001698005.1	CP016679.1	906825	927899
meningitidis_GCA_001698025.1_V0_P	VirSorter2	meningitidis	GCA_001698025.1	CP016680.1	457265	506950
meningitidis_GCA_001698025.1_V1_P	VirSorter2	meningitidis	GCA_001698025.1	CP016680.1	1551022	1565897
meningitidis_GCA_001698045.1_V0_P	VirSorter2	meningitidis	GCA_001698045.1	CP016644.1	759934	799297
meningitidis_GCA_001698045.1_V1_P	VirSorter2	meningitidis	GCA_001698045.1	CP016644.1	929797	952915
meningitidis_GCA_001698065.1_V0_P	VirSorter2	meningitidis	GCA_001698065.1	CP016681.1	1192360	1231192
meningitidis_GCA_001698065.1_V1_P	VirSorter2	meningitidis	GCA_001698065.1	CP016681.1	1367830	1391390
meningitidis_GCA_001698085.1_V0_P	VirSorter2	meningitidis	GCA_001698085.1	CP016682.1	1436788	1487323
meningitidis_GCA_001698085.1_V1_P	VirSorter2	meningitidis	GCA_001698085.1	CP016682.1	347424	362733
meningitidis_GCA_001698085.1_V2_P	VirSorter2	meningitidis	GCA_001698085.1	CP016682.1	715310	726804
meningitidis_GCA_001698105.1_V0_P	VirSorter2	meningitidis	GCA_001698105.1	CP016683.1	208767	262986
meningitidis_GCA_001698105.1_V1_P	VirSorter2	meningitidis	GCA_001698105.1	CP016683.1	42463	67504
meningitidis_GCA_001703675.1_V0_P	VirSorter2	meningitidis	GCA_001703675.1	CP016880.1	1943997	1983234
meningitidis_GCA_001703675.1_V1_P	VirSorter2	meningitidis	GCA_001703675.1	CP016880.1	2113837	2137023
meningitidis_GCA_001703695.1_V0_P	VirSorter2	meningitidis	GCA_001703695.1	CP016882.1	59	30504
meningitidis_GCA_001703695.1_V1_P	VirSorter2	meningitidis	GCA_001703695.1	CP016882.1	1994653	2015739
meningitidis_GCA_001703695.1_V2_P	VirSorter2	meningitidis	GCA_001703695.1	CP016882.1	2157003	2173013
meningitidis_GCA_001703715.1_V0_P	VirSorter2	meningitidis	GCA_001703715.1	CP016881.1	563051	617270
meningitidis_GCA_001703715.1_V1_P	VirSorter2	meningitidis	GCA_001703715.1	CP016881.1	396779	421794
meningitidis_GCA_001703715.1_V2_P	VirSorter2	meningitidis	GCA_001703715.1	CP016881.1	1036945	1058401
meningitidis_GCA_001703735.1_V0_P	VirSorter2	meningitidis	GCA_001703735.1	CP016883.1	1100035	1152501
meningitidis_GCA_001703735.1_V1_P	VirSorter2	meningitidis	GCA_001703735.1	CP016883.1	36447	49217
meningitidis_GCA_001703755.1_V0_P	VirSorter2	meningitidis	GCA_001703755.1	CP016884.1	1575307	1630763
meningitidis_GCA_001703755.1_V1_P	VirSorter2	meningitidis	GCA_001703755.1	CP016884.1	1412924	1433999
meningitidis_GCA_001703755.1_V2_P	VirSorter2	meningitidis	GCA_001703755.1	CP016884.1	321144	334551
meningitidis_GCA_001703775.1_V0_P	VirSorter2	meningitidis	GCA_001703775.1	CP016886.1	1948283	1987773
meningitidis_GCA_001703775.1_V1_P	VirSorter2	meningitidis	GCA_001703775.1	CP016886.1	2118677	2142241
meningitidis_GCA_001703795.1_V0_P	VirSorter2	meningitidis	GCA_001703795.1	CP016885.1	1943893	1982724
meningitidis_GCA_001703795.1_V1_P	VirSorter2	meningitidis	GCA_001703795.1	CP016885.1	2119328	2142892
meningitidis_GCA_001703795.1_V2_P	VirSorter2	meningitidis	GCA_001703795.1	CP016885.1	1032586	1051743
meningitidis_GCA_001750825.1_V0_P	VirSorter2	meningitidis	GCA_001750825.1	CP012694.1	1010561	1068307
meningitidis_GCA_001750825.1_V1_P	VirSorter2	meningitidis	GCA_001750825.1	CP012694.1	467338	509103
meningitidis_GCA_001750825.1_V2_P	VirSorter2	meningitidis	GCA_001750825.1	CP012694.1	1728694	1743297
meningitidis_GCA_001974965.1_V0_P	VirSorter2	meningitidis	GCA_001974965.1	CP015886.1	1263442	1302084
meningitidis_GCA_002071035.1_V0_P	VirSorter2	meningitidis	GCA_002071035.1	MJAV01000002.1	52855	96837
meningitidis_GCA_002071035.1_V1_P	VirSorter2	meningitidis	GCA_002071035.1	MJAV01000001.1	1284278	1332381
meningitidis_GCA_002071035.1_V2_P	VirSorter2	meningitidis	GCA_002071035.1	MJAV01000001.1	376418	386758
meningitidis_GCA_002073235.2_V0_P	VirSorter2	meningitidis	GCA_002073235.2	CP020401.2	1810531	1853680
meningitidis_GCA_002073235.2_V1_P	VirSorter2	meningitidis	GCA_002073235.2	CP020401.2	1641210	1682166
meningitidis_GCA_002073235.2_V2_P	VirSorter2	meningitidis	GCA_002073235.2	CP020401.2	1915380	1927555
meningitidis_GCA_002073235.2_V3_P	VirSorter2	meningitidis	GCA_002073235.2	CP020401.2	331075	341367
meningitidis_GCA_002073275.2_V0_P	VirSorter2	meningitidis	GCA_002073275.2	CP020402.2	1640720	1692917
meningitidis_GCA_002073275.2_V1_P	VirSorter2	meningitidis	GCA_002073275.2	CP020402.2	1811220	1851382
meningitidis_GCA_002073275.2_V2_P	VirSorter2	meningitidis	GCA_002073275.2	CP020402.2	521907	536127
meningitidis_GCA_002073555.2_V0_P	VirSorter2	meningitidis	GCA_002073555.2	CP020422.2	2076098	2128295
meningitidis_GCA_002073555.2_V1_P	VirSorter2	meningitidis	GCA_002073555.2	CP020422.2	2246597	2286759
meningitidis_GCA_002073555.2_V2_P	VirSorter2	meningitidis	GCA_002073555.2	CP020422.2	957297	971517
meningitidis_GCA_002073575.2_V0_P	VirSorter2	meningitidis	GCA_002073575.2	CP020420.2	278751	336532
meningitidis_GCA_002073575.2_V1_P	VirSorter2	meningitidis	GCA_002073575.2	CP020420.2	1908256	1960166
meningitidis_GCA_002073575.2_V2_P	VirSorter2	meningitidis	GCA_002073575.2	CP020420.2	1220021	1233628
meningitidis_GCA_002073595.2_V0_P	VirSorter2	meningitidis	GCA_002073595.2	CP020421.2	1152731	1203340
meningitidis_GCA_002073595.2_V1_P	VirSorter2	meningitidis	GCA_002073595.2	CP020421.2	54791	68994
meningitidis_GCA_002073595.2_V2_P	VirSorter2	meningitidis	GCA_002073595.2	CP020421.2	1958684	1968894
meningitidis_GCA_002073675.2_V0_P	VirSorter2	meningitidis	GCA_002073675.2	CP020423.2	2042686	2099449
meningitidis_GCA_002073675.2_V1_P	VirSorter2	meningitidis	GCA_002073675.2	CP020423.2	1876527	1917343
meningitidis_GCA_002073675.2_V2_P	VirSorter2	meningitidis	GCA_002073675.2	CP020423.2	1775299	1789493
meningitidis_GCA_002075815.1_V0_P	VirSorter2	meningitidis	GCA_002075815.1	CP017257.1	842022	891470
meningitidis_GCA_002075815.1_V1_P	VirSorter2	meningitidis	GCA_002075815.1	CP017257.1	1225174	1248812
meningitidis_GCA_002075815.1_V2_P	VirSorter2	meningitidis	GCA_002075815.1	CP017257.1	2131914	2146232
meningitidis_GCA_002082895.2_V0_P	VirSorter2	meningitidis	GCA_002082895.2	NBTU02000001.1	495416	542663
meningitidis_GCA_002082895.2_V1_P	VirSorter2	meningitidis	GCA_002082895.2	NBTU02000001.1	673464	697141
meningitidis_GCA_002082895.2_V2_P	VirSorter2	meningitidis	GCA_002082895.2	NBTU02000001.1	2117842	2130400
meningitidis_GCA_002307415.1_V0_F	VirSorter2	meningitidis	GCA_002307415.1	NTLY01000005.1	1	15509
meningitidis_GCA_002307415.1_V1_P	VirSorter2	meningitidis	GCA_002307415.1	NTLY01000002.1	1062684	1114436
meningitidis_GCA_002307415.1_V2_P	VirSorter2	meningitidis	GCA_002307415.1	NTLY01000002.1	1449823	1482086
meningitidis_GCA_002556585.1_V0_P	VirSorter2	meningitidis	GCA_002556585.1	CP023814.1	1955563	2011451
meningitidis_GCA_002556585.1_V1_P	VirSorter2	meningitidis	GCA_002556585.1	CP023814.1	934838	987411
meningitidis_GCA_002556585.1_V2_P	VirSorter2	meningitidis	GCA_002556585.1	CP023814.1	1317748	1341187
meningitidis_GCA_002556605.1_V0_P	VirSorter2	meningitidis	GCA_002556605.1	CP023813.1	1415539	1471427
meningitidis_GCA_002556605.1_V1_P	VirSorter2	meningitidis	GCA_002556605.1	CP023813.1	394822	447395
meningitidis_GCA_002556605.1_V2_P	VirSorter2	meningitidis	GCA_002556605.1	CP023813.1	777728	801167
meningitidis_GCA_002951575.1_V0_P	VirSorter2	meningitidis	GCA_002951575.1	CP018907.1	1308223	1361204
meningitidis_GCA_002951575.1_V1_P	VirSorter2	meningitidis	GCA_002951575.1	CP018907.1	926928	949671
meningitidis_GCA_002951575.1_V2_P	VirSorter2	meningitidis	GCA_002951575.1	CP018907.1	26582	37520
meningitidis_GCA_003355215.1_V0_P	VirSorter2	meningitidis	GCA_003355215.1	CP031334.1	1795358	1840032
meningitidis_GCA_003355215.1_V1_P	VirSorter2	meningitidis	GCA_003355215.1	CP031334.1	1620098	1671099
meningitidis_GCA_003355235.1_V0_P	VirSorter2	meningitidis	GCA_003355235.1	CP031335.1	1575089	1625988
meningitidis_GCA_003355235.1_V1_P	VirSorter2	meningitidis	GCA_003355235.1	CP031335.1	1756031	1779705
meningitidis_GCA_003355255.1_V0_P	VirSorter2	meningitidis	GCA_003355255.1	CP031336.1	1648241	1697802
meningitidis_GCA_003355255.1_V1_P	VirSorter2	meningitidis	GCA_003355255.1	CP031336.1	1284216	1306992
meningitidis_GCA_003355255.1_V2_P	VirSorter2	meningitidis	GCA_003355255.1	CP031336.1	2123977	2145575
meningitidis_GCA_003355275.1_V0_P	VirSorter2	meningitidis	GCA_003355275.1	CP031331.1	1415539	1471427
meningitidis_GCA_003355275.1_V1_P	VirSorter2	meningitidis	GCA_003355275.1	CP031331.1	394822	447395
meningitidis_GCA_003355275.1_V2_P	VirSorter2	meningitidis	GCA_003355275.1	CP031331.1	777728	801167
meningitidis_GCA_003355295.1_V0_P	VirSorter2	meningitidis	GCA_003355295.1	CP031332.1	1723267	1780070
meningitidis_GCA_003355295.1_V1_P	VirSorter2	meningitidis	GCA_003355295.1	CP031332.1	1552564	1604163
meningitidis_GCA_003355315.1_V0_P	VirSorter2	meningitidis	GCA_003355315.1	CP031324.1	1626563	1683744
meningitidis_GCA_003355315.1_V1_P	VirSorter2	meningitidis	GCA_003355315.1	CP031324.1	1995951	2022245
meningitidis_GCA_003355315.1_V2_P	VirSorter2	meningitidis	GCA_003355315.1	CP031324.1	1451361	1488916
meningitidis_GCA_003355315.1_V3_P	VirSorter2	meningitidis	GCA_003355315.1	CP031324.1	672363	686040
meningitidis_GCA_003355335.1_V0_P	VirSorter2	meningitidis	GCA_003355335.1	CP031326.1	239197	292758
meningitidis_GCA_003355335.1_V1_P	VirSorter2	meningitidis	GCA_003355335.1	CP031326.1	2058936	2081688
meningitidis_GCA_003355335.1_V2_P	VirSorter2	meningitidis	GCA_003355335.1	CP031326.1	1161029	1171307
meningitidis_GCA_003355355.1_V0_P	VirSorter2	meningitidis	GCA_003355355.1	CP031327.1	1870270	1923044
meningitidis_GCA_003355355.1_V1_P	VirSorter2	meningitidis	GCA_003355355.1	CP031327.1	51856	95831
meningitidis_GCA_003355355.1_V2_P	VirSorter2	meningitidis	GCA_003355355.1	CP031327.1	971128	985446
meningitidis_GCA_003355375.1_V0_P	VirSorter2	meningitidis	GCA_003355375.1	CP031328.1	716516	784052
meningitidis_GCA_003355375.1_V1_P	VirSorter2	meningitidis	GCA_003355375.1	CP031328.1	289231	302804
meningitidis_GCA_003355375.1_V2_P	VirSorter2	meningitidis	GCA_003355375.1	CP031328.1	700725	716443
meningitidis_GCA_003355375.1_V3_P	VirSorter2	meningitidis	GCA_003355375.1	CP031328.1	992791	1006111
meningitidis_GCA_003355375.1_V4_P	VirSorter2	meningitidis	GCA_003355375.1	CP031328.1	666111	677066
meningitidis_GCA_003355395.1_V0_P	VirSorter2	meningitidis	GCA_003355395.1	CP031329.1	566574	610793
meningitidis_GCA_003355395.1_V1_P	VirSorter2	meningitidis	GCA_003355395.1	CP031329.1	1794098	1809113
meningitidis_GCA_003355395.1_V2_P	VirSorter2	meningitidis	GCA_003355395.1	CP031329.1	61879	73871
meningitidis_GCA_003355415.1_V0_P	VirSorter2	meningitidis	GCA_003355415.1	CP031330.1	382216	436795
meningitidis_GCA_003355415.1_V1_P	VirSorter2	meningitidis	GCA_003355415.1	CP031330.1	1557646	1570703
meningitidis_GCA_003355435.1_V0_P	VirSorter2	meningitidis	GCA_003355435.1	CP031333.1	284315	334744
meningitidis_GCA_003355435.1_V1_P	VirSorter2	meningitidis	GCA_003355435.1	CP031333.1	1533261	1544667
meningitidis_GCA_008329765.1_V0_P	VirSorter2	meningitidis	GCA_008329765.1	CP021517.1	684334	745208
meningitidis_GCA_008330745.1_V0_P	VirSorter2	meningitidis	GCA_008330745.1	CP021516.1	685023	748135
meningitidis_GCA_008330765.1_V0_P	VirSorter2	meningitidis	GCA_008330765.1	CP021518.1	685835	748935
meningitidis_GCA_008330785.1_V0_P	VirSorter2	meningitidis	GCA_008330785.1	CP021519.1	684381	747517
meningitidis_GCA_008330805.1_V0_P	VirSorter2	meningitidis	GCA_008330805.1	CP021520.1	686516	735290
meningitidis_GCA_008330825.1_V0_P	VirSorter2	meningitidis	GCA_008330825.1	CP021521.1	705227	754029
meningitidis_GCA_008330845.1_V0_P	VirSorter2	meningitidis	GCA_008330845.1	CP021522.1	684350	747462
meningitidis_GCA_008330865.1_V0_P	VirSorter2	meningitidis	GCA_008330865.1	CP021523.1	688994	737708
meningitidis_GCA_008330885.1_V0_P	VirSorter2	meningitidis	GCA_008330885.1	CP021725.1	683917	732619
meningitidis_GCA_008330905.1_V0_P	VirSorter2	meningitidis	GCA_008330905.1	CP021724.1	685804	748916
meningitidis_GCA_008330925.1_V0_P	VirSorter2	meningitidis	GCA_008330925.1	CP021723.1	685045	748157
meningitidis_GCA_009664675.1_V0_P	VirSorter2	meningitidis	GCA_009664675.1	CP045960.1	692628	740330
meningitidis_GCA_009664695.1_V0_P	VirSorter2	meningitidis	GCA_009664695.1	CP045961.1	530536	569773
meningitidis_GCA_009664695.1_V1_P	VirSorter2	meningitidis	GCA_009664695.1	CP045961.1	701321	724464
meningitidis_GCA_009664695.1_V2_P	VirSorter2	meningitidis	GCA_009664695.1	CP045961.1	1809975	1825988
meningitidis_GCA_900453955.1_V0_P	VirSorter2	meningitidis	GCA_900453955.1	UGRP01000001.1	487609	541745
meningitidis_GCA_900453955.1_V1_P	VirSorter2	meningitidis	GCA_900453955.1	UGRP01000001.1	665642	699643
meningitidis_GCA_900453955.1_V2_P	VirSorter2	meningitidis	GCA_900453955.1	UGRP01000001.1	404185	422346
meningitidis_GCA_900454045.1_V0_P	VirSorter2	meningitidis	GCA_900454045.1	UGRQ01000002.1	845176	893447
meningitidis_GCA_900454045.1_V1_P	VirSorter2	meningitidis	GCA_900454045.1	UGRQ01000002.1	1020230	1058066
meningitidis_GCA_900454045.1_V2_P	VirSorter2	meningitidis	GCA_900454045.1	UGRQ01000002.1	2018197	2033505
meningitidis_GCA_900454135.1_V0_F	VirSorter2	meningitidis	GCA_900454135.1	UGRV01000003.1	3	6212
meningitidis_GCA_900454135.1_V1_F	VirSorter2	meningitidis	GCA_900454135.1	UGRV01000002.1	1	11164
meningitidis_GCA_900454135.1_V2_P	VirSorter2	meningitidis	GCA_900454135.1	UGRV01000001.1	686636	753560
meningitidis_GCA_900454135.1_V3_P	VirSorter2	meningitidis	GCA_900454135.1	UGRV01000001.1	1308391	1354103
meningitidis_GCA_900454135.1_V4_P	VirSorter2	meningitidis	GCA_900454135.1	UGRV01000001.1	1141643	1182542
meningitidis_GCA_900638555.1_V0_P	VirSorter2	meningitidis	GCA_900638555.1	LR134525.1	881615	932452
meningitidis_GCA_900638555.1_V1_P	VirSorter2	meningitidis	GCA_900638555.1	LR134525.1	331485	381395
meningitidis_GCA_900638555.1_V2_P	VirSorter2	meningitidis	GCA_900638555.1	LR134525.1	1823902	1837498
meningitidis_GCA_900638575.1_V0_P	VirSorter2	meningitidis	GCA_900638575.1	LR134522.1	1237564	1294706
meningitidis_GCA_900638575.1_V1_P	VirSorter2	meningitidis	GCA_900638575.1	LR134522.1	687301	737047
meningitidis_GCA_900638575.1_V2_P	VirSorter2	meningitidis	GCA_900638575.1	LR134522.1	1945715	1963168
meningitidis_GCA_900638575.1_V3_P	VirSorter2	meningitidis	GCA_900638575.1	LR134522.1	1581685	1592010
meningitidis_GCA_900638595.1_V0_P	VirSorter2	meningitidis	GCA_900638595.1	LR134528.1	1268161	1324996
meningitidis_GCA_900638595.1_V1_P	VirSorter2	meningitidis	GCA_900638595.1	LR134528.1	715616	756138
meningitidis_GCA_900638595.1_V2_P	VirSorter2	meningitidis	GCA_900638595.1	LR134528.1	1443812	1466906
meningitidis_GCA_900638595.1_V3_P	VirSorter2	meningitidis	GCA_900638595.1	LR134528.1	62692	73929
meningitidis_GCA_900638595.1_V4_P	VirSorter2	meningitidis	GCA_900638595.1	LR134528.1	1809946	1821510
meningitidis_GCA_900638605.1_V0_P	VirSorter2	meningitidis	GCA_900638605.1	LR134526.1	882679	935102
meningitidis_GCA_900638605.1_V1_P	VirSorter2	meningitidis	GCA_900638605.1	LR134526.1	1054063	1094225
meningitidis_GCA_900638605.1_V2_P	VirSorter2	meningitidis	GCA_900638605.1	LR134526.1	2070472	2084692
mucosa_GCA_900454435.1_V0_F	VirSorter2	mucosa	GCA_900454435.1	UGRT01000006.1	117	10238
mucosa_GCA_900454435.1_V1_F	VirSorter2	mucosa	GCA_900454435.1	UGRT01000004.1	160	15356
mucosa_GCA_900454435.1_V2_P	VirSorter2	mucosa	GCA_900454435.1	UGRT01000003.1	3	21278
mucosa_GCA_900454435.1_V3_P	VirSorter2	mucosa	GCA_900454435.1	UGRT01000002.1	503008	525336
mucosa_GCA_900454435.1_V4_P	VirSorter2	mucosa	GCA_900454435.1	UGRT01000001.1	1837925	1883910
polysaccharea_GCA_003355195.1_V0_P	VirSorter2	polysaccharea	GCA_003355195.1	CP031325.1	1988417	2024929
polysaccharea_GCA_003355195.1_V1_P	VirSorter2	polysaccharea	GCA_003355195.1	CP031325.1	1874211	1910865
sp014_GCA_005886145.1_V0_P	VirSorter2	sp014	GCA_005886145.1	CP040504.1	599729	662985
sp014_GCA_005886145.1_V1_P	VirSorter2	sp014	GCA_005886145.1	CP040504.1	854735	911554
sp10022_GCA_002327085.1_V0_P	VirSorter2	sp10022	GCA_002327085.1	CP023429.1	1004396	1072100
sp10022_GCA_002327085.1_V1_P	VirSorter2	sp10022	GCA_002327085.1	CP023429.1	666521	723857
sp10022_GCA_002327085.1_V2_P	VirSorter2	sp10022	GCA_002327085.1	CP023429.1	1690100	1750130
sp10022_GCA_002327085.1_V3_P	VirSorter2	sp10022	GCA_002327085.1	CP023429.1	1	17444
sp10022_GCA_002327085.1_V4_P	VirSorter2	sp10022	GCA_002327085.1	CP023429.1	2495927	2511904
spKEM_GCA_002237445.1_V0_P	VirSorter2	spKEM	GCA_002237445.1	CP022527.1	574050	631813
spKEM_GCA_002237445.1_V1_P	VirSorter2	spKEM	GCA_002237445.1	CP022527.1	502200	560685
subflava_GCA_003044935.1_V0_F	VirSorter2	subflava	GCA_003044935.1	POXP01000006.1	2	8900
subflava_GCA_003044935.1_V1_P	VirSorter2	subflava	GCA_003044935.1	POXP01000001.1	744442	757617
subflava_GCA_003351665.1_V0_P	VirSorter2	subflava	GCA_003351665.1	CP031251.1	1157676	1177181
subflava_GCA_005221305.1_V0_P	VirSorter2	subflava	GCA_005221305.1	CP039887.1	1073936	1090669
weaveri_GCA_900086555.1_V0_P	VirSorter2	weaveri	GCA_900086555.1	LT571436.1	859093	927422
weaveri_GCA_900638685.1_V0_P	VirSorter2	weaveri	GCA_900638685.1	LR134533.1	471284	528490
weaveri_GCA_900638685.1_V1_P	VirSorter2	weaveri	GCA_900638685.1	LR134533.1	115877	167543
zalophi_GCA_008807015.1_V0_P	VirSorter2	zalophi	GCA_008807015.1	CP031700.1	860903	873284
zalophi_GCA_008807015.1_V1_P	VirSorter2	zalophi	GCA_008807015.1	CP031700.1	495347	513778
zoodegmatis_GCA_900187305.1_V0_P	VirSorter2	zoodegmatis	GCA_900187305.1	LT906434.1	140507	239009
zoodegmatis_GCA_900187305.1_V1_P	VirSorter2	zoodegmatis	GCA_900187305.1	LT906434.1	1433346	1459401
zoodegmatis_GCA_900454205.1_V0_P	VirSorter2	zoodegmatis	GCA_900454205.1	UGRS01000001.1	785770	864377
zoodegmatis_GCA_900454205.1_V1_P	VirSorter2	zoodegmatis	GCA_900454205.1	UGRS01000001.1	596848	614381
animalis_GCA_008806995.1_S1	Seeker	animalis	GCA_008806995.1	CP031699.1	239000	293000
animalis_GCA_008806995.1_S2	Seeker	animalis	GCA_008806995.1	CP031699.1	992000	1040000
animalis_GCA_008806995.1_S3	Seeker	animalis	GCA_008806995.1	CP031699.1	1063000	1111000
animalis_GCA_008806995.1_S4	Seeker	animalis	GCA_008806995.1	CP031699.1	1244000	1328000
animalis_GCA_008806995.1_S5	Seeker	animalis	GCA_008806995.1	CP031699.1	1526000	1572000
animalis_GCA_900636515.1_S1	Seeker	animalis	GCA_900636515.1	LR134287.1	79000	128000
animalis_GCA_900636515.1_S2	Seeker	animalis	GCA_900636515.1	LR134287.1	150000	199000
animalis_GCA_900636515.1_S3	Seeker	animalis	GCA_900636515.1	LR134287.1	331000	415000
animalis_GCA_900636515.1_S4	Seeker	animalis	GCA_900636515.1	LR134287.1	612000	659000
animalis_GCA_900636515.1_S5	Seeker	animalis	GCA_900636515.1	LR134287.1	1567000	1620000
animaloris_GCA_900637855.1_S1	Seeker	animaloris	GCA_900637855.1	LR134440.1	702000	807000
animaloris_GCA_900637855.1_S2	Seeker	animaloris	GCA_900637855.1	LR134440.1	1243000	1289000
animaloris_GCA_900637855.1_S3	Seeker	animaloris	GCA_900637855.1	LR134440.1	1516000	1566000
animaloris_GCA_900637855.1_S4	Seeker	animaloris	GCA_900637855.1	LR134440.1	1761000	1830000
animaloris_GCA_900637855.1_S5	Seeker	animaloris	GCA_900637855.1	LR134440.1	1934000	1987000
animaloris_GCA_900637855.1_S6	Seeker	animaloris	GCA_900637855.1	LR134440.1	2073000	2122000
animaloris_GCA_900637855.1_S7	Seeker	animaloris	GCA_900637855.1	LR134440.1	2316000	2339000
animaloris_GCA_900638345.1_S1	Seeker	animaloris	GCA_900638345.1	LR134516.1	452000	503000
animaloris_GCA_900638345.1_S2	Seeker	animaloris	GCA_900638345.1	LR134516.1	570000	657000
animaloris_GCA_900638345.1_S3	Seeker	animaloris	GCA_900638345.1	LR134516.1	1314000	1363000
animaloris_GCA_900638345.1_S4	Seeker	animaloris	GCA_900638345.1	LR134516.1	1543000	1594000
animaloris_GCA_900638345.1_S5	Seeker	animaloris	GCA_900638345.1	LR134516.1	1681000	1750000
animaloris_GCA_900638345.1_S6	Seeker	animaloris	GCA_900638345.1	LR134516.1	1853000	1954000
animaloris_GCA_900638345.1_S7	Seeker	animaloris	GCA_900638345.1	LR134516.1	1965000	2046000
animaloris_GCA_900638345.1_S8	Seeker	animaloris	GCA_900638345.1	LR134516.1	2056000	2109000
brasiliensis_GCA_009665055.1_S1	Seeker	brasiliensis	GCA_009665055.1	WJXO01000001.1	316000	395000
brasiliensis_GCA_009665055.1_S2	Seeker	brasiliensis	GCA_009665055.1	WJXO01000001.1	708000	759000
brasiliensis_GCA_009665055.1_S3	Seeker	brasiliensis	GCA_009665055.1	WJXO01000001.1	1029000	1078000
brasiliensis_GCA_009665055.1_S4	Seeker	brasiliensis	GCA_009665055.1	WJXO01000001.1	1303000	1353000
brasiliensis_GCA_009665055.1_S5	Seeker	brasiliensis	GCA_009665055.1	WJXO01000001.1	1613000	1664000
brasiliensis_GCA_009665055.1_S6	Seeker	brasiliensis	GCA_009665055.1	WJXO01000001.1	1762000	1861000
brasiliensis_GCA_009671065.1_S1	Seeker	brasiliensis	GCA_009671065.1	CP046027.1	861000	910000
brasiliensis_GCA_009671065.1_S2	Seeker	brasiliensis	GCA_009671065.1	CP046027.1	1148000	1233000
brasiliensis_GCA_009671065.1_S3	Seeker	brasiliensis	GCA_009671065.1	CP046027.1	1263000	1311000
brasiliensis_GCA_009671065.1_S4	Seeker	brasiliensis	GCA_009671065.1	CP046027.1	1494000	1544000
brasiliensis_GCA_009671065.1_S5	Seeker	brasiliensis	GCA_009671065.1	CP046027.1	1877000	1927000
brasiliensis_GCA_009671065.1_S6	Seeker	brasiliensis	GCA_009671065.1	CP046027.1	2143000	2192000
canis_GCA_900636765.1_S1	Seeker	canis	GCA_900636765.1	LR134313.1	143000	199000
canis_GCA_900636765.1_S2	Seeker	canis	GCA_900636765.1	LR134313.1	447000	497000
canis_GCA_900636765.1_S3	Seeker	canis	GCA_900636765.1	LR134313.1	569000	619000
canis_GCA_900636765.1_S4	Seeker	canis	GCA_900636765.1	LR134313.1	886000	1000000
canis_GCA_900636765.1_S5	Seeker	canis	GCA_900636765.1	LR134313.1	1326000	1376000
canis_GCA_900636765.1_S6	Seeker	canis	GCA_900636765.1	LR134313.1	2135000	2199000
canis_GCA_900636765.1_S7	Seeker	canis	GCA_900636765.1	LR134313.1	2230000	2279000
canis_GCA_900636765.1_S8	Seeker	canis	GCA_900636765.1	LR134313.1	2324000	2382000
canis_GCA_900636765.1_S9	Seeker	canis	GCA_900636765.1	LR134313.1	2489000	2538000
chenwenguii_GCA_002216145.1_S1	Seeker	chenwenguii	GCA_002216145.1	CP022278.1	888000	946000
chenwenguii_GCA_002216145.1_S2	Seeker	chenwenguii	GCA_002216145.1	CP022278.1	1339000	1389000
cinerea_GCA_900475315.1_S1	Seeker	cinerea	GCA_900475315.1	LS483369.1	651000	698000
cinerea_GCA_900475315.1_S2	Seeker	cinerea	GCA_900475315.1	LS483369.1	1087000	1139000
cinerea_GCA_900475315.1_S3	Seeker	cinerea	GCA_900475315.1	LS483369.1	1337000	1388000
cinerea_GCA_900475315.1_S4	Seeker	cinerea	GCA_900475315.1	LS483369.1	1455000	1524000
cinerea_GCA_900475315.1_S5	Seeker	cinerea	GCA_900475315.1	LS483369.1	1608000	1658000
cinerea_GCA_900475315.1_S6	Seeker	cinerea	GCA_900475315.1	LS483369.1	1683000	1739000
dentiae_GCA_900453685.1_S1	Seeker	dentiae	GCA_900453685.1	UGQR01000001.1	679000	725000
dentiae_GCA_900453685.1_S2	Seeker	dentiae	GCA_900453685.1	UGQR01000001.1	923000	971000
dentiae_GCA_900453685.1_S3	Seeker	dentiae	GCA_900453685.1	UGQR01000001.1	1481000	1543000
elongata_GCA_000818035.1_S1	Seeker	elongata	GCA_000818035.1	CP007726.1	127000	176000
elongata_GCA_000818035.1_S2	Seeker	elongata	GCA_000818035.1	CP007726.1	344000	392000
elongata_GCA_000818035.1_S3	Seeker	elongata	GCA_000818035.1	CP007726.1	1081000	1130000
elongata_GCA_000818035.1_S4	Seeker	elongata	GCA_000818035.1	CP007726.1	1586000	1633000
elongata_GCA_000818035.1_S5	Seeker	elongata	GCA_000818035.1	CP007726.1	1824000	1911000
elongata_GCA_003351545.1_S1	Seeker	elongata	GCA_003351545.1	CP031252.1	734000	782000
elongata_GCA_003351545.1_S2	Seeker	elongata	GCA_003351545.1	CP031252.1	976000	1063000
elongata_GCA_003351545.1_S3	Seeker	elongata	GCA_003351545.1	CP031252.1	1572000	1622000
elongata_GCA_003351545.1_S4	Seeker	elongata	GCA_003351545.1	CP031252.1	2074000	2133000
elongata_GCA_003351685.1_S1	Seeker	elongata	GCA_003351685.1	CP031255.1	71000	119000
elongata_GCA_003351685.1_S2	Seeker	elongata	GCA_003351685.1	CP031255.1	178000	234000
elongata_GCA_003351685.1_S3	Seeker	elongata	GCA_003351685.1	CP031255.1	296000	341000
elongata_GCA_003351685.1_S4	Seeker	elongata	GCA_003351685.1	CP031255.1	879000	924000
elongata_GCA_003351685.1_S5	Seeker	elongata	GCA_003351685.1	CP031255.1	1111000	1161000
elongata_GCA_003351685.1_S6	Seeker	elongata	GCA_003351685.1	CP031255.1	1711000	1757000
elongata_GCA_003351685.1_S7	Seeker	elongata	GCA_003351685.1	CP031255.1	2284000	2335000
elongata_GCA_003351685.1_S8	Seeker	elongata	GCA_003351685.1	CP031255.1	2359000	2410000
elongata_GCA_003351685.1_S9	Seeker	elongata	GCA_003351685.1	CP031255.1	2431000	2476000
elongata_GCA_900453895.1_S1	Seeker	elongata	GCA_900453895.1	UGQW01000002.1	330000	380000
elongata_GCA_900453895.1_S10	Seeker	elongata	GCA_900453895.1	UGQW01000001.1	215000	245000
elongata_GCA_900453895.1_S2	Seeker	elongata	GCA_900453895.1	UGQW01000002.1	753000	798000
elongata_GCA_900453895.1_S3	Seeker	elongata	GCA_900453895.1	UGQW01000002.1	1024000	1085000
elongata_GCA_900453895.1_S4	Seeker	elongata	GCA_900453895.1	UGQW01000002.1	1105000	1196000
elongata_GCA_900453895.1_S5	Seeker	elongata	GCA_900453895.1	UGQW01000002.1	1212000	1260000
elongata_GCA_900453895.1_S6	Seeker	elongata	GCA_900453895.1	UGQW01000002.1	1359000	1408000
elongata_GCA_900453895.1_S7	Seeker	elongata	GCA_900453895.1	UGQW01000002.1	1455000	1512000
elongata_GCA_900453895.1_S8	Seeker	elongata	GCA_900453895.1	UGQW01000002.1	1576000	1624000
elongata_GCA_900453895.1_S9	Seeker	elongata	GCA_900453895.1	UGQW01000002.1	2133000	2163000
elongata_GCA_900475815.1_S1	Seeker	elongata	GCA_900475815.1	LS483435.1	2000	88000
elongata_GCA_900475815.1_S2	Seeker	elongata	GCA_900475815.1	LS483435.1	544000	590000
elongata_GCA_900475815.1_S3	Seeker	elongata	GCA_900475815.1	LS483435.1	765000	810000
elongata_GCA_900475815.1_S4	Seeker	elongata	GCA_900475815.1	LS483435.1	1507000	1553000
elongata_GCA_900475815.1_S5	Seeker	elongata	GCA_900475815.1	LS483435.1	2012000	2061000
flavescens_GCA_005221285.1_S1	Seeker	flavescens	GCA_005221285.1	CP039886.1	98000	149000
flavescens_GCA_005221285.1_S2	Seeker	flavescens	GCA_005221285.1	CP039886.1	1272000	1322000
flavescens_GCA_005221285.1_S3	Seeker	flavescens	GCA_005221285.1	CP039886.1	1416000	1461000
flavescens_GCA_005221285.1_S4	Seeker	flavescens	GCA_005221285.1	CP039886.1	1873000	2026000
flavescens_GCA_005221285.1_S5	Seeker	flavescens	GCA_005221285.1	CP039886.1	2037000	2087000
flavescens_GCA_900453805.1_S1	Seeker	flavescens	GCA_900453805.1	UGQV01000004.1	99000	149000
flavescens_GCA_900453805.1_S2	Seeker	flavescens	GCA_900453805.1	UGQV01000004.1	448000	497000
flavescens_GCA_900453805.1_S3	Seeker	flavescens	GCA_900453805.1	UGQV01000004.1	1875000	2028000
flavescens_GCA_900453805.1_S4	Seeker	flavescens	GCA_900453805.1	UGQV01000004.1	2039000	2089000
gonorrhoeae_GCA_000006845.1_S1	Seeker	gonorrhoeae	GCA_000006845.1	AE004969.1	1768000	1827000
gonorrhoeae_GCA_000020105.1_S1	Seeker	gonorrhoeae	GCA_000020105.1	CP001051.1	0	5000
gonorrhoeae_GCA_000156855.2_S1	Seeker	gonorrhoeae	GCA_000156855.2	CP003909.1	1839000	1912000
gonorrhoeae_GCA_000273685.1_S1	Seeker	gonorrhoeae	GCA_000273685.1	AKCH01000004.1	145000	170000
gonorrhoeae_GCA_001047225.1_S1	Seeker	gonorrhoeae	GCA_001047225.1	CP012026.1	544000	591000
gonorrhoeae_GCA_001047225.1_S2	Seeker	gonorrhoeae	GCA_001047225.1	CP012026.1	1577000	1651000
gonorrhoeae_GCA_001047255.1_S1	Seeker	gonorrhoeae	GCA_001047255.1	CP012027.1	1341000	1416000
gonorrhoeae_GCA_001661085.1_S1	Seeker	gonorrhoeae	GCA_001661085.1	CP016015.1	1838000	1913000
gonorrhoeae_GCA_001661135.1_S1	Seeker	gonorrhoeae	GCA_001661135.1	CP016017.1	1837000	1910000
gonorrhoeae_GCA_001956715.1_S1	Seeker	gonorrhoeae	GCA_001956715.1	CP003975.1	0	5000
gonorrhoeae_GCA_002073535.2_S1	Seeker	gonorrhoeae	GCA_002073535.2	CP020415.2	1078000	1126000
gonorrhoeae_GCA_002073655.2_S1	Seeker	gonorrhoeae	GCA_002073655.2	CP020419.2	1404000	1449000
gonorrhoeae_GCA_002083025.2_S1	Seeker	gonorrhoeae	GCA_002083025.2	NBTV02000001.1	1932000	1990000
gonorrhoeae_GCA_002083025.2_S2	Seeker	gonorrhoeae	GCA_002083025.2	NBTV02000002.1	0	12000
gonorrhoeae_GCA_002607845.1_S1	Seeker	gonorrhoeae	GCA_002607845.1	AVBE01000002.1	1752000	1818000
gonorrhoeae_GCA_003428665.1_S1	Seeker	gonorrhoeae	GCA_003428665.1	NLBH01000002.1	162000	227000
gonorrhoeae_GCA_003428675.1_S1	Seeker	gonorrhoeae	GCA_003428675.1	NLBI01000001.1	1351000	1396000
gonorrhoeae_GCA_003428755.1_S1	Seeker	gonorrhoeae	GCA_003428755.1	NLBL01000002.1	116000	190000
gonorrhoeae_GCA_003428755.1_S2	Seeker	gonorrhoeae	GCA_003428755.1	NLBL01000006.1	578000	605000
gonorrhoeae_GCA_003428775.1_S1	Seeker	gonorrhoeae	GCA_003428775.1	NLBK01000001.1	127000	175000
gonorrhoeae_GCA_003428775.1_S2	Seeker	gonorrhoeae	GCA_003428775.1	NLBK01000002.1	479000	552000
gonorrhoeae_GCA_003855175.1_S1	Seeker	gonorrhoeae	GCA_003855175.1	CP034017.1	0	5000
gonorrhoeae_GCA_003855175.1_S2	Seeker	gonorrhoeae	GCA_003855175.1	CP034016.1	808000	853000
gonorrhoeae_GCA_003855175.1_S3	Seeker	gonorrhoeae	GCA_003855175.1	CP034016.1	1835000	1893000
gonorrhoeae_GCA_003855195.1_S1	Seeker	gonorrhoeae	GCA_003855195.1	CP034023.1	0	5000
gonorrhoeae_GCA_003855195.1_S2	Seeker	gonorrhoeae	GCA_003855195.1	CP034022.1	1838000	1915000
gonorrhoeae_GCA_003855215.1_S1	Seeker	gonorrhoeae	GCA_003855215.1	CP034021.1	0	5000
gonorrhoeae_GCA_003855235.1_S1	Seeker	gonorrhoeae	GCA_003855235.1	CP034029.1	0	5000
gonorrhoeae_GCA_003855235.1_S2	Seeker	gonorrhoeae	GCA_003855235.1	CP034028.1	1835000	1901000
gonorrhoeae_GCA_003855295.1_S1	Seeker	gonorrhoeae	GCA_003855295.1	CP034025.1	0	5000
gonorrhoeae_GCA_003855295.1_S2	Seeker	gonorrhoeae	GCA_003855295.1	CP034024.1	1844000	1918000
gonorrhoeae_GCA_003855355.1_S1	Seeker	gonorrhoeae	GCA_003855355.1	CP034027.1	0	5000
gonorrhoeae_GCA_003855355.1_S2	Seeker	gonorrhoeae	GCA_003855355.1	CP034026.1	1845000	1917000
gonorrhoeae_GCA_003855375.1_S1	Seeker	gonorrhoeae	GCA_003855375.1	CP034031.1	0	5000
gonorrhoeae_GCA_003855415.1_S1	Seeker	gonorrhoeae	GCA_003855415.1	CP034019.1	0	5000
gonorrhoeae_GCA_003855415.1_S2	Seeker	gonorrhoeae	GCA_003855415.1	CP034018.1	1835000	1909000
gonorrhoeae_GCA_003855435.1_S1	Seeker	gonorrhoeae	GCA_003855435.1	CP034032.1	1836000	1910000
gonorrhoeae_GCA_003855435.1_S2	Seeker	gonorrhoeae	GCA_003855435.1	CP034034.1	0	5000
gonorrhoeae_GCA_004001105.1_S1	Seeker	gonorrhoeae	GCA_004001105.1	AP018377.1	804000	852000
gonorrhoeae_GCA_004001105.1_S2	Seeker	gonorrhoeae	GCA_004001105.1	AP018377.1	1828000	1894000
gonorrhoeae_GCA_004001105.1_S3	Seeker	gonorrhoeae	GCA_004001105.1	AP018379.1	0	5000
gonorrhoeae_GCA_004001165.1_S1	Seeker	gonorrhoeae	GCA_004001165.1	AP018381.1	806000	852000
gonorrhoeae_GCA_004001165.1_S2	Seeker	gonorrhoeae	GCA_004001165.1	AP018381.1	1828000	1894000
gonorrhoeae_GCA_004001165.1_S3	Seeker	gonorrhoeae	GCA_004001165.1	AP018383.1	0	5000
gonorrhoeae_GCA_004001185.1_S1	Seeker	gonorrhoeae	GCA_004001185.1	AP018385.1	804000	852000
gonorrhoeae_GCA_004001185.1_S2	Seeker	gonorrhoeae	GCA_004001185.1	AP018385.1	1828000	1893000
gonorrhoeae_GCA_004001185.1_S3	Seeker	gonorrhoeae	GCA_004001185.1	AP018387.1	0	5000
gonorrhoeae_GCA_004332535.2_S1	Seeker	gonorrhoeae	GCA_004332535.2	CP032398.2	1840000	1907000
gonorrhoeae_GCA_004332555.2_S1	Seeker	gonorrhoeae	GCA_004332555.2	CP032429.2	1838000	1913000
gonorrhoeae_GCA_007107165.1_S1	Seeker	gonorrhoeae	GCA_007107165.1	CP041585.1	776000	821000
gonorrhoeae_GCA_007107365.1_S1	Seeker	gonorrhoeae	GCA_007107365.1	CP041586.1	776000	823000
gonorrhoeae_GCA_007107365.1_S2	Seeker	gonorrhoeae	GCA_007107365.1	CP041586.1	1799000	1873000
gonorrhoeae_GCA_008065015.2_S1	Seeker	gonorrhoeae	GCA_008065015.2	AP019853.2	804000	852000
gonorrhoeae_GCA_008065015.2_S2	Seeker	gonorrhoeae	GCA_008065015.2	AP019853.2	1827000	1903000
gonorrhoeae_GCA_009757025.1_S1	Seeker	gonorrhoeae	GCA_009757025.1	WHPK01000003.1	410000	435000
gonorrhoeae_GCA_009757025.1_S2	Seeker	gonorrhoeae	GCA_009757025.1	WHPK01000005.1	116000	191000
gonorrhoeae_GCA_009757025.1_S3	Seeker	gonorrhoeae	GCA_009757025.1	WHPK01000005.1	200000	227000
gonorrhoeae_GCA_009757045.1_S1	Seeker	gonorrhoeae	GCA_009757045.1	WHPJ01000003.1	510000	587000
gonorrhoeae_GCA_009757075.1_S1	Seeker	gonorrhoeae	GCA_009757075.1	WHPI01000001.1	0	33000
gonorrhoeae_GCA_009757075.1_S2	Seeker	gonorrhoeae	GCA_009757075.1	WHPI01000002.1	0	9000
gonorrhoeae_GCA_009757075.1_S3	Seeker	gonorrhoeae	GCA_009757075.1	WHPI01000003.1	370000	398000
gonorrhoeae_GCA_009757075.1_S4	Seeker	gonorrhoeae	GCA_009757075.1	WHPI01000004.1	118000	158000
gonorrhoeae_GCA_009757075.1_S5	Seeker	gonorrhoeae	GCA_009757075.1	WHPI01000006.1	120000	148000
gonorrhoeae_GCA_009757095.1_S1	Seeker	gonorrhoeae	GCA_009757095.1	WHPG01000007.1	458000	487000
gonorrhoeae_GCA_011058635.1_S1	Seeker	gonorrhoeae	GCA_011058635.1	CP043812.1	1856000	1915000
gonorrhoeae_GCA_011058635.1_S2	Seeker	gonorrhoeae	GCA_011058635.1	CP043813.1	21000	42000
gonorrhoeae_GCA_011058655.1_S1	Seeker	gonorrhoeae	GCA_011058655.1	CP043816.1	1856000	1921000
gonorrhoeae_GCA_011058655.1_S2	Seeker	gonorrhoeae	GCA_011058655.1	CP043818.1	0	6000
gonorrhoeae_GCA_011058675.1_S1	Seeker	gonorrhoeae	GCA_011058675.1	CP043871.1	1156000	1201000
gonorrhoeae_GCA_011058675.1_S2	Seeker	gonorrhoeae	GCA_011058675.1	CP043871.1	1858000	1932000
gonorrhoeae_GCA_011058675.1_S3	Seeker	gonorrhoeae	GCA_011058675.1	CP043872.1	21000	42000
gonorrhoeae_GCA_900087615.2_S1	Seeker	gonorrhoeae	GCA_900087615.2	LT591907.1	0	5000
gonorrhoeae_GCA_900087625.2_S1	Seeker	gonorrhoeae	GCA_900087625.2	LT592146.1	1783000	1849000
gonorrhoeae_GCA_900087625.2_S2	Seeker	gonorrhoeae	GCA_900087625.2	LT592149.1	0	5000
gonorrhoeae_GCA_900087635.2_S1	Seeker	gonorrhoeae	GCA_900087635.2	LT591897.1	1897000	1973000
gonorrhoeae_GCA_900087645.2_S1	Seeker	gonorrhoeae	GCA_900087645.2	LT592163.1	877000	922000
gonorrhoeae_GCA_900087645.2_S2	Seeker	gonorrhoeae	GCA_900087645.2	LT592165.1	0	5000
gonorrhoeae_GCA_900087685.2_S1	Seeker	gonorrhoeae	GCA_900087685.2	LT592162.1	0	5000
gonorrhoeae_GCA_900087715.2_S1	Seeker	gonorrhoeae	GCA_900087715.2	LT592154.1	0	5000
gonorrhoeae_GCA_900087725.2_S1	Seeker	gonorrhoeae	GCA_900087725.2	LT591913.1	0	5000
gonorrhoeae_GCA_900087735.2_S1	Seeker	gonorrhoeae	GCA_900087735.2	LT592158.1	0	5000
gonorrhoeae_GCA_900087785.2_S1	Seeker	gonorrhoeae	GCA_900087785.2	LT591900.1	0	5000
gonorrhoeae_GCA_900087795.2_S1	Seeker	gonorrhoeae	GCA_900087795.2	LT592152.1	0	5000
gonorrhoeae_GCA_900087815.2_S1	Seeker	gonorrhoeae	GCA_900087815.2	LT592156.1	0	5000
gonorrhoeae_GCA_900087865.2_S1	Seeker	gonorrhoeae	GCA_900087865.2	LT591909.1	0	5000
gonorrhoeae_GCA_900087875.2_S1	Seeker	gonorrhoeae	GCA_900087875.2	LT591903.1	0	5000
gonorrhoeae_GCA_900087905.2_S1	Seeker	gonorrhoeae	GCA_900087905.2	LT592159.1	877000	922000
gonorrhoeae_GCA_900087905.2_S2	Seeker	gonorrhoeae	GCA_900087905.2	LT592160.1	0	5000
gonorrhoeae_GCA_900186875.1_S1	Seeker	gonorrhoeae	GCA_900186875.1	LT906440.1	195000	240000
gonorrhoeae_GCA_900411635.1_S1	Seeker	gonorrhoeae	GCA_900411635.1	LS999565.1	78000	152000
gonorrhoeae_GCA_900411645.1_S1	Seeker	gonorrhoeae	GCA_900411645.1	LS999566.1	817000	891000
gonorrhoeae_GCA_900411645.1_S2	Seeker	gonorrhoeae	GCA_900411645.1	UOGN01000001.1	20000	42000
gonorrhoeae_GCA_900411645.1_S3	Seeker	gonorrhoeae	GCA_900411645.1	UOGN01000002.1	0	5000
gonorrhoeae_GCA_900453795.1_S1	Seeker	gonorrhoeae	GCA_900453795.1	UGQZ01000001.1	1834000	1911000
gonorrhoeae_GCA_900453825.1_S1	Seeker	gonorrhoeae	GCA_900453825.1	UGQX01000001.1	1900000	1966000
gonorrhoeae_GCA_900453915.1_S1	Seeker	gonorrhoeae	GCA_900453915.1	UATF01000009.1	878000	923000
gonorrhoeae_GCA_900453925.1_S1	Seeker	gonorrhoeae	GCA_900453925.1	UGRD01000001.1	195000	240000
gonorrhoeae_GCA_900453985.1_S1	Seeker	gonorrhoeae	GCA_900453985.1	UGRM01000002.1	1783000	1849000
gonorrhoeae_GCA_900454035.1_S1	Seeker	gonorrhoeae	GCA_900454035.1	UGRE01000003.1	1280000	1325000
gonorrhoeae_GCA_900454035.1_S2	Seeker	gonorrhoeae	GCA_900454035.1	UGRE01000003.1	1837000	1902000
gonorrhoeae_GCA_900454035.1_S3	Seeker	gonorrhoeae	GCA_900454035.1	UGRE01000002.1	0	8000
gonorrhoeae_GCA_900454065.1_S1	Seeker	gonorrhoeae	GCA_900454065.1	UGRJ01000003.1	1779000	1855000
gonorrhoeae_GCA_900454075.1_S1	Seeker	gonorrhoeae	GCA_900454075.1	UGRI01000003.1	0	18000
gonorrhoeae_GCA_900454075.1_S2	Seeker	gonorrhoeae	GCA_900454075.1	UGRI01000001.1	490000	537000
gonorrhoeae_GCA_900454075.1_S3	Seeker	gonorrhoeae	GCA_900454075.1	UGRI01000001.1	1959000	1986000
gonorrhoeae_GCA_900454105.1_S1	Seeker	gonorrhoeae	GCA_900454105.1	UGRB01000001.1	1864000	1930000
gonorrhoeae_GCA_900454165.1_S1	Seeker	gonorrhoeae	GCA_900454165.1	UGRH01000001.1	1730000	1803000
gonorrhoeae_GCA_900454185.1_S1	Seeker	gonorrhoeae	GCA_900454185.1	UGRC01000001.1	859000	924000
gonorrhoeae_GCA_900637245.1_S1	Seeker	gonorrhoeae	GCA_900637245.1	LR134358.1	1745000	1819000
lactamica_GCA_000196295.1_S1	Seeker	lactamica	GCA_000196295.1	FN995097.1	305000	353000
lactamica_GCA_000196295.1_S2	Seeker	lactamica	GCA_000196295.1	FN995097.1	601000	649000
lactamica_GCA_000196295.1_S3	Seeker	lactamica	GCA_000196295.1	FN995097.1	1354000	1403000
lactamica_GCA_000196295.1_S4	Seeker	lactamica	GCA_000196295.1	FN995097.1	2078000	2123000
lactamica_GCA_000741965.1_S1	Seeker	lactamica	GCA_000741965.1	KN046803.1	173000	219000
lactamica_GCA_000741965.1_S2	Seeker	lactamica	GCA_000741965.1	KN046803.1	788000	837000
lactamica_GCA_000741965.1_S3	Seeker	lactamica	GCA_000741965.1	KN046803.1	1585000	1657000
lactamica_GCA_000741965.1_S4	Seeker	lactamica	GCA_000741965.1	KN046803.1	2123000	2173000
lactamica_GCA_002022745.1_S1	Seeker	lactamica	GCA_002022745.1	CP019894.1	287000	359000
lactamica_GCA_002022745.1_S2	Seeker	lactamica	GCA_002022745.1	CP019894.1	1218000	1264000
lactamica_GCA_002022745.1_S3	Seeker	lactamica	GCA_002022745.1	CP019894.1	1682000	1727000
lactamica_GCA_003351565.1_S1	Seeker	lactamica	GCA_003351565.1	CP031253.1	1101000	1149000
lactamica_GCA_003351565.1_S2	Seeker	lactamica	GCA_003351565.1	CP031253.1	1877000	1934000
lactamica_GCA_900454095.1_S1	Seeker	lactamica	GCA_900454095.1	UGRN01000001.1	978000	1025000
lactamica_GCA_900454095.1_S2	Seeker	lactamica	GCA_900454095.1	UGRN01000001.1	1735000	1789000
lactamica_GCA_900454145.1_S1	Seeker	lactamica	GCA_900454145.1	UGRO01000002.1	172000	221000
lactamica_GCA_900454145.1_S2	Seeker	lactamica	GCA_900454145.1	UGRO01000002.1	403000	450000
lactamica_GCA_900454145.1_S3	Seeker	lactamica	GCA_900454145.1	UGRO01000002.1	1020000	1068000
lactamica_GCA_900454145.1_S4	Seeker	lactamica	GCA_900454145.1	UGRO01000002.1	1282000	1329000
lactamica_GCA_900454145.1_S5	Seeker	lactamica	GCA_900454145.1	UGRO01000002.1	1785000	1856000
lactamica_GCA_900454145.1_S6	Seeker	lactamica	GCA_900454145.1	UGRO01000001.1	0	15000
lactamica_GCA_901482445.1_S1	Seeker	lactamica	GCA_901482445.1	LR590477.1	176000	221000
lactamica_GCA_901482445.1_S2	Seeker	lactamica	GCA_901482445.1	LR590477.1	794000	843000
lactamica_GCA_901482445.1_S3	Seeker	lactamica	GCA_901482445.1	LR590477.1	1592000	1646000
lactamica_GCA_901482445.1_S4	Seeker	lactamica	GCA_901482445.1	LR590477.1	2129000	2179000
meningitidis_GCA_000008805.1_S1	Seeker	meningitidis	GCA_000008805.1	AE002098.2	283000	332000
meningitidis_GCA_000008805.1_S2	Seeker	meningitidis	GCA_000008805.1	AE002098.2	2107000	2154000
meningitidis_GCA_000009105.1_S1	Seeker	meningitidis	GCA_000009105.1	AL157959.1	75000	148000
meningitidis_GCA_000009105.1_S2	Seeker	meningitidis	GCA_000009105.1	AL157959.1	173000	218000
meningitidis_GCA_000009105.1_S3	Seeker	meningitidis	GCA_000009105.1	AL157959.1	367000	416000
meningitidis_GCA_000009465.1_S1	Seeker	meningitidis	GCA_000009465.1	AM421808.1	538000	583000
meningitidis_GCA_000009465.1_S2	Seeker	meningitidis	GCA_000009465.1	AM421808.1	1576000	1621000
meningitidis_GCA_000009465.1_S3	Seeker	meningitidis	GCA_000009465.1	AM421808.1	2018000	2066000
meningitidis_GCA_000014105.1_S1	Seeker	meningitidis	GCA_000014105.1	CP000381.1	158000	208000
meningitidis_GCA_000014105.1_S2	Seeker	meningitidis	GCA_000014105.1	CP000381.1	2011000	2081000
meningitidis_GCA_000026965.1_S1	Seeker	meningitidis	GCA_000026965.1	FM999788.1	290000	340000
meningitidis_GCA_000026965.1_S2	Seeker	meningitidis	GCA_000026965.1	FM999788.1	527000	603000
meningitidis_GCA_000026965.1_S3	Seeker	meningitidis	GCA_000026965.1	FM999788.1	680000	725000
meningitidis_GCA_000083565.1_S1	Seeker	meningitidis	GCA_000083565.1	AM889136.1	486000	538000
meningitidis_GCA_000083565.1_S2	Seeker	meningitidis	GCA_000083565.1	AM889136.1	1997000	2059000
meningitidis_GCA_000152165.1_S1	Seeker	meningitidis	GCA_000152165.1	CP001561.1	285000	332000
meningitidis_GCA_000152165.1_S2	Seeker	meningitidis	GCA_000152165.1	CP001561.1	2086000	2134000
meningitidis_GCA_000191425.1_S1	Seeker	meningitidis	GCA_000191425.1	CP002419.1	53000	98000
meningitidis_GCA_000191425.1_S2	Seeker	meningitidis	GCA_000191425.1	CP002419.1	1323000	1368000
meningitidis_GCA_000191425.1_S3	Seeker	meningitidis	GCA_000191425.1	CP002419.1	2025000	2072000
meningitidis_GCA_000191445.1_S1	Seeker	meningitidis	GCA_000191445.1	CP002420.1	1758000	1810000
meningitidis_GCA_000191445.1_S2	Seeker	meningitidis	GCA_000191445.1	CP002420.1	2075000	2124000
meningitidis_GCA_000191465.1_S1	Seeker	meningitidis	GCA_000191465.1	CP002421.1	156000	206000
meningitidis_GCA_000191465.1_S2	Seeker	meningitidis	GCA_000191465.1	CP002421.1	456000	506000
meningitidis_GCA_000191465.1_S3	Seeker	meningitidis	GCA_000191465.1	CP002421.1	1725000	1776000
meningitidis_GCA_000191465.1_S4	Seeker	meningitidis	GCA_000191465.1	CP002421.1	2079000	2144000
meningitidis_GCA_000191485.1_S1	Seeker	meningitidis	GCA_000191485.1	CP002422.1	298000	347000
meningitidis_GCA_000191485.1_S2	Seeker	meningitidis	GCA_000191485.1	CP002422.1	2121000	2169000
meningitidis_GCA_000191505.1_S1	Seeker	meningitidis	GCA_000191505.1	CP002423.1	291000	336000
meningitidis_GCA_000191505.1_S2	Seeker	meningitidis	GCA_000191505.1	CP002423.1	582000	631000
meningitidis_GCA_000191505.1_S3	Seeker	meningitidis	GCA_000191505.1	CP002423.1	1755000	1805000
meningitidis_GCA_000191505.1_S4	Seeker	meningitidis	GCA_000191505.1	CP002423.1	2088000	2136000
meningitidis_GCA_000191525.1_S1	Seeker	meningitidis	GCA_000191525.1	CP002424.1	291000	336000
meningitidis_GCA_000191525.1_S2	Seeker	meningitidis	GCA_000191525.1	CP002424.1	1723000	1768000
meningitidis_GCA_000191525.1_S3	Seeker	meningitidis	GCA_000191525.1	CP002424.1	1879000	1930000
meningitidis_GCA_000253215.1_S1	Seeker	meningitidis	GCA_000253215.1	FR774048.1	132000	177000
meningitidis_GCA_000253215.1_S2	Seeker	meningitidis	GCA_000253215.1	FR774048.1	1584000	1629000
meningitidis_GCA_000253215.1_S3	Seeker	meningitidis	GCA_000253215.1	FR774048.1	2069000	2142000
meningitidis_GCA_000626595.1_S1	Seeker	meningitidis	GCA_000626595.1	CP007524.1	80000	152000
meningitidis_GCA_000626595.1_S2	Seeker	meningitidis	GCA_000626595.1	CP007524.1	368000	418000
meningitidis_GCA_000626595.1_S3	Seeker	meningitidis	GCA_000626595.1	CP007524.1	1820000	1866000
meningitidis_GCA_000785065.1_S1	Seeker	meningitidis	GCA_000785065.1	JRET01000009.1	267000	295000
meningitidis_GCA_000785065.1_S2	Seeker	meningitidis	GCA_000785065.1	JRET01000004.1	539000	585000
meningitidis_GCA_000785065.1_S3	Seeker	meningitidis	GCA_000785065.1	JRET01000004.1	1581000	1610000
meningitidis_GCA_000785065.1_S4	Seeker	meningitidis	GCA_000785065.1	JRET01000007.1	44000	66000
meningitidis_GCA_000785065.1_S5	Seeker	meningitidis	GCA_000785065.1	JRET01000008.1	51000	100000
meningitidis_GCA_000785075.1_S1	Seeker	meningitidis	GCA_000785075.1	JREU01000001.1	108000	157000
meningitidis_GCA_000785075.1_S2	Seeker	meningitidis	GCA_000785075.1	JREU01000001.1	821000	866000
meningitidis_GCA_000785075.1_S3	Seeker	meningitidis	GCA_000785075.1	JREU01000002.1	793000	819000
meningitidis_GCA_000787195.2_S1	Seeker	meningitidis	GCA_000787195.2	CP016684.1	655000	704000
meningitidis_GCA_000787195.2_S2	Seeker	meningitidis	GCA_000787195.2	CP016684.1	2153000	2174000
meningitidis_GCA_000800235.1_S1	Seeker	meningitidis	GCA_000800235.1	CP009418.1	929000	999000
meningitidis_GCA_000800235.1_S2	Seeker	meningitidis	GCA_000800235.1	CP009418.1	1037000	1083000
meningitidis_GCA_000800235.1_S3	Seeker	meningitidis	GCA_000800235.1	CP009418.1	1226000	1276000
meningitidis_GCA_000800275.1_S1	Seeker	meningitidis	GCA_000800275.1	CP009419.1	110000	158000
meningitidis_GCA_000800275.1_S2	Seeker	meningitidis	GCA_000800275.1	CP009419.1	820000	866000
meningitidis_GCA_000800275.1_S3	Seeker	meningitidis	GCA_000800275.1	CP009419.1	2150000	2180000
meningitidis_GCA_000800315.1_S1	Seeker	meningitidis	GCA_000800315.1	CP009420.1	615000	660000
meningitidis_GCA_000800315.1_S2	Seeker	meningitidis	GCA_000800315.1	CP009420.1	1666000	1711000
meningitidis_GCA_000800315.1_S3	Seeker	meningitidis	GCA_000800315.1	CP009420.1	1992000	2041000
meningitidis_GCA_000800315.1_S4	Seeker	meningitidis	GCA_000800315.1	CP009420.1	2168000	2197000
meningitidis_GCA_000800355.1_S1	Seeker	meningitidis	GCA_000800355.1	CP009421.1	485000	530000
meningitidis_GCA_000800355.1_S2	Seeker	meningitidis	GCA_000800355.1	CP009421.1	1969000	2017000
meningitidis_GCA_000800355.1_S3	Seeker	meningitidis	GCA_000800355.1	CP009421.1	2170000	2200000
meningitidis_GCA_000800415.1_S1	Seeker	meningitidis	GCA_000800415.1	CP009422.1	705000	753000
meningitidis_GCA_000800415.1_S2	Seeker	meningitidis	GCA_000800415.1	CP009422.1	1407000	1452000
meningitidis_GCA_000816165.1_S1	Seeker	meningitidis	GCA_000816165.1	CP006869.1	1105000	1153000
meningitidis_GCA_000816165.1_S2	Seeker	meningitidis	GCA_000816165.1	CP006869.1	1320000	1366000
meningitidis_GCA_000816165.1_S3	Seeker	meningitidis	GCA_000816165.1	CP006869.1	1546000	1595000
meningitidis_GCA_001029815.1_S1	Seeker	meningitidis	GCA_001029815.1	CP007667.1	257000	304000
meningitidis_GCA_001029815.1_S2	Seeker	meningitidis	GCA_001029815.1	CP007667.1	1747000	1792000
meningitidis_GCA_001029835.1_S1	Seeker	meningitidis	GCA_001029835.1	CP007668.1	548000	599000
meningitidis_GCA_001029835.1_S2	Seeker	meningitidis	GCA_001029835.1	CP007668.1	899000	969000
meningitidis_GCA_001029835.1_S3	Seeker	meningitidis	GCA_001029835.1	CP007668.1	1213000	1260000
meningitidis_GCA_001697105.1_S1	Seeker	meningitidis	GCA_001697105.1	CP012391.1	285000	335000
meningitidis_GCA_001697105.1_S2	Seeker	meningitidis	GCA_001697105.1	CP012391.1	1014000	1068000
meningitidis_GCA_001697105.1_S3	Seeker	meningitidis	GCA_001697105.1	CP012391.1	2064000	2113000
meningitidis_GCA_001697125.1_S1	Seeker	meningitidis	GCA_001697125.1	CP012392.1	29000	78000
meningitidis_GCA_001697125.1_S2	Seeker	meningitidis	GCA_001697125.1	CP012392.1	289000	336000
meningitidis_GCA_001697125.1_S3	Seeker	meningitidis	GCA_001697125.1	CP012392.1	2002000	2049000
meningitidis_GCA_001697165.1_S1	Seeker	meningitidis	GCA_001697165.1	CP012393.1	29000	78000
meningitidis_GCA_001697165.1_S2	Seeker	meningitidis	GCA_001697165.1	CP012393.1	1607000	1652000
meningitidis_GCA_001697165.1_S3	Seeker	meningitidis	GCA_001697165.1	CP012393.1	2044000	2091000
meningitidis_GCA_001697205.1_S1	Seeker	meningitidis	GCA_001697205.1	CP012394.1	2042000	2090000
meningitidis_GCA_001697305.1_S1	Seeker	meningitidis	GCA_001697305.1	CP016627.1	542000	609000
meningitidis_GCA_001697305.1_S2	Seeker	meningitidis	GCA_001697305.1	CP016627.1	841000	891000
meningitidis_GCA_001697325.1_S1	Seeker	meningitidis	GCA_001697325.1	CP016645.1	36000	104000
meningitidis_GCA_001697325.1_S2	Seeker	meningitidis	GCA_001697325.1	CP016645.1	339000	385000
meningitidis_GCA_001697325.1_S3	Seeker	meningitidis	GCA_001697325.1	CP016645.1	470000	519000
meningitidis_GCA_001697345.1_S1	Seeker	meningitidis	GCA_001697345.1	CP016646.1	404000	470000
meningitidis_GCA_001697345.1_S2	Seeker	meningitidis	GCA_001697345.1	CP016646.1	697000	745000
meningitidis_GCA_001697345.1_S3	Seeker	meningitidis	GCA_001697345.1	CP016646.1	2133000	2174000
meningitidis_GCA_001697365.1_S1	Seeker	meningitidis	GCA_001697365.1	CP016647.1	1118000	1163000
meningitidis_GCA_001697365.1_S2	Seeker	meningitidis	GCA_001697365.1	CP016647.1	1413000	1458000
meningitidis_GCA_001697365.1_S3	Seeker	meningitidis	GCA_001697365.1	CP016647.1	1563000	1633000
meningitidis_GCA_001697365.1_S4	Seeker	meningitidis	GCA_001697365.1	CP016647.1	1862000	1911000
meningitidis_GCA_001697365.1_S5	Seeker	meningitidis	GCA_001697365.1	CP016647.1	2159000	2183000
meningitidis_GCA_001697385.1_S1	Seeker	meningitidis	GCA_001697385.1	CP016648.1	544000	612000
meningitidis_GCA_001697385.1_S2	Seeker	meningitidis	GCA_001697385.1	CP016648.1	839000	886000
meningitidis_GCA_001697405.1_S1	Seeker	meningitidis	GCA_001697405.1	CP016649.1	671000	717000
meningitidis_GCA_001697405.1_S2	Seeker	meningitidis	GCA_001697405.1	CP016649.1	971000	1016000
meningitidis_GCA_001697405.1_S3	Seeker	meningitidis	GCA_001697405.1	CP016649.1	1104000	1151000
meningitidis_GCA_001697405.1_S4	Seeker	meningitidis	GCA_001697405.1	CP016649.1	1815000	1860000
meningitidis_GCA_001697425.1_S1	Seeker	meningitidis	GCA_001697425.1	CP016650.1	1182000	1250000
meningitidis_GCA_001697425.1_S2	Seeker	meningitidis	GCA_001697425.1	CP016650.1	1290000	1335000
meningitidis_GCA_001697425.1_S3	Seeker	meningitidis	GCA_001697425.1	CP016650.1	1486000	1532000
meningitidis_GCA_001697425.1_S4	Seeker	meningitidis	GCA_001697425.1	CP016650.1	1917000	1966000
meningitidis_GCA_001697445.1_S1	Seeker	meningitidis	GCA_001697445.1	CP016651.1	0	41000
meningitidis_GCA_001697445.1_S2	Seeker	meningitidis	GCA_001697445.1	CP016651.1	274000	320000
meningitidis_GCA_001697445.1_S3	Seeker	meningitidis	GCA_001697445.1	CP016651.1	706000	755000
meningitidis_GCA_001697445.1_S4	Seeker	meningitidis	GCA_001697445.1	CP016651.1	2143000	2173000
meningitidis_GCA_001697465.1_S1	Seeker	meningitidis	GCA_001697465.1	CP016652.1	1676000	1742000
meningitidis_GCA_001697465.1_S2	Seeker	meningitidis	GCA_001697465.1	CP016652.1	1967000	2017000
meningitidis_GCA_001697485.1_S1	Seeker	meningitidis	GCA_001697485.1	CP016653.1	1243000	1288000
meningitidis_GCA_001697485.1_S2	Seeker	meningitidis	GCA_001697485.1	CP016653.1	1377000	1424000
meningitidis_GCA_001697485.1_S3	Seeker	meningitidis	GCA_001697485.1	CP016653.1	2137000	2158000
meningitidis_GCA_001697505.1_S1	Seeker	meningitidis	GCA_001697505.1	CP016654.1	0	63000
meningitidis_GCA_001697505.1_S2	Seeker	meningitidis	GCA_001697505.1	CP016654.1	293000	342000
meningitidis_GCA_001697505.1_S3	Seeker	meningitidis	GCA_001697505.1	CP016654.1	1733000	1778000
meningitidis_GCA_001697525.1_S1	Seeker	meningitidis	GCA_001697525.1	CP016655.1	1679000	1747000
meningitidis_GCA_001697525.1_S2	Seeker	meningitidis	GCA_001697525.1	CP016655.1	1982000	2028000
meningitidis_GCA_001697545.1_S1	Seeker	meningitidis	GCA_001697545.1	CP016656.1	837000	904000
meningitidis_GCA_001697545.1_S2	Seeker	meningitidis	GCA_001697545.1	CP016656.1	1136000	1186000
meningitidis_GCA_001697545.1_S3	Seeker	meningitidis	GCA_001697545.1	CP016656.1	1570000	1619000
meningitidis_GCA_001697565.1_S1	Seeker	meningitidis	GCA_001697565.1	CP016657.1	1201000	1268000
meningitidis_GCA_001697565.1_S2	Seeker	meningitidis	GCA_001697565.1	CP016657.1	1496000	1542000
meningitidis_GCA_001697565.1_S3	Seeker	meningitidis	GCA_001697565.1	CP016657.1	1933000	1978000
meningitidis_GCA_001697585.1_S1	Seeker	meningitidis	GCA_001697585.1	CP016658.1	835000	901000
meningitidis_GCA_001697585.1_S2	Seeker	meningitidis	GCA_001697585.1	CP016658.1	943000	989000
meningitidis_GCA_001697585.1_S3	Seeker	meningitidis	GCA_001697585.1	CP016658.1	1571000	1620000
meningitidis_GCA_001697605.1_S1	Seeker	meningitidis	GCA_001697605.1	CP016659.1	1787000	1834000
meningitidis_GCA_001697625.1_S1	Seeker	meningitidis	GCA_001697625.1	CP016660.1	1529000	1579000
meningitidis_GCA_001697625.1_S2	Seeker	meningitidis	GCA_001697625.1	CP016660.1	1978000	2027000
meningitidis_GCA_001697645.1_S1	Seeker	meningitidis	GCA_001697645.1	CP016661.1	243000	310000
meningitidis_GCA_001697645.1_S2	Seeker	meningitidis	GCA_001697645.1	CP016661.1	542000	591000
meningitidis_GCA_001697665.1_S1	Seeker	meningitidis	GCA_001697665.1	CP016662.1	674000	744000
meningitidis_GCA_001697665.1_S2	Seeker	meningitidis	GCA_001697665.1	CP016662.1	978000	1024000
meningitidis_GCA_001697685.1_S1	Seeker	meningitidis	GCA_001697685.1	CP016663.1	1002000	1069000
meningitidis_GCA_001697685.1_S2	Seeker	meningitidis	GCA_001697685.1	CP016663.1	1109000	1155000
meningitidis_GCA_001697685.1_S3	Seeker	meningitidis	GCA_001697685.1	CP016663.1	1305000	1351000
meningitidis_GCA_001697685.1_S4	Seeker	meningitidis	GCA_001697685.1	CP016663.1	1736000	1785000
meningitidis_GCA_001697705.1_S1	Seeker	meningitidis	GCA_001697705.1	CP016664.1	360000	406000
meningitidis_GCA_001697705.1_S2	Seeker	meningitidis	GCA_001697705.1	CP016664.1	795000	842000
meningitidis_GCA_001697725.1_S1	Seeker	meningitidis	GCA_001697725.1	CP016665.1	573000	621000
meningitidis_GCA_001697725.1_S2	Seeker	meningitidis	GCA_001697725.1	CP016665.1	761000	807000
meningitidis_GCA_001697725.1_S3	Seeker	meningitidis	GCA_001697725.1	CP016665.1	1265000	1310000
meningitidis_GCA_001697745.1_S1	Seeker	meningitidis	GCA_001697745.1	CP016666.1	0	58000
meningitidis_GCA_001697745.1_S2	Seeker	meningitidis	GCA_001697745.1	CP016666.1	295000	341000
meningitidis_GCA_001697765.1_S1	Seeker	meningitidis	GCA_001697765.1	CP016667.1	541000	611000
meningitidis_GCA_001697765.1_S2	Seeker	meningitidis	GCA_001697765.1	CP016667.1	840000	890000
meningitidis_GCA_001697785.1_S1	Seeker	meningitidis	GCA_001697785.1	CP016668.1	96000	141000
meningitidis_GCA_001697785.1_S2	Seeker	meningitidis	GCA_001697785.1	CP016668.1	1562000	1609000
meningitidis_GCA_001697785.1_S3	Seeker	meningitidis	GCA_001697785.1	CP016668.1	1757000	1806000
meningitidis_GCA_001697805.1_S1	Seeker	meningitidis	GCA_001697805.1	CP016669.1	8000	53000
meningitidis_GCA_001697805.1_S2	Seeker	meningitidis	GCA_001697805.1	CP016669.1	518000	563000
meningitidis_GCA_001697805.1_S3	Seeker	meningitidis	GCA_001697805.1	CP016669.1	1846000	1891000
meningitidis_GCA_001697805.1_S4	Seeker	meningitidis	GCA_001697805.1	CP016669.1	1980000	2027000
meningitidis_GCA_001697825.1_S1	Seeker	meningitidis	GCA_001697825.1	CP016670.1	143000	210000
meningitidis_GCA_001697825.1_S2	Seeker	meningitidis	GCA_001697825.1	CP016670.1	442000	492000
meningitidis_GCA_001697845.1_S1	Seeker	meningitidis	GCA_001697845.1	CP016671.1	134000	179000
meningitidis_GCA_001697845.1_S2	Seeker	meningitidis	GCA_001697845.1	CP016671.1	1180000	1225000
meningitidis_GCA_001697845.1_S3	Seeker	meningitidis	GCA_001697845.1	CP016671.1	1625000	1695000
meningitidis_GCA_001697845.1_S4	Seeker	meningitidis	GCA_001697845.1	CP016671.1	1925000	1975000
meningitidis_GCA_001697865.1_S1	Seeker	meningitidis	GCA_001697865.1	CP016672.1	133000	182000
meningitidis_GCA_001697865.1_S2	Seeker	meningitidis	GCA_001697865.1	CP016672.1	872000	921000
meningitidis_GCA_001697885.1_S1	Seeker	meningitidis	GCA_001697885.1	CP016673.1	520000	567000
meningitidis_GCA_001697885.1_S2	Seeker	meningitidis	GCA_001697885.1	CP016673.1	1229000	1274000
meningitidis_GCA_001697905.1_S1	Seeker	meningitidis	GCA_001697905.1	CP016674.1	558000	603000
meningitidis_GCA_001697905.1_S2	Seeker	meningitidis	GCA_001697905.1	CP016674.1	2020000	2067000
meningitidis_GCA_001697925.1_S1	Seeker	meningitidis	GCA_001697925.1	CP016675.1	0	26000
meningitidis_GCA_001697925.1_S2	Seeker	meningitidis	GCA_001697925.1	CP016675.1	1010000	1055000
meningitidis_GCA_001697925.1_S3	Seeker	meningitidis	GCA_001697925.1	CP016675.1	1443000	1490000
meningitidis_GCA_001697945.1_S1	Seeker	meningitidis	GCA_001697945.1	CP016676.1	1233000	1301000
meningitidis_GCA_001697945.1_S2	Seeker	meningitidis	GCA_001697945.1	CP016676.1	1536000	1582000
meningitidis_GCA_001697945.1_S3	Seeker	meningitidis	GCA_001697945.1	CP016676.1	1667000	1716000
meningitidis_GCA_001697945.1_S4	Seeker	meningitidis	GCA_001697945.1	CP016676.1	1968000	2017000
meningitidis_GCA_001697965.1_S1	Seeker	meningitidis	GCA_001697965.1	CP016677.1	619000	664000
meningitidis_GCA_001697965.1_S2	Seeker	meningitidis	GCA_001697965.1	CP016677.1	1649000	1695000
meningitidis_GCA_001697965.1_S3	Seeker	meningitidis	GCA_001697965.1	CP016677.1	2083000	2130000
meningitidis_GCA_001697985.1_S1	Seeker	meningitidis	GCA_001697985.1	CP016678.1	634000	679000
meningitidis_GCA_001697985.1_S2	Seeker	meningitidis	GCA_001697985.1	CP016678.1	1683000	1728000
meningitidis_GCA_001697985.1_S3	Seeker	meningitidis	GCA_001697985.1	CP016678.1	2109000	2157000
meningitidis_GCA_001698005.1_S1	Seeker	meningitidis	GCA_001698005.1	CP016679.1	1768000	1838000
meningitidis_GCA_001698005.1_S2	Seeker	meningitidis	GCA_001698005.1	CP016679.1	2068000	2118000
meningitidis_GCA_001698025.1_S1	Seeker	meningitidis	GCA_001698025.1	CP016680.1	0	46000
meningitidis_GCA_001698025.1_S2	Seeker	meningitidis	GCA_001698025.1	CP016680.1	1432000	1481000
meningitidis_GCA_001698045.1_S1	Seeker	meningitidis	GCA_001698045.1	CP016644.1	444000	489000
meningitidis_GCA_001698045.1_S2	Seeker	meningitidis	GCA_001698045.1	CP016644.1	1926000	1973000
meningitidis_GCA_001698045.1_S3	Seeker	meningitidis	GCA_001698045.1	CP016644.1	2125000	2171000
meningitidis_GCA_001698065.1_S1	Seeker	meningitidis	GCA_001698065.1	CP016681.1	182000	229000
meningitidis_GCA_001698065.1_S2	Seeker	meningitidis	GCA_001698065.1	CP016681.1	882000	927000
meningitidis_GCA_001698085.1_S1	Seeker	meningitidis	GCA_001698085.1	CP016682.1	230000	276000
meningitidis_GCA_001698085.1_S2	Seeker	meningitidis	GCA_001698085.1	CP016682.1	680000	729000
meningitidis_GCA_001698105.1_S1	Seeker	meningitidis	GCA_001698105.1	CP016683.1	906000	976000
meningitidis_GCA_001698105.1_S2	Seeker	meningitidis	GCA_001698105.1	CP016683.1	1190000	1239000
meningitidis_GCA_001698105.1_S3	Seeker	meningitidis	GCA_001698105.1	CP016683.1	1625000	1674000
meningitidis_GCA_001703675.1_S1	Seeker	meningitidis	GCA_001703675.1	CP016880.1	487000	532000
meningitidis_GCA_001703675.1_S2	Seeker	meningitidis	GCA_001703675.1	CP016880.1	917000	966000
meningitidis_GCA_001703695.1_S1	Seeker	meningitidis	GCA_001703695.1	CP016882.1	684000	750000
meningitidis_GCA_001703695.1_S2	Seeker	meningitidis	GCA_001703695.1	CP016882.1	986000	1032000
meningitidis_GCA_001703715.1_S1	Seeker	meningitidis	GCA_001703715.1	CP016881.1	1259000	1326000
meningitidis_GCA_001703715.1_S2	Seeker	meningitidis	GCA_001703715.1	CP016881.1	1551000	1600000
meningitidis_GCA_001703735.1_S1	Seeker	meningitidis	GCA_001703735.1	CP016883.1	116000	165000
meningitidis_GCA_001703735.1_S2	Seeker	meningitidis	GCA_001703735.1	CP016883.1	1541000	1588000
meningitidis_GCA_001703735.1_S3	Seeker	meningitidis	GCA_001703735.1	CP016883.1	1836000	1885000
meningitidis_GCA_001703735.1_S4	Seeker	meningitidis	GCA_001703735.1	CP016883.1	1986000	2051000
meningitidis_GCA_001703735.1_S5	Seeker	meningitidis	GCA_001703735.1	CP016883.1	2088000	2133000
meningitidis_GCA_001703755.1_S1	Seeker	meningitidis	GCA_001703755.1	CP016884.1	100000	168000
meningitidis_GCA_001703755.1_S2	Seeker	meningitidis	GCA_001703755.1	CP016884.1	209000	254000
meningitidis_GCA_001703755.1_S3	Seeker	meningitidis	GCA_001703755.1	CP016884.1	405000	450000
meningitidis_GCA_001703775.1_S1	Seeker	meningitidis	GCA_001703775.1	CP016886.1	489000	535000
meningitidis_GCA_001703775.1_S2	Seeker	meningitidis	GCA_001703775.1	CP016886.1	924000	971000
meningitidis_GCA_001703795.1_S1	Seeker	meningitidis	GCA_001703795.1	CP016885.1	925000	972000
meningitidis_GCA_001703795.1_S2	Seeker	meningitidis	GCA_001703795.1	CP016885.1	1120000	1169000
meningitidis_GCA_001703795.1_S3	Seeker	meningitidis	GCA_001703795.1	CP016885.1	1632000	1677000
meningitidis_GCA_001750825.1_S1	Seeker	meningitidis	GCA_001750825.1	CP012694.1	1517000	1586000
meningitidis_GCA_001750825.1_S2	Seeker	meningitidis	GCA_001750825.1	CP012694.1	1810000	1855000
meningitidis_GCA_001974965.1_S1	Seeker	meningitidis	GCA_001974965.1	CP015886.1	267000	316000
meningitidis_GCA_001974965.1_S2	Seeker	meningitidis	GCA_001974965.1	CP015886.1	504000	555000
meningitidis_GCA_001974965.1_S3	Seeker	meningitidis	GCA_001974965.1	CP015886.1	629000	678000
meningitidis_GCA_001974965.1_S4	Seeker	meningitidis	GCA_001974965.1	CP015886.1	2102000	2151000
meningitidis_GCA_002071035.1_S1	Seeker	meningitidis	GCA_002071035.1	MJAV01000001.1	263000	310000
meningitidis_GCA_002071035.1_S2	Seeker	meningitidis	GCA_002071035.1	MJAV01000001.1	971000	1017000
meningitidis_GCA_002071035.1_S3	Seeker	meningitidis	GCA_002071035.1	MJAV01000002.1	410000	455000
meningitidis_GCA_002073235.2_S1	Seeker	meningitidis	GCA_002073235.2	CP020401.2	534000	580000
meningitidis_GCA_002073235.2_S2	Seeker	meningitidis	GCA_002073235.2	CP020401.2	1115000	1173000
meningitidis_GCA_002073235.2_S3	Seeker	meningitidis	GCA_002073235.2	CP020401.2	1311000	1363000
meningitidis_GCA_002073275.2_S1	Seeker	meningitidis	GCA_002073275.2	CP020402.2	134000	180000
meningitidis_GCA_002073275.2_S2	Seeker	meningitidis	GCA_002073275.2	CP020402.2	295000	359000
meningitidis_GCA_002073275.2_S3	Seeker	meningitidis	GCA_002073275.2	CP020402.2	602000	651000
meningitidis_GCA_002073275.2_S4	Seeker	meningitidis	GCA_002073275.2	CP020402.2	918000	973000
meningitidis_GCA_002073275.2_S5	Seeker	meningitidis	GCA_002073275.2	CP020402.2	1041000	1089000
meningitidis_GCA_002073275.2_S6	Seeker	meningitidis	GCA_002073275.2	CP020402.2	2216000	2266000
meningitidis_GCA_002073555.2_S1	Seeker	meningitidis	GCA_002073555.2	CP020422.2	348000	395000
meningitidis_GCA_002073555.2_S2	Seeker	meningitidis	GCA_002073555.2	CP020422.2	570000	615000
meningitidis_GCA_002073555.2_S3	Seeker	meningitidis	GCA_002073555.2	CP020422.2	732000	803000
meningitidis_GCA_002073555.2_S4	Seeker	meningitidis	GCA_002073555.2	CP020422.2	1037000	1086000
meningitidis_GCA_002073555.2_S5	Seeker	meningitidis	GCA_002073555.2	CP020422.2	1354000	1408000
meningitidis_GCA_002073555.2_S6	Seeker	meningitidis	GCA_002073555.2	CP020422.2	1475000	1524000
meningitidis_GCA_002073575.2_S1	Seeker	meningitidis	GCA_002073575.2	CP020420.2	1108000	1155000
meningitidis_GCA_002073575.2_S2	Seeker	meningitidis	GCA_002073575.2	CP020420.2	1550000	1599000
meningitidis_GCA_002073595.2_S1	Seeker	meningitidis	GCA_002073595.2	CP020421.2	131000	181000
meningitidis_GCA_002073595.2_S2	Seeker	meningitidis	GCA_002073595.2	CP020421.2	420000	465000
meningitidis_GCA_002073595.2_S3	Seeker	meningitidis	GCA_002073595.2	CP020421.2	1753000	1803000
meningitidis_GCA_002073595.2_S4	Seeker	meningitidis	GCA_002073595.2	CP020421.2	2103000	2171000
meningitidis_GCA_002073675.2_S1	Seeker	meningitidis	GCA_002073675.2	CP020423.2	502000	571000
meningitidis_GCA_002073675.2_S2	Seeker	meningitidis	GCA_002073675.2	CP020423.2	793000	842000
meningitidis_GCA_002073675.2_S3	Seeker	meningitidis	GCA_002073675.2	CP020423.2	1786000	1834000
meningitidis_GCA_002075815.1_S1	Seeker	meningitidis	GCA_002075815.1	CP017257.1	530000	575000
meningitidis_GCA_002075815.1_S2	Seeker	meningitidis	GCA_002075815.1	CP017257.1	2017000	2066000
meningitidis_GCA_002082895.2_S1	Seeker	meningitidis	GCA_002082895.2	NBTU02000001.1	173000	224000
meningitidis_GCA_002082895.2_S2	Seeker	meningitidis	GCA_002082895.2	NBTU02000001.1	1217000	1263000
meningitidis_GCA_002082895.2_S3	Seeker	meningitidis	GCA_002082895.2	NBTU02000001.1	1658000	1706000
meningitidis_GCA_002307415.1_S1	Seeker	meningitidis	GCA_002307415.1	NTLY01000002.1	48000	95000
meningitidis_GCA_002307415.1_S2	Seeker	meningitidis	GCA_002307415.1	NTLY01000002.1	742000	795000
meningitidis_GCA_002556585.1_S1	Seeker	meningitidis	GCA_002556585.1	CP023814.1	2154000	2201000
meningitidis_GCA_002556605.1_S1	Seeker	meningitidis	GCA_002556605.1	CP023813.1	1131000	1177000
meningitidis_GCA_002556605.1_S2	Seeker	meningitidis	GCA_002556605.1	CP023813.1	1614000	1661000
meningitidis_GCA_002951575.1_S1	Seeker	meningitidis	GCA_002951575.1	CP018907.1	103000	151000
meningitidis_GCA_002951575.1_S2	Seeker	meningitidis	GCA_002951575.1	CP018907.1	2004000	2072000
meningitidis_GCA_002951575.1_S3	Seeker	meningitidis	GCA_002951575.1	CP018907.1	2110000	2156000
meningitidis_GCA_003355215.1_S1	Seeker	meningitidis	GCA_003355215.1	CP031334.1	80000	125000
meningitidis_GCA_003355215.1_S2	Seeker	meningitidis	GCA_003355215.1	CP031334.1	521000	569000
meningitidis_GCA_003355215.1_S3	Seeker	meningitidis	GCA_003355215.1	CP031334.1	975000	1025000
meningitidis_GCA_003355215.1_S4	Seeker	meningitidis	GCA_003355215.1	CP031334.1	1301000	1348000
meningitidis_GCA_003355235.1_S1	Seeker	meningitidis	GCA_003355235.1	CP031335.1	562000	610000
meningitidis_GCA_003355255.1_S1	Seeker	meningitidis	GCA_003355255.1	CP031336.1	162000	233000
meningitidis_GCA_003355255.1_S2	Seeker	meningitidis	GCA_003355255.1	CP031336.1	465000	514000
meningitidis_GCA_003355255.1_S3	Seeker	meningitidis	GCA_003355255.1	CP031336.1	601000	646000
meningitidis_GCA_003355275.1_S1	Seeker	meningitidis	GCA_003355275.1	CP031331.1	1131000	1177000
meningitidis_GCA_003355275.1_S2	Seeker	meningitidis	GCA_003355275.1	CP031331.1	1614000	1661000
meningitidis_GCA_003355315.1_S1	Seeker	meningitidis	GCA_003355315.1	CP031324.1	85000	135000
meningitidis_GCA_003355315.1_S2	Seeker	meningitidis	GCA_003355315.1	CP031324.1	451000	521000
meningitidis_GCA_003355315.1_S3	Seeker	meningitidis	GCA_003355315.1	CP031324.1	553000	599000
meningitidis_GCA_003355315.1_S4	Seeker	meningitidis	GCA_003355315.1	CP031324.1	749000	799000
meningitidis_GCA_003355315.1_S5	Seeker	meningitidis	GCA_003355315.1	CP031324.1	2226000	2273000
meningitidis_GCA_003355335.1_S1	Seeker	meningitidis	GCA_003355335.1	CP031326.1	933000	1004000
meningitidis_GCA_003355335.1_S2	Seeker	meningitidis	GCA_003355335.1	CP031326.1	1238000	1285000
meningitidis_GCA_003355355.1_S1	Seeker	meningitidis	GCA_003355355.1	CP031327.1	419000	465000
meningitidis_GCA_003355355.1_S2	Seeker	meningitidis	GCA_003355355.1	CP031327.1	858000	906000
meningitidis_GCA_003355355.1_S3	Seeker	meningitidis	GCA_003355355.1	CP031327.1	1552000	1604000
meningitidis_GCA_003355375.1_S1	Seeker	meningitidis	GCA_003355375.1	CP031328.1	177000	225000
meningitidis_GCA_003355375.1_S2	Seeker	meningitidis	GCA_003355375.1	CP031328.1	371000	419000
meningitidis_GCA_003355375.1_S3	Seeker	meningitidis	GCA_003355375.1	CP031328.1	633000	680000
meningitidis_GCA_003355375.1_S4	Seeker	meningitidis	GCA_003355375.1	CP031328.1	976000	1023000
meningitidis_GCA_003355395.1_S1	Seeker	meningitidis	GCA_003355395.1	CP031329.1	1255000	1305000
meningitidis_GCA_003355395.1_S2	Seeker	meningitidis	GCA_003355395.1	CP031329.1	1579000	1648000
meningitidis_GCA_003355395.1_S3	Seeker	meningitidis	GCA_003355395.1	CP031329.1	1872000	1921000
meningitidis_GCA_003355395.1_S4	Seeker	meningitidis	GCA_003355395.1	CP031329.1	2158000	2214000
meningitidis_GCA_003355415.1_S1	Seeker	meningitidis	GCA_003355415.1	CP031330.1	983000	1035000
meningitidis_GCA_003355415.1_S2	Seeker	meningitidis	GCA_003355415.1	CP031330.1	1334000	1397000
meningitidis_GCA_003355415.1_S3	Seeker	meningitidis	GCA_003355415.1	CP031330.1	1438000	1484000
meningitidis_GCA_003355415.1_S4	Seeker	meningitidis	GCA_003355415.1	CP031330.1	1637000	1684000
meningitidis_GCA_003355415.1_S5	Seeker	meningitidis	GCA_003355415.1	CP031330.1	1918000	1967000
meningitidis_GCA_003355415.1_S6	Seeker	meningitidis	GCA_003355415.1	CP031330.1	2039000	2088000
meningitidis_GCA_003355415.1_S7	Seeker	meningitidis	GCA_003355415.1	CP031330.1	2222000	2244000
meningitidis_GCA_003355435.1_S1	Seeker	meningitidis	GCA_003355435.1	CP031333.1	1311000	1376000
meningitidis_GCA_003355435.1_S2	Seeker	meningitidis	GCA_003355435.1	CP031333.1	1397000	1443000
meningitidis_GCA_003355435.1_S3	Seeker	meningitidis	GCA_003355435.1	CP031333.1	1607000	1657000
meningitidis_GCA_003355435.1_S4	Seeker	meningitidis	GCA_003355435.1	CP031333.1	1912000	1963000
meningitidis_GCA_008329765.1_S1	Seeker	meningitidis	GCA_008329765.1	CP021517.1	1248000	1294000
meningitidis_GCA_008329765.1_S2	Seeker	meningitidis	GCA_008329765.1	CP021517.1	1542000	1587000
meningitidis_GCA_008329765.1_S3	Seeker	meningitidis	GCA_008329765.1	CP021517.1	1696000	1758000
meningitidis_GCA_008329765.1_S4	Seeker	meningitidis	GCA_008329765.1	CP021517.1	1999000	2049000
meningitidis_GCA_008330745.1_S1	Seeker	meningitidis	GCA_008330745.1	CP021516.1	1257000	1304000
meningitidis_GCA_008330745.1_S2	Seeker	meningitidis	GCA_008330745.1	CP021516.1	1552000	1597000
meningitidis_GCA_008330745.1_S3	Seeker	meningitidis	GCA_008330745.1	CP021516.1	1706000	1771000
meningitidis_GCA_008330745.1_S4	Seeker	meningitidis	GCA_008330745.1	CP021516.1	1806000	1852000
meningitidis_GCA_008330745.1_S5	Seeker	meningitidis	GCA_008330745.1	CP021516.1	1998000	2048000
meningitidis_GCA_008330765.1_S1	Seeker	meningitidis	GCA_008330765.1	CP021518.1	1249000	1294000
meningitidis_GCA_008330765.1_S2	Seeker	meningitidis	GCA_008330765.1	CP021518.1	1546000	1592000
meningitidis_GCA_008330765.1_S3	Seeker	meningitidis	GCA_008330765.1	CP021518.1	1699000	1769000
meningitidis_GCA_008330765.1_S4	Seeker	meningitidis	GCA_008330765.1	CP021518.1	2000000	2050000
meningitidis_GCA_008330785.1_S1	Seeker	meningitidis	GCA_008330785.1	CP021519.1	1249000	1296000
meningitidis_GCA_008330785.1_S2	Seeker	meningitidis	GCA_008330785.1	CP021519.1	1695000	1760000
meningitidis_GCA_008330785.1_S3	Seeker	meningitidis	GCA_008330785.1	CP021519.1	1988000	2038000
meningitidis_GCA_008330805.1_S1	Seeker	meningitidis	GCA_008330805.1	CP021520.1	1248000	1294000
meningitidis_GCA_008330805.1_S2	Seeker	meningitidis	GCA_008330805.1	CP021520.1	1541000	1586000
meningitidis_GCA_008330805.1_S3	Seeker	meningitidis	GCA_008330805.1	CP021520.1	1693000	1763000
meningitidis_GCA_008330805.1_S4	Seeker	meningitidis	GCA_008330805.1	CP021520.1	1794000	1840000
meningitidis_GCA_008330805.1_S5	Seeker	meningitidis	GCA_008330805.1	CP021520.1	1987000	2037000
meningitidis_GCA_008330825.1_S1	Seeker	meningitidis	GCA_008330825.1	CP021521.1	1276000	1322000
meningitidis_GCA_008330825.1_S2	Seeker	meningitidis	GCA_008330825.1	CP021521.1	1773000	1822000
meningitidis_GCA_008330825.1_S3	Seeker	meningitidis	GCA_008330825.1	CP021521.1	2038000	2083000
meningitidis_GCA_008330845.1_S1	Seeker	meningitidis	GCA_008330845.1	CP021522.1	1247000	1293000
meningitidis_GCA_008330845.1_S2	Seeker	meningitidis	GCA_008330845.1	CP021522.1	1542000	1588000
meningitidis_GCA_008330845.1_S3	Seeker	meningitidis	GCA_008330845.1	CP021522.1	1696000	1765000
meningitidis_GCA_008330845.1_S4	Seeker	meningitidis	GCA_008330845.1	CP021522.1	2001000	2049000
meningitidis_GCA_008330865.1_S1	Seeker	meningitidis	GCA_008330865.1	CP021523.1	1250000	1296000
meningitidis_GCA_008330865.1_S2	Seeker	meningitidis	GCA_008330865.1	CP021523.1	1696000	1761000
meningitidis_GCA_008330865.1_S3	Seeker	meningitidis	GCA_008330865.1	CP021523.1	2001000	2049000
meningitidis_GCA_008330885.1_S1	Seeker	meningitidis	GCA_008330885.1	CP021725.1	1244000	1290000
meningitidis_GCA_008330885.1_S2	Seeker	meningitidis	GCA_008330885.1	CP021725.1	1546000	1592000
meningitidis_GCA_008330885.1_S3	Seeker	meningitidis	GCA_008330885.1	CP021725.1	1698000	1764000
meningitidis_GCA_008330885.1_S4	Seeker	meningitidis	GCA_008330885.1	CP021725.1	1997000	2047000
meningitidis_GCA_008330905.1_S1	Seeker	meningitidis	GCA_008330905.1	CP021724.1	1249000	1294000
meningitidis_GCA_008330905.1_S2	Seeker	meningitidis	GCA_008330905.1	CP021724.1	1542000	1587000
meningitidis_GCA_008330905.1_S3	Seeker	meningitidis	GCA_008330905.1	CP021724.1	1696000	1758000
meningitidis_GCA_008330905.1_S4	Seeker	meningitidis	GCA_008330905.1	CP021724.1	2001000	2051000
meningitidis_GCA_008330925.1_S1	Seeker	meningitidis	GCA_008330925.1	CP021723.1	1248000	1294000
meningitidis_GCA_008330925.1_S2	Seeker	meningitidis	GCA_008330925.1	CP021723.1	1698000	1760000
meningitidis_GCA_008330925.1_S3	Seeker	meningitidis	GCA_008330925.1	CP021723.1	2002000	2051000
meningitidis_GCA_009664675.1_S1	Seeker	meningitidis	GCA_009664675.1	CP045960.1	221000	268000
meningitidis_GCA_009664675.1_S2	Seeker	meningitidis	GCA_009664675.1	CP045960.1	1548000	1594000
meningitidis_GCA_009664675.1_S3	Seeker	meningitidis	GCA_009664675.1	CP045960.1	1701000	1771000
meningitidis_GCA_009664675.1_S4	Seeker	meningitidis	GCA_009664675.1	CP045960.1	1999000	2049000
meningitidis_GCA_009664695.1_S1	Seeker	meningitidis	GCA_009664695.1	CP045961.1	216000	261000
meningitidis_GCA_009664695.1_S2	Seeker	meningitidis	GCA_009664695.1	CP045961.1	1698000	1747000
meningitidis_GCA_900453955.1_S1	Seeker	meningitidis	GCA_900453955.1	UGRP01000005.1	0	15000
meningitidis_GCA_900453955.1_S2	Seeker	meningitidis	GCA_900453955.1	UGRP01000004.1	134000	183000
meningitidis_GCA_900453955.1_S3	Seeker	meningitidis	GCA_900453955.1	UGRP01000002.1	279000	339000
meningitidis_GCA_900453955.1_S4	Seeker	meningitidis	GCA_900453955.1	UGRP01000002.1	404000	453000
meningitidis_GCA_900453955.1_S5	Seeker	meningitidis	GCA_900453955.1	UGRP01000001.1	411000	458000
meningitidis_GCA_900453955.1_S6	Seeker	meningitidis	GCA_900453955.1	UGRP01000001.1	1072000	1138000
meningitidis_GCA_900453955.1_S7	Seeker	meningitidis	GCA_900453955.1	UGRP01000001.1	1609000	1630000
meningitidis_GCA_900454045.1_S1	Seeker	meningitidis	GCA_900454045.1	UGRQ01000002.1	235000	283000
meningitidis_GCA_900454045.1_S2	Seeker	meningitidis	GCA_900454045.1	UGRQ01000002.1	1421000	1471000
meningitidis_GCA_900454045.1_S3	Seeker	meningitidis	GCA_900454045.1	UGRQ01000002.1	1640000	1688000
meningitidis_GCA_900454045.1_S4	Seeker	meningitidis	GCA_900454045.1	UGRQ01000002.1	1801000	1865000
meningitidis_GCA_900454045.1_S5	Seeker	meningitidis	GCA_900454045.1	UGRQ01000002.1	2099000	2149000
meningitidis_GCA_900454045.1_S6	Seeker	meningitidis	GCA_900454045.1	UGRQ01000003.1	0	8000
meningitidis_GCA_900454135.1_S1	Seeker	meningitidis	GCA_900454135.1	UGRV01000001.1	1046000	1093000
meningitidis_GCA_900454135.1_S2	Seeker	meningitidis	GCA_900454135.1	UGRV01000001.1	1787000	1834000
meningitidis_GCA_900638555.1_S1	Seeker	meningitidis	GCA_900638555.1	LR134525.1	263000	312000
meningitidis_GCA_900638555.1_S2	Seeker	meningitidis	GCA_900638555.1	LR134525.1	1711000	1759000
meningitidis_GCA_900638555.1_S3	Seeker	meningitidis	GCA_900638555.1	LR134525.1	2154000	2187000
meningitidis_GCA_900638575.1_S1	Seeker	meningitidis	GCA_900638575.1	LR134522.1	1290000	1336000
meningitidis_GCA_900638575.1_S2	Seeker	meningitidis	GCA_900638575.1	LR134522.1	1736000	1802000
meningitidis_GCA_900638575.1_S3	Seeker	meningitidis	GCA_900638575.1	LR134522.1	2021000	2070000
meningitidis_GCA_900638605.1_S1	Seeker	meningitidis	GCA_900638605.1	LR134526.1	160000	216000
meningitidis_GCA_900638605.1_S2	Seeker	meningitidis	GCA_900638605.1	LR134526.1	283000	332000
meningitidis_GCA_900638605.1_S3	Seeker	meningitidis	GCA_900638605.1	LR134526.1	1461000	1509000
meningitidis_GCA_900638605.1_S4	Seeker	meningitidis	GCA_900638605.1	LR134526.1	1683000	1729000
meningitidis_GCA_900638605.1_S5	Seeker	meningitidis	GCA_900638605.1	LR134526.1	1845000	1907000
meningitidis_GCA_900638605.1_S6	Seeker	meningitidis	GCA_900638605.1	LR134526.1	1949000	1995000
meningitidis_GCA_900638605.1_S7	Seeker	meningitidis	GCA_900638605.1	LR134526.1	2150000	2199000
mucosa_GCA_002073715.2_S1	Seeker	mucosa	GCA_002073715.2	CP020452.2	347000	432000
mucosa_GCA_002073715.2_S2	Seeker	mucosa	GCA_002073715.2	CP020452.2	636000	686000
mucosa_GCA_002073715.2_S3	Seeker	mucosa	GCA_002073715.2	CP020452.2	713000	761000
mucosa_GCA_002073715.2_S4	Seeker	mucosa	GCA_002073715.2	CP020452.2	918000	976000
mucosa_GCA_002073715.2_S5	Seeker	mucosa	GCA_002073715.2	CP020452.2	1120000	1171000
mucosa_GCA_002073715.2_S6	Seeker	mucosa	GCA_002073715.2	CP020452.2	1313000	1361000
mucosa_GCA_002073715.2_S7	Seeker	mucosa	GCA_002073715.2	CP020452.2	1905000	1951000
mucosa_GCA_900454435.1_S1	Seeker	mucosa	GCA_900454435.1	UGRT01000005.1	0	17000
mucosa_GCA_900454435.1_S10	Seeker	mucosa	GCA_900454435.1	UGRT01000001.1	1739000	1794000
mucosa_GCA_900454435.1_S2	Seeker	mucosa	GCA_900454435.1	UGRT01000003.1	94000	161000
mucosa_GCA_900454435.1_S3	Seeker	mucosa	GCA_900454435.1	UGRT01000002.1	72000	122000
mucosa_GCA_900454435.1_S4	Seeker	mucosa	GCA_900454435.1	UGRT01000001.1	157000	208000
mucosa_GCA_900454435.1_S5	Seeker	mucosa	GCA_900454435.1	UGRT01000001.1	477000	523000
mucosa_GCA_900454435.1_S6	Seeker	mucosa	GCA_900454435.1	UGRT01000001.1	728000	779000
mucosa_GCA_900454435.1_S7	Seeker	mucosa	GCA_900454435.1	UGRT01000001.1	899000	948000
mucosa_GCA_900454435.1_S8	Seeker	mucosa	GCA_900454435.1	UGRT01000001.1	1212000	1295000
mucosa_GCA_900454435.1_S9	Seeker	mucosa	GCA_900454435.1	UGRT01000001.1	1537000	1588000
polysaccharea_GCA_003355195.1_S1	Seeker	polysaccharea	GCA_003355195.1	CP031325.1	534000	581000
polysaccharea_GCA_003355195.1_S2	Seeker	polysaccharea	GCA_003355195.1	CP031325.1	902000	976000
polysaccharea_GCA_003355195.1_S3	Seeker	polysaccharea	GCA_003355195.1	CP031325.1	1126000	1173000
sp014_GCA_005886145.1_S1	Seeker	sp014	GCA_005886145.1	CP040504.1	0	44000
sp014_GCA_005886145.1_S2	Seeker	sp014	GCA_005886145.1	CP040504.1	790000	837000
sp014_GCA_005886145.1_S3	Seeker	sp014	GCA_005886145.1	CP040504.1	1167000	1217000
sp014_GCA_005886145.1_S4	Seeker	sp014	GCA_005886145.1	CP040504.1	1292000	1340000
sp014_GCA_005886145.1_S5	Seeker	sp014	GCA_005886145.1	CP040504.1	1504000	1549000
sp014_GCA_005886145.1_S6	Seeker	sp014	GCA_005886145.1	CP040504.1	1624000	1672000
sp014_GCA_005886145.1_S7	Seeker	sp014	GCA_005886145.1	CP040504.1	1818000	1864000
sp014_GCA_005886145.1_S8	Seeker	sp014	GCA_005886145.1	CP040504.1	2481000	2503000
sp10022_GCA_002327085.1_S1	Seeker	sp10022	GCA_002327085.1	CP023429.1	13000	61000
sp10022_GCA_002327085.1_S2	Seeker	sp10022	GCA_002327085.1	CP023429.1	77000	123000
sp10022_GCA_002327085.1_S3	Seeker	sp10022	GCA_002327085.1	CP023429.1	1695000	1770000
sp10022_GCA_002327085.1_S4	Seeker	sp10022	GCA_002327085.1	CP023429.1	2122000	2173000
sp10022_GCA_002327085.1_S5	Seeker	sp10022	GCA_002327085.1	CP023429.1	2237000	2295000
spKEM_GCA_002237445.1_S1	Seeker	spKEM	GCA_002237445.1	CP022527.1	1882000	1934000
subflava_GCA_003044935.1_S1	Seeker	subflava	GCA_003044935.1	POXP01000001.1	461000	509000
subflava_GCA_003044935.1_S2	Seeker	subflava	GCA_003044935.1	POXP01000001.1	1100000	1147000
subflava_GCA_003044935.1_S3	Seeker	subflava	GCA_003044935.1	POXP01000002.1	268000	313000
subflava_GCA_003044935.1_S4	Seeker	subflava	GCA_003044935.1	POXP01000004.1	52000	125000
subflava_GCA_003044935.1_S5	Seeker	subflava	GCA_003044935.1	POXP01000005.1	0	23000
subflava_GCA_003044935.1_S6	Seeker	subflava	GCA_003044935.1	POXP01000006.1	0	9000
subflava_GCA_003044935.1_S7	Seeker	subflava	GCA_003044935.1	POXP01000007.1	0	7000
subflava_GCA_003351665.1_S1	Seeker	subflava	GCA_003351665.1	CP031251.1	170000	230000
subflava_GCA_003351665.1_S2	Seeker	subflava	GCA_003351665.1	CP031251.1	862000	916000
subflava_GCA_003351665.1_S3	Seeker	subflava	GCA_003351665.1	CP031251.1	1158000	1211000
subflava_GCA_003351665.1_S4	Seeker	subflava	GCA_003351665.1	CP031251.1	1458000	1547000
subflava_GCA_003351665.1_S5	Seeker	subflava	GCA_003351665.1	CP031251.1	1609000	1661000
subflava_GCA_003351665.1_S6	Seeker	subflava	GCA_003351665.1	CP031251.1	1853000	1903000
subflava_GCA_003351665.1_S7	Seeker	subflava	GCA_003351665.1	CP031251.1	1935000	2043000
subflava_GCA_005221305.1_S1	Seeker	subflava	GCA_005221305.1	CP039887.1	166000	217000
subflava_GCA_005221305.1_S2	Seeker	subflava	GCA_005221305.1	CP039887.1	801000	853000
subflava_GCA_005221305.1_S3	Seeker	subflava	GCA_005221305.1	CP039887.1	1187000	1266000
subflava_GCA_005221305.1_S4	Seeker	subflava	GCA_005221305.1	CP039887.1	1341000	1423000
subflava_GCA_005221305.1_S5	Seeker	subflava	GCA_005221305.1	CP039887.1	1674000	1724000
subflava_GCA_005221305.1_S6	Seeker	subflava	GCA_005221305.1	CP039887.1	1758000	1865000
weaveri_GCA_900086555.1_S1	Seeker	weaveri	GCA_900086555.1	LT571436.1	248000	305000
weaveri_GCA_900086555.1_S2	Seeker	weaveri	GCA_900086555.1	LT571436.1	935000	1020000
weaveri_GCA_900086555.1_S3	Seeker	weaveri	GCA_900086555.1	LT571436.1	1548000	1601000
weaveri_GCA_900086555.1_S4	Seeker	weaveri	GCA_900086555.1	LT571436.1	1759000	1864000
weaveri_GCA_900086555.1_S5	Seeker	weaveri	GCA_900086555.1	LT571436.1	2102000	2151000
weaveri_GCA_900638685.1_S1	Seeker	weaveri	GCA_900638685.1	LR134533.1	179000	264000
weaveri_GCA_900638685.1_S2	Seeker	weaveri	GCA_900638685.1	LR134533.1	836000	890000
weaveri_GCA_900638685.1_S3	Seeker	weaveri	GCA_900638685.1	LR134533.1	1047000	1153000
weaveri_GCA_900638685.1_S4	Seeker	weaveri	GCA_900638685.1	LR134533.1	1405000	1455000
weaveri_GCA_900638685.1_S5	Seeker	weaveri	GCA_900638685.1	LR134533.1	1739000	1796000
weaveri_GCA_900638685.1_S6	Seeker	weaveri	GCA_900638685.1	LR134533.1	2169000	2214000
zalophi_GCA_008807015.1_S1	Seeker	zalophi	GCA_008807015.1	CP031700.1	0	89000
zalophi_GCA_008807015.1_S2	Seeker	zalophi	GCA_008807015.1	CP031700.1	157000	245000
zalophi_GCA_008807015.1_S3	Seeker	zalophi	GCA_008807015.1	CP031700.1	455000	509000
zalophi_GCA_008807015.1_S4	Seeker	zalophi	GCA_008807015.1	CP031700.1	807000	910000
zalophi_GCA_008807015.1_S5	Seeker	zalophi	GCA_008807015.1	CP031700.1	1281000	1384000
zalophi_GCA_008807015.1_S6	Seeker	zalophi	GCA_008807015.1	CP031700.1	1731000	1782000
zalophi_GCA_008807015.1_S7	Seeker	zalophi	GCA_008807015.1	CP031700.1	1796000	1847000
zalophi_GCA_008807015.1_S8	Seeker	zalophi	GCA_008807015.1	CP031700.1	2146000	2220000
zalophi_GCA_008807015.1_S9	Seeker	zalophi	GCA_008807015.1	CP031700.1	2275000	2348000
zoodegmatis_GCA_900187305.1_S1	Seeker	zoodegmatis	GCA_900187305.1	LT906434.1	6000	58000
zoodegmatis_GCA_900187305.1_S10	Seeker	zoodegmatis	GCA_900187305.1	LT906434.1	2465000	2519000
zoodegmatis_GCA_900187305.1_S2	Seeker	zoodegmatis	GCA_900187305.1	LT906434.1	97000	148000
zoodegmatis_GCA_900187305.1_S3	Seeker	zoodegmatis	GCA_900187305.1	LT906434.1	204000	261000
zoodegmatis_GCA_900187305.1_S4	Seeker	zoodegmatis	GCA_900187305.1	LT906434.1	342000	392000
zoodegmatis_GCA_900187305.1_S5	Seeker	zoodegmatis	GCA_900187305.1	LT906434.1	971000	1025000
zoodegmatis_GCA_900187305.1_S6	Seeker	zoodegmatis	GCA_900187305.1	LT906434.1	1405000	1450000
zoodegmatis_GCA_900187305.1_S7	Seeker	zoodegmatis	GCA_900187305.1	LT906434.1	1935000	1983000
zoodegmatis_GCA_900187305.1_S8	Seeker	zoodegmatis	GCA_900187305.1	LT906434.1	2027000	2077000
zoodegmatis_GCA_900187305.1_S9	Seeker	zoodegmatis	GCA_900187305.1	LT906434.1	2399000	2453000
zoodegmatis_GCA_900454205.1_S1	Seeker	zoodegmatis	GCA_900454205.1	UGRS01000003.1	8000	62000
zoodegmatis_GCA_900454205.1_S2	Seeker	zoodegmatis	GCA_900454205.1	UGRS01000003.1	96000	147000
zoodegmatis_GCA_900454205.1_S3	Seeker	zoodegmatis	GCA_900454205.1	UGRS01000003.1	184000	238000
zoodegmatis_GCA_900454205.1_S4	Seeker	zoodegmatis	GCA_900454205.1	UGRS01000002.1	187000	237000
zoodegmatis_GCA_900454205.1_S5	Seeker	zoodegmatis	GCA_900454205.1	UGRS01000002.1	821000	874000
zoodegmatis_GCA_900454205.1_S6	Seeker	zoodegmatis	GCA_900454205.1	UGRS01000002.1	960000	993000
zoodegmatis_GCA_900454205.1_S7	Seeker	zoodegmatis	GCA_900454205.1	UGRS01000001.1	733000	780000
zoodegmatis_GCA_900454205.1_S8	Seeker	zoodegmatis	GCA_900454205.1	UGRS01000001.1	1144000	1191000
zoodegmatis_GCA_900454205.1_S9	Seeker	zoodegmatis	GCA_900454205.1	UGRS01000001.1	1301000	1334000

## Sheet: Table S2B
Table S2B.
Tool	Representative predicted prophage	Predicted prophages represented by representative
PhiSpy	animalis_900636515.1_P3	animalis_008806995.1_P1
	animalis_900636515.1_P1	animalis_008806995.1_P2 animalis_900636515.1_P2 animalis_008806995.1_P3
	elongata_900475815.1_P1	elongata_000818035.1_P1
	elongata_900475815.1_P2	elongata_000818035.1_P2
	elongata_900453895.1_P1	elongata_003351545.1_P2
	flavescens_900453805.1_P1	flavescens_005221285.1_P1
	gonorrhoeae_009757095.1_P1	gonorrhoeae_000006845.1_P2 gonorrhoeae_009757005.1_P1 gonorrhoeae_009757075.1_P1
	gonorrhoeae_003428755.1_P2	gonorrhoeae_001047255.1_P3
	gonorrhoeae_003855195.1_P3	gonorrhoeae_001047275.1_P2
	gonorrhoeae_900453825.1_P2	gonorrhoeae_001661085.1_P2
	gonorrhoeae_900186875.1_P2	gonorrhoeae_001661115.1_P2 gonorrhoeae_900186915.1_P2 gonorrhoeae_900453925.1_P2 gonorrhoeae_900087685.2_P2
	gonorrhoeae_900454035.1_P2	gonorrhoeae_001661135.1_P2
	gonorrhoeae_002083025.2_P1	gonorrhoeae_002073655.2_P2
	gonorrhoeae_900453925.1_P3	gonorrhoeae_003571445.1_P3 gonorrhoeae_900087685.2_P3 gonorrhoeae_003571465.1_P3 gonorrhoeae_900186915.1_P3
	gonorrhoeae_003855235.1_P1	gonorrhoeae_003855175.1_P1
	gonorrhoeae_003855415.1_P2	gonorrhoeae_003855175.1_P2 gonorrhoeae_003855235.1_P2
	gonorrhoeae_003855355.1_P3	gonorrhoeae_003855295.1_P3
	gonorrhoeae_900087625.2_P2	gonorrhoeae_003855435.1_P2 gonorrhoeae_900453985.1_P2
	gonorrhoeae_900411645.1_P2	gonorrhoeae_004001105.1_P1 gonorrhoeae_004001165.1_P1 gonorrhoeae_004001185.1_P1 gonorrhoeae_007107165.1_P3 gonorrhoeae_007107365.1_P1 gonorrhoeae_900411635.1_P2
	gonorrhoeae_009757075.1_P2	gonorrhoeae_009757005.1_P2 gonorrhoeae_009757025.1_P3
	gonorrhoeae_900087725.2_P1	gonorrhoeae_900087615.2_P1 gonorrhoeae_900454165.1_P2 gonorrhoeae_900087785.2_P1
	gonorrhoeae_900453985.1_P3	gonorrhoeae_900087625.2_P3
	gonorrhoeae_900454185.1_P2	gonorrhoeae_900087635.2_P1
	gonorrhoeae_900454185.1_P1	gonorrhoeae_900087635.2_P2
	gonorrhoeae_900087905.2_P1	gonorrhoeae_900087735.2_P1 gonorrhoeae_900637245.1_P3
	gonorrhoeae_900186935.1_P2	gonorrhoeae_900087735.2_P2
	gonorrhoeae_900087815.2_P3	gonorrhoeae_900087785.2_P3
	gonorrhoeae_900453965.1_P2	gonorrhoeae_900087795.2_P2
	gonorrhoeae_900453995.1_P2	gonorrhoeae_900087815.2_P2
	gonorrhoeae_900454155.1_P1	gonorrhoeae_900087865.2_P1
	gonorrhoeae_900454155.1_P2	gonorrhoeae_900087865.2_P2
	gonorrhoeae_900454105.1_P2	gonorrhoeae_900453915.1_P1
	meningitidis_001698085.1_P1	meningitidis_000008805.1_P1 meningitidis_003355415.1_P3 meningitidis_000816165.1_P3 meningitidis_000191445.1_P1 meningitidis_002073595.2_P2 meningitidis_000191505.1_P1 meningitidis_003355435.1_P2 meningitidis_008330885.1_P2 meningitidis_008330865.1_P2 meningitidis_008330825.1_P2 meningitidis_008330805.1_P2 meningitidis_009664675.1_P2 meningitidis_008330925.1_P2 meningitidis_008330905.1_P2 meningi…
	meningitidis_002073595.2_P1	meningitidis_000008805.1_P2 meningitidis_003355415.1_P1 meningitidis_000816165.1_P1 meningitidis_000191445.1_P2
	meningitidis_900638595.1_P2	meningitidis_000009105.1_P2 meningitidis_002073575.2_P2
	meningitidis_001029835.1_P3	meningitidis_000152165.1_P4 meningitidis_001974965.1_P2
	meningitidis_900454135.1_P3	meningitidis_000191425.1_P1 meningitidis_003355235.1_P1 meningitidis_001703675.1_P1 meningitidis_001698045.1_P1 meningitidis_001697165.1_P1 meningitidis_000800355.1_P1 meningitidis_000800315.1_P1 meningitidis_000785065.1_P1 meningitidis_000800235.1_P2 meningitidis_009664695.1_P2 meningitidis_001703795.1_P1 meningitidis_001703775.1_P1 meningitidis_001698065.1_P1 meningitidis_001697985.1_P1 meningi…
	meningitidis_001697105.1_P3	meningitidis_000191465.1_P1 meningitidis_000191525.1_P4
	meningitidis_000191525.1_P2	meningitidis_000191465.1_P2
	meningitidis_003355435.1_P1	meningitidis_000191505.1_P2
	meningitidis_000626595.1_P1	meningitidis_000253215.1_P1 meningitidis_001750825.1_P1
	meningitidis_009664675.1_P1	meningitidis_001697125.1_P1 meningitidis_008330845.1_P1 meningitidis_008330785.1_P1 meningitidis_008330925.1_P1 meningitidis_008330905.1_P1 meningitidis_008330765.1_P1 meningitidis_008330745.1_P1 meningitidis_008330885.1_P1 meningitidis_008330865.1_P1 meningitidis_008329765.1_P1 meningitidis_008330805.1_P1
	meningitidis_003355215.1_P1	meningitidis_002073235.2_P1 meningitidis_900453955.1_P2 meningitidis_900454045.1_P1
	meningitidis_900638605.1_P1	meningitidis_002073275.2_P1 meningitidis_002073555.2_P1
	meningitidis_900638555.1_P2	meningitidis_002073575.2_P1 meningitidis_900638575.1_P1
	meningitidis_003355275.1_P2	meningitidis_002556585.1_P2 meningitidis_002556605.1_P2
	gonorrhoeae_001047275.1_P1	gonorrhoeae_900087875.2_P1 gonorrhoeae_900454165.1_P1 gonorrhoeae_900087615.2_P2
	gonorrhoeae_900453995.1_P1	gonorrhoeae_001047275.1_P3 gonorrhoeae_900087815.2_P1 gonorrhoeae_011058655.1_P1 gonorrhoeae_900453965.1_P1 gonorrhoeae_900087795.2_P1
	gonorrhoeae_900186875.1_P1	gonorrhoeae_001661115.1_P1 gonorrhoeae_002607845.1_P2 gonorrhoeae_003571445.1_P1 gonorrhoeae_900186915.1_P1 gonorrhoeae_900453925.1_P1 gonorrhoeae_900087685.2_P1
	gonorrhoeae_900454105.1_P1	gonorrhoeae_003571465.1_P1 gonorrhoeae_900453915.1_P3 gonorrhoeae_003855215.1_P2
	gonorrhoeae_004001185.1_P2	gonorrhoeae_004001105.1_P2 gonorrhoeae_004001165.1_P2 gonorrhoeae_007107165.1_P2
	meningitidis_003355235.1_P2	meningitidis_001697705.1_P2 meningitidis_000800315.1_P2 meningitidis_000785065.1_P2 meningitidis_001697825.1_P2 meningitidis_001697905.1_P2 meningitidis_001697605.1_P1 meningitidis_002556605.1_P1 meningitidis_003355275.1_P1 meningitidis_000800415.1_P2 meningitidis_002082895.2_P1 meningitidis_002075815.1_P1 meningitidis_001697305.1_P2 meningitidis_000191425.1_P2 meningitidis_001697485.1_P1 meningi…
	meningitidis_001697985.1_P2	meningitidis_002307415.1_P2
	meningitidis_900638575.1_P2	meningitidis_000253215.1_P2 meningitidis_000626595.1_P2 meningitidis_900638555.1_P1
	meningitidis_001697345.1_P2	meningitidis_001697625.1_P1 meningitidis_001698025.1_P1 meningitidis_001703735.1_P1 meningitidis_001697865.1_P1
	meningitidis_001697845.1_P1	meningitidis_001697365.1_P1 meningitidis_001697505.1_P2
VirSorter2	animalis_900636515.1_V0_P	animalis_008806995.1_V0_P
	animalis_900636515.1_V3_P	animalis_008806995.1_V4_P
	elongata_900475815.1_V0_P	elongata_000818035.1_V0_P
	elongata_900475815.1_V1_P	elongata_000818035.1_V1_P
	elongata_900475815.1_V2_P	elongata_000818035.1_V2_P
	elongata_900475815.1_V3_P	elongata_000818035.1_V3_P
	gonorrhoeae_009757025.1_V4_P	gonorrhoeae_000006845.1_V1_P
	gonorrhoeae_002083025.2_V2_P	gonorrhoeae_000020105.1_V3_P gonorrhoeae_003571465.1_V3_P gonorrhoeae_900186915.1_V3_P gonorrhoeae_001956715.1_V3_P gonorrhoeae_900453965.1_V3_P gonorrhoeae_900087795.2_V3_P
	gonorrhoeae_001661115.1_V4_P	gonorrhoeae_000020105.1_V4_P gonorrhoeae_001956715.1_V4_P gonorrhoeae_900186875.1_V4_P gonorrhoeae_003855215.1_V3_P gonorrhoeae_003571445.1_V5_P gonorrhoeae_900453925.1_V4_P gonorrhoeae_900186915.1_V4_P gonorrhoeae_003571465.1_V4_P gonorrhoeae_900087685.2_V4_P
	gonorrhoeae_900454085.1_V1_P	gonorrhoeae_000273685.1_V1_P gonorrhoeae_900454105.1_V3_P
	gonorrhoeae_002073535.2_V3_P	gonorrhoeae_000273685.1_V2_P
	gonorrhoeae_003428775.1_V4_P	gonorrhoeae_001047225.1_V4_P
	gonorrhoeae_900087715.2_V3_P	gonorrhoeae_001047255.1_V4_P
	gonorrhoeae_900454165.1_V1_P	gonorrhoeae_001047275.1_V0_P
	gonorrhoeae_900087865.2_V3_P	gonorrhoeae_001047275.1_V2_P gonorrhoeae_900454155.1_V3_P gonorrhoeae_002073615.2_V3_P
	gonorrhoeae_900087615.2_V3_P	gonorrhoeae_001047275.1_V3_P
	gonorrhoeae_004332535.2_V2_P	gonorrhoeae_001661085.1_V2_P gonorrhoeae_900453825.1_V2_P gonorrhoeae_900454165.1_V2_P gonorrhoeae_900087735.2_V2_P gonorrhoeae_900087905.2_V4_P gonorrhoeae_900186935.1_V2_P gonorrhoeae_003855375.1_V2_P gonorrhoeae_900454155.1_V2_P gonorrhoeae_900087865.2_V2_P gonorrhoeae_900087645.2_V2_P
	gonorrhoeae_003855195.1_V2_P	gonorrhoeae_001661085.1_V3_P gonorrhoeae_004332555.2_V3_P
	gonorrhoeae_900186915.1_V1_P	gonorrhoeae_001661115.1_V1_P gonorrhoeae_900453925.1_V1_P gonorrhoeae_900087685.2_V1_P
	gonorrhoeae_900453965.1_V2_P	gonorrhoeae_001661115.1_V2_P gonorrhoeae_900087795.2_V2_P
	gonorrhoeae_900453925.1_V3_P	gonorrhoeae_001661115.1_V3_P gonorrhoeae_900186875.1_V3_P gonorrhoeae_900087685.2_V3_P gonorrhoeae_003855215.1_V2_P gonorrhoeae_003571445.1_V3_P
	gonorrhoeae_900453925.1_V5_P	gonorrhoeae_001661115.1_V5_P gonorrhoeae_900453915.1_V4_P gonorrhoeae_900186875.1_V5_P gonorrhoeae_900087685.2_V5_P gonorrhoeae_008065015.2_V3_P gonorrhoeae_003855415.1_V4_P gonorrhoeae_003855235.1_V4_P gonorrhoeae_003855175.1_V4_P gonorrhoeae_003855215.1_V5_P
	gonorrhoeae_003855195.1_V4_P	gonorrhoeae_002607845.1_V4_P gonorrhoeae_003571445.1_V4_P
	gonorrhoeae_009757095.1_V4_P	gonorrhoeae_003428665.1_V3_P gonorrhoeae_009757005.1_V4_P
	gonorrhoeae_003855195.1_V3_P	gonorrhoeae_003428735.1_V3_P gonorrhoeae_003428755.1_V5_P
	gonorrhoeae_900411645.1_V3_P	gonorrhoeae_003428755.1_V1_P gonorrhoeae_900411635.1_V4_P
	gonorrhoeae_003855355.1_V5_P	gonorrhoeae_003428755.1_V2_P gonorrhoeae_003855295.1_V4_P
	gonorrhoeae_003571465.1_V2_P	gonorrhoeae_003571445.1_V2_P gonorrhoeae_900453925.1_V2_P gonorrhoeae_900087685.2_V2_P gonorrhoeae_900186915.1_V2_P
	gonorrhoeae_900454105.1_V2_P	gonorrhoeae_003571465.1_V1_P
	gonorrhoeae_003855235.1_V0_P	gonorrhoeae_003855175.1_V0_P
	gonorrhoeae_003855235.1_V1_P	gonorrhoeae_003855175.1_V1_P
	gonorrhoeae_004332535.2_V4_P	gonorrhoeae_003855195.1_V5_P
	gonorrhoeae_900453795.1_V2_P	gonorrhoeae_003855295.1_V2_P
	gonorrhoeae_900454035.1_V3_P	gonorrhoeae_003855295.1_V3_P gonorrhoeae_003855355.1_V3_P
	gonorrhoeae_003855415.1_V2_P	gonorrhoeae_003855355.1_V2_P
	gonorrhoeae_900087645.2_V4_P	gonorrhoeae_003855375.1_V3_P
	gonorrhoeae_004001185.1_V0_P	gonorrhoeae_004001105.1_V0_P gonorrhoeae_004001165.1_V0_P
	gonorrhoeae_004001185.1_V1_P	gonorrhoeae_004001105.1_V1_P gonorrhoeae_004001165.1_V1_P gonorrhoeae_007107365.1_V1_P gonorrhoeae_008065015.2_V1_P
	gonorrhoeae_004001185.1_V2_P	gonorrhoeae_004001105.1_V2_P gonorrhoeae_004001165.1_V2_P
	gonorrhoeae_007107365.1_V3_P	gonorrhoeae_004001105.1_V3_P gonorrhoeae_004001185.1_V3_P gonorrhoeae_004001165.1_V3_P
	gonorrhoeae_900454075.1_V5_P	gonorrhoeae_004001105.1_V4_P gonorrhoeae_004001185.1_V4_P gonorrhoeae_004001165.1_V4_P gonorrhoeae_007107365.1_V4_P
	gonorrhoeae_008065015.2_V2_P	gonorrhoeae_007107365.1_V2_P
	gonorrhoeae_009757075.1_V2_P	gonorrhoeae_009757005.1_V2_P
	gonorrhoeae_009757095.1_V3_P	gonorrhoeae_009757005.1_V3_P
	gonorrhoeae_009757045.1_V2_P	gonorrhoeae_009757025.1_V3_P
	gonorrhoeae_009757075.1_V0_P	gonorrhoeae_009757045.1_V3_P
	gonorrhoeae_011058675.1_V2_P	gonorrhoeae_011058635.1_V3_P
	gonorrhoeae_900453985.1_V0_P	gonorrhoeae_900087625.2_V0_P
	gonorrhoeae_900453985.1_V2_P	gonorrhoeae_900087625.2_V3_P
	gonorrhoeae_900454185.1_V2_P	gonorrhoeae_900087635.2_V2_P
	gonorrhoeae_900454185.1_V4_P	gonorrhoeae_900087635.2_V4_P
	gonorrhoeae_900453995.1_V2_P	gonorrhoeae_900087645.2_V3_P gonorrhoeae_900087815.2_V2_P gonorrhoeae_900087715.2_V2_P
	gonorrhoeae_900453925.1_V0_P	gonorrhoeae_900087685.2_V0_P
	gonorrhoeae_900087785.2_V1_P	gonorrhoeae_900087725.2_V1_P
	gonorrhoeae_900087785.2_V2_P	gonorrhoeae_900087725.2_V2_P
	gonorrhoeae_900453995.1_V3_P	gonorrhoeae_900087725.2_V3_P gonorrhoeae_900087785.2_V3_P gonorrhoeae_900087815.2_V3_P
	gonorrhoeae_900186935.1_V3_P	gonorrhoeae_900087735.2_V3_P
	gonorrhoeae_900453965.1_V1_P	gonorrhoeae_900087795.2_V1_P
	gonorrhoeae_900453965.1_V4_P	gonorrhoeae_900087795.2_V4_P
	gonorrhoeae_900454105.1_V4_P	gonorrhoeae_900087795.2_V5_P gonorrhoeae_900186875.1_V6_P
	gonorrhoeae_900453995.1_V0_P	gonorrhoeae_900087815.2_V0_P
	gonorrhoeae_900453995.1_V1_P	gonorrhoeae_900087815.2_V1_P
	gonorrhoeae_900454155.1_V0_P	gonorrhoeae_900087865.2_V0_P
	gonorrhoeae_900454155.1_V1_P	gonorrhoeae_900087865.2_V1_P
	gonorrhoeae_900454165.1_V3_P	gonorrhoeae_900087875.2_V2_P
	gonorrhoeae_900411645.1_V0_P	gonorrhoeae_900411635.1_V2_P
	gonorrhoeae_900411645.1_V4_P	gonorrhoeae_900411635.1_V5_P gonorrhoeae_900454165.1_V4_P
	lactamica_901482445.1_V0_P	lactamica_000741965.1_V0_P
	meningitidis_900638575.1_V2_P	meningitidis_000009105.1_V2_P meningitidis_000626595.1_V2_P
	meningitidis_002082895.2_V2_P	meningitidis_000009465.1_V2_P
	meningitidis_001697105.1_V0_P	meningitidis_000191465.1_V0_P
	meningitidis_000626595.1_V0_P	meningitidis_000253215.1_V0_P
	meningitidis_001750825.1_V2_P	meningitidis_000253215.1_V3_P
	meningitidis_900638575.1_V3_P	meningitidis_000626595.1_V3_P
	meningitidis_009664695.1_V1_P	meningitidis_000785065.1_V1_P meningitidis_001698045.1_V1_P meningitidis_000785075.1_V1_P meningitidis_001697985.1_V1_P
	meningitidis_001698045.1_V0_P	meningitidis_000785075.1_V0_P meningitidis_001703675.1_V0_P meningitidis_009664695.1_V0_P meningitidis_001697725.1_V0_P meningitidis_001703775.1_V0_P meningitidis_001697885.1_V0_P meningitidis_001697705.1_V0_P meningitidis_000800275.1_V0_P
	meningitidis_001697205.1_V1_P	meningitidis_000787195.2_V0_P
	meningitidis_003355235.1_V0_P	meningitidis_000800315.1_V0_P
	meningitidis_001698065.1_V0_P	meningitidis_000800415.1_V0_P meningitidis_001697805.1_V0_P meningitidis_001703795.1_V0_P meningitidis_001697965.1_V0_P meningitidis_001697905.1_V0_P meningitidis_001697605.1_V0_P meningitidis_001697405.1_V0_P
	meningitidis_003355355.1_V2_P	meningitidis_001697165.1_V3_P meningitidis_001697605.1_V2_P meningitidis_002075815.1_V2_P
	meningitidis_001698005.1_V0_P	meningitidis_001697305.1_V0_P meningitidis_001697685.1_V0_P meningitidis_001697525.1_V0_P meningitidis_001697425.1_V0_P meningitidis_001697325.1_V0_P meningitidis_001697545.1_V0_P
	meningitidis_001697845.1_V1_P	meningitidis_001697345.1_V1_P meningitidis_001697365.1_V1_P meningitidis_001703735.1_V1_P
	meningitidis_001697845.1_V0_P	meningitidis_001697365.1_V0_P meningitidis_001697505.1_V0_P
	meningitidis_001697845.1_V2_P	meningitidis_001697365.1_V2_P meningitidis_001697505.1_V2_P
	meningitidis_001703715.1_V0_P	meningitidis_001697385.1_V0_P meningitidis_001697565.1_V0_P meningitidis_001697465.1_V0_P meningitidis_001698105.1_V0_P
	meningitidis_001697585.1_V0_P	meningitidis_001697445.1_V0_P
	meningitidis_001697565.1_V2_P	meningitidis_001697465.1_V2_P meningitidis_001697545.1_V2_P meningitidis_003355255.1_V2_P
	meningitidis_001697685.1_V1_P	meningitidis_001697565.1_V1_P meningitidis_001697945.1_V1_P
	meningitidis_001698085.1_V0_P	meningitidis_001697625.1_V0_P
	meningitidis_001698025.1_V1_P	meningitidis_001697625.1_V1_P meningitidis_001697865.1_V1_P meningitidis_001698085.1_V1_P
	meningitidis_001697945.1_V0_P	meningitidis_001697645.1_V0_P meningitidis_001697765.1_V0_P meningitidis_001697825.1_V0_P meningitidis_001697745.1_V0_P
	meningitidis_001697925.1_V0_P	meningitidis_001697785.1_V0_P
	meningitidis_001703715.1_V1_P	meningitidis_001698105.1_V1_P
	meningitidis_002075815.1_V0_P	meningitidis_002071035.1_V0_P
	meningitidis_003355355.1_V1_P	meningitidis_002071035.1_V2_P
	meningitidis_002073555.2_V0_P	meningitidis_002073275.2_V0_P meningitidis_900638605.1_V0_P
	meningitidis_900638605.1_V1_P	meningitidis_002073275.2_V1_P meningitidis_002073555.2_V1_P
	meningitidis_900638605.1_V2_P	meningitidis_002073275.2_V2_P meningitidis_002073555.2_V2_P
	meningitidis_900638555.1_V1_P	meningitidis_002073575.2_V1_P
	meningitidis_900638555.1_V2_P	meningitidis_002073575.2_V2_P
	meningitidis_003355355.1_V0_P	meningitidis_002307415.1_V1_P
	meningitidis_003355275.1_V0_P	meningitidis_002556585.1_V0_P meningitidis_002556605.1_V0_P
	meningitidis_003355275.1_V1_P	meningitidis_002556585.1_V1_P meningitidis_002556605.1_V1_P
	meningitidis_003355275.1_V2_P	meningitidis_002556585.1_V2_P meningitidis_002556605.1_V2_P
	meningitidis_008330785.1_V0_P	meningitidis_008329765.1_V0_P meningitidis_008330905.1_V0_P meningitidis_008330845.1_V0_P meningitidis_008330925.1_V0_P meningitidis_008330745.1_V0_P meningitidis_008330765.1_V0_P
	meningitidis_008330885.1_V0_P	meningitidis_008330865.1_V0_P
	gonorrhoeae_001047225.1_V2_P	gonorrhoeae_000156855.2_V2_P gonorrhoeae_900454185.1_V3_P gonorrhoeae_003855175.1_V2_P gonorrhoeae_003855235.1_V2_P gonorrhoeae_900087635.2_V3_P gonorrhoeae_900411635.1_V3_P
	gonorrhoeae_001661115.1_V0_P	gonorrhoeae_003571445.1_V0_P gonorrhoeae_900186875.1_V0_P
	meningitidis_000800355.1_V1_P	meningitidis_000009465.1_V1_P meningitidis_002082895.2_V1_P meningitidis_000787195.2_V1_P meningitidis_003355255.1_V1_P meningitidis_002075815.1_V1_P meningitidis_003355335.1_V1_P meningitidis_002951575.1_V1_P
	meningitidis_001697725.1_V1_P	meningitidis_000800275.1_V1_P meningitidis_001697905.1_V1_P meningitidis_001697605.1_V1_P meningitidis_001697405.1_V1_P meningitidis_001697925.1_V1_P meningitidis_001697805.1_V1_P meningitidis_001698065.1_V1_P meningitidis_001697965.1_V1_P meningitidis_001697885.1_V1_P meningitidis_001697485.1_V1_P meningitidis_001697785.1_V1_P meningitidis_001697705.1_V1_P meningitidis_001703795.1_V1_P meningiti…
	meningitidis_001703755.1_V1_P	meningitidis_001697305.1_V1_P meningitidis_001698005.1_V1_P meningitidis_001697525.1_V1_P meningitidis_001697425.1_V1_P meningitidis_001697325.1_V1_P meningitidis_001703695.1_V1_P meningitidis_001697545.1_V1_P meningitidis_001697385.1_V1_P meningitidis_001697745.1_V1_P meningitidis_001697825.1_V1_P meningitidis_001697445.1_V2_P meningitidis_001697645.1_V1_P meningitidis_001697585.1_V1_P meningiti…
Seeker	animalis_900636515.1_S1	animalis_008806995.1_S2
	animalis_900636515.1_S2	animalis_008806995.1_S3
	animalis_900636515.1_S3	animalis_008806995.1_S4
	animalis_900636515.1_S4	animalis_008806995.1_S5
	brasiliensis_009671065.1_S1	brasiliensis_009665055.1_S3
	elongata_900475815.1_S5	elongata_000818035.1_S4
	elongata_900475815.1_S1	elongata_000818035.1_S5
	flavescens_900453805.1_S3	flavescens_005221285.1_S4
	flavescens_900453805.1_S4	flavescens_005221285.1_S5
	gonorrhoeae_001956715.1_S1_P	gonorrhoeae_000020105.1_S1_P
	gonorrhoeae_009757075.1_S5_P	gonorrhoeae_003428755.1_S2_P
	gonorrhoeae_003855195.1_S1_P	gonorrhoeae_003855175.1_S1_P gonorrhoeae_900087625.2_S2_P gonorrhoeae_004001185.1_S3_P gonorrhoeae_004001165.1_S3_P gonorrhoeae_003855415.1_S1_P gonorrhoeae_003855235.1_S1_P gonorrhoeae_003855355.1_S1_P gonorrhoeae_003855295.1_S1_P gonorrhoeae_900087785.2_S1_P gonorrhoeae_900087725.2_S1_P gonorrhoeae_003855435.1_S2_P gonorrhoeae_900087735.2_S1_P gonorrhoeae_003855375.1_S1_P gonorrhoeae_900087875.…
	gonorrhoeae_900087865.2_S1_P	gonorrhoeae_003855215.1_S1_P gonorrhoeae_900087685.2_S1_P gonorrhoeae_900087815.2_S1_P gonorrhoeae_900087795.2_S1_P gonorrhoeae_900087715.2_S1_P gonorrhoeae_900087645.2_S2_P gonorrhoeae_004001105.1_S3_P gonorrhoeae_900087905.2_S2_P gonorrhoeae_900087615.2_S1_P
	gonorrhoeae_011058675.1_S2	gonorrhoeae_003855355.1_S2
	gonorrhoeae_004001185.1_S1	gonorrhoeae_004001105.1_S1 gonorrhoeae_008065015.2_S1 gonorrhoeae_007107365.1_S1 gonorrhoeae_004001165.1_S1
	gonorrhoeae_009757045.1_S1	gonorrhoeae_009757025.1_S2
	gonorrhoeae_900453985.1_S1	gonorrhoeae_900087625.2_S1
	lactamica_901482445.1_S1	lactamica_000741965.1_S1
	lactamica_901482445.1_S2	lactamica_000741965.1_S2
	meningitidis_000816165.1_S1	meningitidis_000008805.1_S2
	meningitidis_000626595.1_S1	meningitidis_000009105.1_S1 meningitidis_000253215.1_S3
	meningitidis_000800315.1_S1	meningitidis_000009465.1_S1 meningitidis_000800355.1_S1
	meningitidis_900638575.1_S1	meningitidis_000626595.1_S3
	meningitidis_000800275.1_S2	meningitidis_000785065.1_S2 meningitidis_001697805.1_S2 meningitidis_001697965.1_S1 meningitidis_001697885.1_S2 meningitidis_001697785.1_S1 meningitidis_001698045.1_S1 meningitidis_001697985.1_S1 meningitidis_000785075.1_S2 meningitidis_001703795.1_S3 meningitidis_001697905.1_S1 meningitidis_001697405.1_S4
	meningitidis_001697545.1_S2	meningitidis_001697305.1_S2 meningitidis_001698005.1_S2 meningitidis_001697825.1_S2 meningitidis_001697765.1_S2 meningitidis_001697645.1_S2
	meningitidis_001697945.1_S2	meningitidis_001697325.1_S2 meningitidis_001703695.1_S2 meningitidis_001697525.1_S2 meningitidis_001697445.1_S2 meningitidis_001697425.1_S3 meningitidis_001697685.1_S3 meningitidis_001697665.1_S2 meningitidis_001697745.1_S2 meningitidis_001703755.1_S3
	meningitidis_001697945.1_S3	meningitidis_001697325.1_S3
	meningitidis_001703735.1_S4	meningitidis_001697345.1_S1
	meningitidis_001697845.1_S4	meningitidis_001697345.1_S2 meningitidis_001697365.1_S4 meningitidis_001697505.1_S2
	meningitidis_001697505.1_S3	meningitidis_001697365.1_S1 meningitidis_001697845.1_S2
	meningitidis_001697845.1_S3	meningitidis_001697365.1_S3
	meningitidis_001697885.1_S1	meningitidis_001697405.1_S3 meningitidis_001697905.1_S2 meningitidis_001697965.1_S3 meningitidis_001703775.1_S2 meningitidis_001697605.1_S1 meningitidis_001697705.1_S2 meningitidis_001703795.1_S1 meningitidis_001697785.1_S2 meningitidis_001697485.1_S2 meningitidis_001697805.1_S4
	meningitidis_001697685.1_S2	meningitidis_001697425.1_S2
	meningitidis_001697585.1_S3	meningitidis_001697425.1_S4 meningitidis_001697545.1_S3 meningitidis_001698105.1_S3 meningitidis_001697685.1_S4 meningitidis_001697445.1_S3 meningitidis_001697945.1_S4
	meningitidis_001703755.1_S2	meningitidis_001697585.1_S2
	meningitidis_001698025.1_S2	meningitidis_001697625.1_S1 meningitidis_001697865.1_S1
	meningitidis_001698085.1_S2	meningitidis_001697625.1_S2
	meningitidis_009664695.1_S1	meningitidis_001697725.1_S3 meningitidis_001698065.1_S2
	meningitidis_001703795.1_S2	meningitidis_001697785.1_S3
	meningitidis_002075815.1_S2	meningitidis_002071035.1_S1 meningitidis_003355355.1_S2 meningitidis_003355275.1_S2 meningitidis_002556605.1_S2 meningitidis_002556585.1_S1 meningitidis_002307415.1_S1
	meningitidis_002075815.1_S1	meningitidis_002071035.1_S2
	meningitidis_900453955.1_S3	meningitidis_002073235.2_S2
	meningitidis_900638605.1_S4	meningitidis_002073275.2_S1 meningitidis_002073555.2_S2
	meningitidis_900638605.1_S5	meningitidis_002073275.2_S2
	meningitidis_002073555.2_S4	meningitidis_002073275.2_S3 meningitidis_900638605.1_S7
	meningitidis_900638605.1_S1	meningitidis_002073275.2_S4 meningitidis_002073555.2_S5
	meningitidis_900638605.1_S2	meningitidis_002073275.2_S5 meningitidis_002073555.2_S6
	meningitidis_900638555.1_S2	meningitidis_002073575.2_S1
	meningitidis_003355355.1_S3	meningitidis_002307415.1_S2
	meningitidis_003355335.1_S1	meningitidis_003355255.1_S1
	meningitidis_008330905.1_S2	meningitidis_008329765.1_S2 meningitidis_008330845.1_S2 meningitidis_008330765.1_S2
	meningitidis_008330905.1_S4	meningitidis_008329765.1_S4 meningitidis_008330745.1_S5 meningitidis_008330765.1_S4 meningitidis_008330925.1_S3 meningitidis_008330845.1_S4
	meningitidis_008330805.1_S2	meningitidis_008330745.1_S2 meningitidis_008330885.1_S2
	meningitidis_900454045.1_S1	meningitidis_900453955.1_S4
	weaveri_900638685.1_S1	weaveri_900086555.1_S2
	gonorrhoeae_004001165.1_S2	gonorrhoeae_003428665.1_S1 gonorrhoeae_004001185.1_S2 gonorrhoeae_004001105.1_S2
	gonorrhoeae_008065015.2_S2	gonorrhoeae_003855295.1_S2 gonorrhoeae_900411635.1_S1 gonorrhoeae_900411645.1_S1
	meningitidis_001697725.1_S1	meningitidis_000009465.1_S3 meningitidis_001703675.1_S2 meningitidis_009664695.1_S2 meningitidis_000785065.1_S5 meningitidis_000787195.2_S1 meningitidis_000785075.1_S1 meningitidis_001697985.1_S3 meningitidis_002082895.2_S3 meningitidis_000800415.1_S1 meningitidis_003355235.1_S1 meningitidis_000800355.1_S2 meningitidis_001697205.1_S1 meningitidis_001697165.1_S3 meningitidis_001698045.1_S2 meningi…
	meningitidis_001697385.1_S1	meningitidis_000800235.1_S1 meningitidis_001698105.1_S1 meningitidis_001703755.1_S1 meningitidis_001703715.1_S1 meningitidis_001697565.1_S1 meningitidis_001697545.1_S1 meningitidis_001697465.1_S1
	meningitidis_001698105.1_S2	meningitidis_001697385.1_S2 meningitidis_001703715.1_S2 meningitidis_001697465.1_S2 meningitidis_000800235.1_S3
	meningitidis_001697405.1_S1	meningitidis_001697925.1_S2 meningitidis_003355275.1_S1 meningitidis_003355355.1_S1 meningitidis_001697705.1_S1 meningitidis_001697965.1_S2 meningitidis_002082895.2_S2 meningitidis_001697165.1_S2 meningitidis_002071035.1_S3 meningitidis_001697985.1_S2 meningitidis_001703675.1_S1 meningitidis_002556605.1_S1 meningitidis_000800315.1_S2 meningitidis_001703775.1_S1
	meningitidis_001697525.1_S1	meningitidis_001697305.1_S1 meningitidis_001698005.1_S1 meningitidis_001697325.1_S1 meningitidis_001697945.1_S1 meningitidis_001697765.1_S1 meningitidis_001697665.1_S1 meningitidis_001697685.1_S1 meningitidis_001697425.1_S1 meningitidis_001697645.1_S1 meningitidis_001697825.1_S1 meningitidis_001703695.1_S1 meningitidis_001697585.1_S1
	meningitidis_900638605.1_S3	meningitidis_002073275.2_S6 meningitidis_002073555.2_S1
	meningitidis_008330745.1_S1	meningitidis_008329765.1_S1 meningitidis_008330785.1_S1 meningitidis_008330805.1_S1 meningitidis_008330865.1_S1 meningitidis_008330885.1_S1 meningitidis_008330845.1_S1 meningitidis_008330925.1_S1 meningitidis_008330905.1_S1 meningitidis_008330765.1_S1
	meningitidis_008330785.1_S2	meningitidis_008330865.1_S2 meningitidis_008330905.1_S3 meningitidis_008330745.1_S3 meningitidis_008330925.1_S2 meningitidis_008329765.1_S3 meningitidis_008330885.1_S3
	meningitidis_008330765.1_S3	meningitidis_009664675.1_S3 meningitidis_008330845.1_S3 meningitidis_008330805.1_S3

## Sheet: Table S2C
Table S2C.
			vConTACT clustering					CRISPR targeting
Tool	Total number of dereplicated predictions (DR)		Proportion DR connected to known Neisseria phages	Proportion DR that cluster with known Neisseria phages	Proportion DR connected to reference viruses	Proportion DR that cluster with reference viruses		Proportion DR that are significantly more targeted compared to the backbone	Proportion DR that are significantly more targeted compared to the backbone AND do not cluster with known Neisseria MGEs*
PhiSpy	277		229/277 (83%)	144/277 (52%)	239/277 (86%)	42/277 (15%)		60/277 (22%)	30/277 (11%)
VirSorter2	544		372/544 (68%)	237/544 (44%)	392/544 (72%)	14/544 (2.6%)		115/544 (21%)	77/544 (14%)
Seeker	485		38/429* (8.9%)	0/429* (0%)	51/429* (12%)	0/429* (0%)		84/485 (17%)	84/485 (17%)
Combined	1306		639/1250 (51%)	381/1250 (30%)	682/1250 (55%)	56/1250 (4.5%)		259/1306 (20%)	191/1306 (15%)
			*did not include the 56 predictions that were at the edge of a contig						*known Neisseria MGEs: phages, plasmids, and Gonococcal Genetic Island

## Sheet: Table S2D
Table S2D.
Known or predicted prophage	Number of inferred additional host species	Inferred additional host species
gonorrhoeae_900454155.1_V1_P	5	lactamica polysaccharea cinerea flavescens meningitidis
gonorrhoeae_900454075.1_S2	5	lactamica polysaccharea cinerea flavescens meningitidis
gonorrhoeae_900411635.1_V1_P	5	lactamica subflava cinerea flavescens meningitidis
gonorrhoeae_900186935.1_V1_P	5	lactamica polysaccharea cinerea flavescens meningitidis
gonorrhoeae_900087905.2_V1_P	5	lactamica polysaccharea cinerea flavescens meningitidis
gonorrhoeae_900087785.2_V0_P	5	lactamica polysaccharea cinerea flavescens meningitidis
gonorrhoeae_900087735.2_V1_P	5	lactamica polysaccharea cinerea flavescens meningitidis
gonorrhoeae_900087645.2_V0_P	5	lactamica polysaccharea cinerea flavescens meningitidis
gonorrhoeae_011058675.1_V0_P	5	lactamica polysaccharea cinerea flavescens meningitidis
gonorrhoeae_011058675.1_S1	5	lactamica polysaccharea cinerea flavescens meningitidis
gonorrhoeae_004332555.2_V1_P	5	lactamica polysaccharea cinerea flavescens meningitidis
gonorrhoeae_004332535.2_V0_P	5	lactamica polysaccharea cinerea flavescens meningitidis
gonorrhoeae_003855435.1_V0_P	5	lactamica polysaccharea cinerea flavescens meningitidis
gonorrhoeae_003855415.1_V0_P	5	lactamica polysaccharea cinerea flavescens meningitidis
gonorrhoeae_003855375.1_V0_P	5	lactamica polysaccharea cinerea flavescens meningitidis
gonorrhoeae_003855355.1_V0_P	5	lactamica polysaccharea cinerea flavescens meningitidis
gonorrhoeae_003855295.1_V0_P	5	lactamica polysaccharea cinerea flavescens meningitidis
gonorrhoeae_003855235.1_V0_P	5	lactamica polysaccharea cinerea flavescens meningitidis
gonorrhoeae_003855195.1_V1_P	5	lactamica polysaccharea cinerea flavescens meningitidis
gonorrhoeae_003428775.1_V0_P	5	lactamica polysaccharea cinerea flavescens meningitidis
gonorrhoeae_001047225.1_V1_P	5	lactamica polysaccharea cinerea flavescens meningitidis
meningitidis_003355375.1_P1	5	lactamica subflava polysaccharea cinerea flavescens
gonorrhoeae_011058635.1_V0_P	5	lactamica polysaccharea cinerea flavescens meningitidis
gonorrhoeae_003428755.1_V4_P	5	lactamica polysaccharea cinerea flavescens meningitidis
gonorrhoeae_002073615.2_V0_P	5	lactamica polysaccharea cinerea flavescens meningitidis
gonorrhoeae_900454185.1_V2_P	4	lactamica meningitidis cinerea polysaccharea
gonorrhoeae_900454185.1_V0_P	4	lactamica meningitidis cinerea polysaccharea
gonorrhoeae_900454105.1_V1_P	4	lactamica meningitidis cinerea polysaccharea
gonorrhoeae_900454085.1_V2_P	4	lactamica meningitidis cinerea polysaccharea
gonorrhoeae_900454075.1_V1_P	4	lactamica mucosa meningitidis cinerea
gonorrhoeae_900454075.1_P2	4	lactamica mucosa meningitidis cinerea
gonorrhoeae_900454065.1_V2_P	4	lactamica meningitidis cinerea polysaccharea
gonorrhoeae_900454055.1_V2_P	4	lactamica meningitidis cinerea polysaccharea
gonorrhoeae_900454055.1_P1	4	lactamica meningitidis cinerea polysaccharea
gonorrhoeae_900454035.1_V3_P	4	lactamica meningitidis cinerea polysaccharea
gonorrhoeae_900453985.1_V2_P	4	lactamica meningitidis cinerea polysaccharea
gonorrhoeae_900453965.1_V0_P	4	lactamica meningitidis cinerea polysaccharea
gonorrhoeae_900453925.1_S1	4	lactamica meningitidis cinerea polysaccharea
gonorrhoeae_900453915.1_V5_P	4	lactamica meningitidis cinerea polysaccharea
gonorrhoeae_900453915.1_V1_P	4	lactamica meningitidis cinerea polysaccharea
gonorrhoeae_900453795.1_V3_P	4	lactamica meningitidis cinerea polysaccharea
gonorrhoeae_900411645.1_V3_P	4	lactamica meningitidis cinerea polysaccharea
gonorrhoeae_900186875.1_V2_P	4	lactamica meningitidis cinerea polysaccharea
gonorrhoeae_900186875.1_V1_P	4	lactamica meningitidis cinerea polysaccharea
gonorrhoeae_900087795.2_V0_P	4	lactamica meningitidis cinerea polysaccharea
gonorrhoeae_009757095.1_V5_P	4	lactamica meningitidis cinerea polysaccharea
gonorrhoeae_009757075.1_V0_P	4	lactamica meningitidis cinerea polysaccharea
gonorrhoeae_009757025.1_V0_P	4	lactamica meningitidis cinerea polysaccharea
gonorrhoeae_009757005.1_V0_P	4	lactamica meningitidis cinerea polysaccharea
gonorrhoeae_009650075.1_V3_P	4	lactamica meningitidis cinerea polysaccharea
gonorrhoeae_007107165.1_V1_P	4	lactamica meningitidis cinerea polysaccharea
gonorrhoeae_004001185.1_V2_P	4	lactamica meningitidis cinerea polysaccharea
gonorrhoeae_003855435.1_V3_P	4	lactamica meningitidis cinerea polysaccharea
gonorrhoeae_003855415.1_V3_P	4	lactamica meningitidis cinerea polysaccharea
gonorrhoeae_003855355.1_P2	4	lactamica meningitidis cinerea polysaccharea
gonorrhoeae_003855295.1_P2	4	lactamica meningitidis cinerea polysaccharea
gonorrhoeae_003855235.1_V3_P	4	lactamica meningitidis cinerea polysaccharea
gonorrhoeae_003855175.1_V3_P	4	lactamica meningitidis cinerea polysaccharea
gonorrhoeae_003428775.1_V4_P	4	lactamica meningitidis cinerea polysaccharea
gonorrhoeae_003428675.1_V0_P	4	lactamica meningitidis cinerea polysaccharea
gonorrhoeae_003428675.1_S1	4	lactamica meningitidis cinerea polysaccharea
gonorrhoeae_001956715.1_V2_P	4	lactamica meningitidis cinerea polysaccharea
gonorrhoeae_001047225.1_P2	4	lactamica meningitidis cinerea polysaccharea
gonorrhoeae_000020105.1_V2_P	4	lactamica meningitidis cinerea polysaccharea
gonorrhoeae_000006845.1_V2_P	4	lactamica meningitidis cinerea polysaccharea
gonorrhoeae_000006845.1_Ngo9	4	lactamica meningitidis cinerea polysaccharea
gonorrhoeae_000006845.1_Ngo8	4	lactamica meningitidis cinerea polysaccharea
gonorrhoeae_000006845.1_Ngo7	4	lactamica meningitidis cinerea polysaccharea
meningitidis_003355375.1_V0_P	4	lactamica subflava cinerea flavescens
gonorrhoeae_900454065.1_V0_P	4	lactamica meningitidis cinerea polysaccharea
gonorrhoeae_003428735.1_V0_P	4	lactamica meningitidis cinerea polysaccharea
gonorrhoeae_001047255.1_V0_P	4	lactamica meningitidis cinerea polysaccharea
meningitidis_003355275.1_V0_P	4	lactamica subflava cinerea polysaccharea
gonorrhoeae_900087795.2_P3	4	lactamica meningitidis cinerea polysaccharea
gonorrhoeae_002607845.1_V0_F	4	lactamica meningitidis cinerea polysaccharea
gonorrhoeae_900454035.1_S1	4	lactamica meningitidis polysaccharea flavescens
gonorrhoeae_002083025.2_S2_P	4	lactamica meningitidis polysaccharea flavescens
meningitidis_000191505.1_P3	4	lactamica subflava polysaccharea flavescens
gonorrhoeae_001661135.1_V3_P	4	lactamica meningitidis polysaccharea subflava
gonorrhoeae_900454185.1_P1	3	lactamica meningitidis cinerea
gonorrhoeae_900454105.1_P1	3	lactamica meningitidis cinerea
gonorrhoeae_900454085.1_P2	3	lactamica meningitidis cinerea
gonorrhoeae_900454075.1_V2_P	3	lactamica meningitidis cinerea
gonorrhoeae_900454075.1_P1	3	lactamica meningitidis cinerea
gonorrhoeae_900453795.1_P2	3	lactamica meningitidis cinerea
gonorrhoeae_900186875.1_P2	3	lactamica meningitidis cinerea
gonorrhoeae_900087645.2_P2	3	lactamica meningitidis cinerea
gonorrhoeae_900087635.2_V1_P	3	lactamica meningitidis cinerea
gonorrhoeae_900087625.2_P2	3	lactamica meningitidis cinerea
gonorrhoeae_011058675.1_P2	3	lactamica meningitidis cinerea
gonorrhoeae_009757095.1_V0_F	3	lactamica meningitidis cinerea
gonorrhoeae_009757095.1_P1	3	lactamica meningitidis cinerea
gonorrhoeae_009757045.1_V0_P	3	lactamica meningitidis cinerea
gonorrhoeae_009757025.1_V1_P	3	lactamica meningitidis cinerea
gonorrhoeae_007107165.1_P1	3	lactamica meningitidis cinerea
gonorrhoeae_003855415.1_P2	3	lactamica meningitidis cinerea
gonorrhoeae_003855355.1_P3	3	lactamica meningitidis cinerea
gonorrhoeae_003855195.1_P2	3	lactamica meningitidis cinerea
gonorrhoeae_003428775.1_P2	3	lactamica meningitidis cinerea
gonorrhoeae_003428775.1_P1	3	lactamica meningitidis cinerea
gonorrhoeae_003428755.1_P2	3	lactamica meningitidis cinerea
gonorrhoeae_003428675.1_P4	3	lactamica meningitidis cinerea
gonorrhoeae_000006845.1_V0_P	3	lactamica meningitidis cinerea
gonorrhoeae_000006845.1_Ngo6	3	lactamica meningitidis cinerea
gonorrhoeae_900411645.1_P1	3	lactamica meningitidis cinerea
gonorrhoeae_900411635.1_P1	3	lactamica meningitidis cinerea
gonorrhoeae_011058635.1_P2	3	lactamica meningitidis cinerea
gonorrhoeae_007107365.1_P2	3	lactamica meningitidis cinerea
gonorrhoeae_000156855.2_V0_P	3	lactamica meningitidis cinerea
gonorrhoeae_000156855.2_P2	3	lactamica meningitidis cinerea
gonorrhoeae_000006845.1_Ngo2	3	lactamica meningitidis cinerea
meningitidis_000253215.1_V1_P	3	lactamica subflava cinerea
meningitidis_000253215.1_P3	3	lactamica subflava cinerea
gonorrhoeae_900453995.1_P3	3	lactamica meningitidis cinerea
gonorrhoeae_900453965.1_P3	3	lactamica meningitidis cinerea
gonorrhoeae_900453925.1_P3	3	lactamica meningitidis cinerea
gonorrhoeae_900453915.1_P4	3	lactamica meningitidis cinerea
gonorrhoeae_900087865.2_P3	3	lactamica meningitidis cinerea
gonorrhoeae_900087815.2_P3	3	lactamica meningitidis cinerea
gonorrhoeae_900087725.2_P3	3	lactamica meningitidis cinerea
gonorrhoeae_900087715.2_P3	3	lactamica meningitidis cinerea
gonorrhoeae_900087645.2_P3	3	lactamica meningitidis cinerea
gonorrhoeae_001661115.1_P3	3	lactamica meningitidis cinerea
gonorrhoeae_000273685.1_P3	3	lactamica meningitidis cinerea
gonorrhoeae_000006845.1_Ngo1	3	lactamica meningitidis cinerea
gonorrhoeae_002083025.2_V1_P	3	lactamica meningitidis polysaccharea
gonorrhoeae_002073655.2_V2_P	3	lactamica meningitidis polysaccharea
gonorrhoeae_003428665.1_V1_P	3	lactamica meningitidis polysaccharea
gonorrhoeae_900637245.1_V3_P	3	lactamica meningitidis polysaccharea
gonorrhoeae_900454165.1_V3_P	3	lactamica meningitidis polysaccharea
gonorrhoeae_900453995.1_V2_P	3	lactamica meningitidis polysaccharea
gonorrhoeae_900453965.1_V2_P	3	lactamica meningitidis polysaccharea
gonorrhoeae_900453825.1_V3_P	3	lactamica meningitidis polysaccharea
gonorrhoeae_900186935.1_V3_P	3	lactamica meningitidis polysaccharea
gonorrhoeae_900087905.2_V2_P	3	lactamica meningitidis polysaccharea
gonorrhoeae_900087865.2_V3_P	3	lactamica meningitidis polysaccharea
gonorrhoeae_900087785.2_V2_P	3	lactamica meningitidis polysaccharea
gonorrhoeae_900087615.2_V2_P	3	lactamica meningitidis polysaccharea
gonorrhoeae_011058655.1_V2_P	3	lactamica meningitidis polysaccharea
gonorrhoeae_011058635.1_V2_P	3	lactamica meningitidis polysaccharea
gonorrhoeae_008065015.2_V2_P	3	lactamica meningitidis polysaccharea
gonorrhoeae_004332535.2_V3_P	3	lactamica meningitidis polysaccharea
gonorrhoeae_003855375.1_V4_P	3	lactamica meningitidis polysaccharea
gonorrhoeae_003855215.1_V4_P	3	lactamica meningitidis polysaccharea
gonorrhoeae_003855195.1_V2_P	3	lactamica meningitidis polysaccharea
gonorrhoeae_003571465.1_V2_P	3	lactamica meningitidis polysaccharea
gonorrhoeae_003428735.1_V2_P	3	lactamica meningitidis polysaccharea
gonorrhoeae_003428665.1_V0_P	3	lactamica meningitidis polysaccharea
gonorrhoeae_001047255.1_V2_P	3	lactamica meningitidis polysaccharea
gonorrhoeae_000156855.2_V4_P	3	lactamica meningitidis polysaccharea
gonorrhoeae_900186875.1_S1	3	lactamica meningitidis polysaccharea
gonorrhoeae_007107165.1_S1	3	lactamica meningitidis polysaccharea
gonorrhoeae_004332555.2_P3	3	lactamica meningitidis subflava
flavescens_900453805.1_S1	3	lactamica meningitidis subflava
flavescens_005221285.1_S1	3	lactamica meningitidis subflava
gonorrhoeae_011058675.1_V3_P	3	lactamica meningitidis polysaccharea
gonorrhoeae_900454055.1_P3	3	lactamica meningitidis polysaccharea
meningitidis_003355275.1_P2	2	lactamica cinerea
elongata_003351685.1_P1	2	lactamica flavescens
meningitidis_AL157959_MDA	2	lactamica polysaccharea
meningitidis_002951575.1_S3	2	lactamica polysaccharea
meningitidis_002082895.2_V2_P	2	lactamica polysaccharea
meningitidis_001703795.1_S2	2	lactamica polysaccharea
meningitidis_001703755.1_S2	2	lactamica polysaccharea
meningitidis_001698045.1_S3	2	lactamica polysaccharea
meningitidis_001697805.1_S1	2	lactamica polysaccharea
meningitidis_001697685.1_S2	2	lactamica polysaccharea
meningitidis_000800355.1_S3_P	2	lactamica polysaccharea
meningitidis_000800315.1_S4_P	2	lactamica polysaccharea
meningitidis_000800275.1_S1	2	lactamica polysaccharea
meningitidis_000785065.1_S4_P	2	lactamica polysaccharea
meningitidis_001697205.1_V0_P	2	lactamica polysaccharea
meningitidis_001697205.1_P2	2	lactamica polysaccharea
meningitidis_001697165.1_V0_P	2	lactamica polysaccharea
meningitidis_001697165.1_P3	2	lactamica polysaccharea
meningitidis_000152165.1_V0_P	2	lactamica polysaccharea
meningitidis_000152165.1_P3	2	lactamica polysaccharea
gonorrhoeae_000273685.1_P2	2	lactamica meningitidis
gonorrhoeae_009757095.1_P2	2	lactamica meningitidis
gonorrhoeae_000006845.1_Ngo3	2	lactamica meningitidis
meningitidis_003355375.1_V2_P	2	lactamica polysaccharea
mucosa_002073715.2_S1	2	lactamica meningitidis
lactamica_002022745.1_V0_P	2	mucosa meningitidis
lactamica_003351565.1_V0_P	2	mucosa meningitidis
lactamica_002022745.1_P1	2	mucosa meningitidis
elongata_003351685.1_V1_P	2	subflava meningitidis
elongata_900475815.1_S5	2	subflava meningitidis
flavescens_900453805.1_V1_F	2	subflava meningitidis
flavescens_900453805.1_V0_F	2	subflava meningitidis
meningitidis_MC58_MuMenB	2	mucosa subflava
meningitidis_001697845.1_V0_P	2	mucosa subflava
meningitidis_003355315.1_V1_P	1	lactamica
meningitidis_003355315.1_P2	1	lactamica
brasiliensis_009671065.1_V3_P	1	meningitidis
gonorrhoeae_000006845.1_Ngo5	1	meningitidis
zoodegmatis_900454205.1_S6_P	1	meningitidis
zoodegmatis_900454205.1_S4	1	meningitidis
zoodegmatis_900187305.1_S4	1	meningitidis
weaveri_900638685.1_S4	1	meningitidis
weaveri_900086555.1_S5	1	meningitidis
subflava_005221305.1_S1	1	meningitidis
subflava_003351665.1_S1	1	meningitidis
sp10022_002327085.1_S1	1	meningitidis
mucosa_900454435.1_S9	1	meningitidis
mucosa_900454435.1_S1_P	1	meningitidis
mucosa_002073715.2_S5	1	meningitidis
mucosa_002073715.2_S3	1	meningitidis
lactamica_900454145.1_S6_P	1	meningitidis
elongata_900453895.1_S10_P	1	meningitidis
elongata_003351685.1_S5	1	meningitidis
canis_900636765.1_S5	1	meningitidis
brasiliensis_009671065.1_S5	1	meningitidis
brasiliensis_009671065.1_S4	1	meningitidis
brasiliensis_009671065.1_S2	1	meningitidis
brasiliensis_009665055.1_S5	1	meningitidis
brasiliensis_009665055.1_S4	1	meningitidis
animaloris_900638345.1_S2	1	meningitidis
animaloris_900637855.1_S6	1	meningitidis
animaloris_900637855.1_S4	1	meningitidis
animaloris_900637855.1_S3	1	meningitidis
animalis_900636515.1_S4	1	meningitidis
animalis_900636515.1_S2	1	meningitidis
animalis_900636515.1_S1	1	meningitidis
zoodegmatis_900454205.1_S9_P	1	meningitidis
zoodegmatis_900454205.1_S2	1	meningitidis
zoodegmatis_900187305.1_S9	1	meningitidis
zoodegmatis_900187305.1_S8	1	meningitidis
zoodegmatis_900187305.1_S2	1	meningitidis
zalophi_008807015.1_S7	1	meningitidis
zalophi_008807015.1_S2	1	meningitidis
zalophi_008807015.1_S1_P	1	meningitidis
weaveri_900638685.1_S3	1	meningitidis
weaveri_900638685.1_S2	1	meningitidis
weaveri_900086555.1_S4	1	meningitidis
weaveri_900086555.1_S3	1	meningitidis
subflava_005221305.1_S5	1	meningitidis
subflava_003351665.1_S6	1	meningitidis
subflava_003044935.1_S7_P	1	meningitidis
sp10022_002327085.1_V2_P	1	meningitidis
sp10022_002327085.1_S4	1	meningitidis
sp10022_002327085.1_S3	1	meningitidis
mucosa_900454435.1_S6	1	meningitidis
elongata_900453895.1_S8	1	meningitidis
elongata_003351545.1_S1	1	meningitidis
dentiae_900453685.1_S2	1	meningitidis
dentiae_900453685.1_S1	1	meningitidis
chenwenguii_002216145.1_S1	1	meningitidis
canis_900636765.1_S7	1	meningitidis
canis_900636765.1_S3	1	meningitidis
canis_900636765.1_S2	1	meningitidis
brasiliensis_009671065.1_S1	1	meningitidis
animaloris_900638345.1_S8	1	meningitidis
animaloris_900638345.1_S6	1	meningitidis
animaloris_900638345.1_S4	1	meningitidis
elongata_900453895.1_S9_P	1	meningitidis
subflava_003351665.1_S2	1	meningitidis
gonorrhoeae_000006845.1_Ngo4	1	meningitidis
brasiliensis_009665055.1_V1_F	1	sp10022
sp014_005886145.1_V0_P	1	subflava
sp014_005886145.1_P1	1	subflava
meningitidis_Z2491_Pnm1	1	subflava
animalis_900636515.1_P1	1	subflava
elongata_003351685.1_P3	1	subflava
meningitidis_Z2491_Pnm2	1	subflava
weaveri_900086555.1_V0_P	1	zoodegmatis
weaveri_900086555.1_P1	1	zoodegmatis
weaveri_900638685.1_V0_P	1	zoodegmatis
